# Supplementary material for: Systems Biology for Drug Target Discovery in Acute Myeloid Leukemia
Source: Int J Mol Sci. 2024 Apr 23;25(9):4618. doi: 10.3390/ijms25094618 (PMC11083274; doi:10.3390/ijms25094618)
Supplement: Supplementary file 1 [file ijms-25-04618-s001.zip]

Archive with 4 entries (4 files):
- Supplementary materials.pdf
- Table S1.xlsx
- Table S2.xlsx
- Table S3.xlsx
