# Supplementary material for: Systems Biology for Drug Target Discovery in Acute Myeloid Leukemia
Source: Int J Mol Sci. 2024 Apr 23;25(9):4618. doi: 10.3390/ijms25094618 (PMC11083274; doi:10.3390/ijms25094618)
Supplement: Supplementary file 1 [file ijms-25-04618-s001.zip › Table S1.xlsx]

## Sheet: DEGs HL-60
gene	Row	Col	Start	Sequence	ProbeUID	ControlType	ProbeName	GeneName	SystematicName	Description	logFC	AveExpr	t	P,Value	adj,P,Val	B	FC	type	Description	Transcript UpDown	Time point
CYBB	78	20	1624	ACAATTGCAAGTCAACACCCTAATACCAGAATAGGAGTTTTCCTCTGTGGACCTGAAGCC	5923	0	A_23_P217258	CYBB	NM_000397	ref|Homo sapiens cytochrome b-245 beta chain (CYBB), mRNA [NM_000397]	2.2053	11.5778	12.0677	3.02071e-07	5.18754e-05	7.38416	4.61171	ref	Homo sapiens cytochrome b-245 beta chain (CYBB), mRNA [NM_000397]	up	12h
ITGB2	35	35	2840	GCCAATTTATTTACATTTAAACTTGTCAGGGTATAAAATGACATCCCATTAATTATATTG	2583	0	A_23_P329573	ITGB2	NM_000211	ref|Homo sapiens integrin subunit beta 2 (ITGB2), transcript variant 1, mRNA [NM_000211]	1.58186	12.7745	14.7187	4.64608e-08	1.36587e-05	9.26096	2.99356	ref	Homo sapiens integrin subunit beta 2 (ITGB2), transcript variant 1, mRNA [NM_000211]	up	12h
BC033812	30	8	1884	TTCACAAGCTCCTGGACGGCTGGTGGGTCATCAGGAAAGACGACGTCACAGGCTACTTTC	6488	0	A_23_P42746	NCF1	NM_000265	ref|Homo sapiens neutrophil cytosolic factor 1 (NCF1), mRNA [NM_000265]	4.98104	11.0059	36.377	7.02515e-12	3.04628e-08	16.7502	31.5822	ref	Homo sapiens neutrophil cytosolic factor 1 (NCF1), mRNA [NM_000265]	up	12h
SERPINB1	169	10	2512	TGTGGGGAGATGGGGTGGGGGCTCTTGGACTGATATAAAACTTTGTCAAATGTAGTTCTT	13090	0	A_24_P269315	SERPINB1	NM_030666	ref|Homo sapiens serpin family B member 1 (SERPINB1), transcript variant 1, mRNA [NM_030666]	2.33247	13.0805	19.8613	2.6109e-09	1.67726e-06	12.0072	5.03666	ref	Homo sapiens serpin family B member 1 (SERPINB1), transcript variant 1, mRNA [NM_030666]	up	12h
ABCB10	91	34	2032	CTGGATGCTGAAAATGAGTACCTTGTTCAAGAAGCTCTAGATCCACTGACGGATGGAAGA	7046	0	A_24_P324449	ABCB10	NM_012089	ref|Homo sapiens ATP binding cassette subfamily B member 10 (ABCB10), mRNA [NM_012089]	-1.52538	10.0888	-10.6731	9.41681e-07	0.00011422	6.22019	0.347387	ref	Homo sapiens ATP binding cassette subfamily B member 10 (ABCB10), mRNA [NM_012089]	down	12h
ABI3	230	27	1712	AGCTGTGTTCTGTCCTTCCTCCCATCGGAGGGAGAAGGGGTCCTGGGGAGAGAGAATTTA	17774	0	A_23_P141429	ABI3	NM_016428	ref|Homo sapiens ABI family member 3 (ABI3), transcript variant 1, mRNA [NM_016428]	1.3632	9.70115	7.4023	2.42789e-05	0.00113028	2.83182	2.57256	ref	Homo sapiens ABI family member 3 (ABI3), transcript variant 1, mRNA [NM_016428]	up	12h
ACHE	30	28	3874	CCTTCCAGCCAGTCTCTGTACCGCACGTCCGGAGCTTTCGTCTACGACTGTAGCAAGTTT	2087	0	A_23_P390504	ACHE	NM_000665	ref|Homo sapiens acetylcholinesterase (Cartwright blood group) (ACHE), transcript variant E4-E6, mRNA [NM_000665]	1.20075	7.71532	9.42738	2.91081e-06	0.000258913	5.05172	2.29858	ref	Homo sapiens acetylcholinesterase (Cartwright blood group) (ACHE), transcript variant E4-E6, mRNA [NM_000665]	up	12h
ACP5	123	80	1271	TTTGCTGAGTTCCGGGGTGCAATGGGGGAGGGAGGGAGGGAAAGCTTCCTCCTAAATCAA	9631	0	A_23_P142075	ACP5	NM_001611	ref|Homo sapiens acid phosphatase 5, tartrate resistant (ACP5), transcript variant 4, mRNA [NM_001611]	1.85321	9.02124	9.68087	2.2913e-06	0.000218366	5.30042	3.61304	ref	Homo sapiens acid phosphatase 5, tartrate resistant (ACP5), transcript variant 4, mRNA [NM_001611]	up	12h
ADAM15	364	33	1743	GCCACTTTGCCTCCAGACAGCTAATACTCGGGGAAATGCTTTTGGGAGCTGTGGGCGCAA	28221	0	A_23_P159227	ADAM15	NM_207191	ref|Homo sapiens ADAM metallopeptidase domain 15 (ADAM15), transcript variant 1, mRNA [NM_207191]	-1.49802	8.82559	-5.89592	0.000157494	0.00395904	0.863439	0.354039	ref	Homo sapiens ADAM metallopeptidase domain 15 (ADAM15), transcript variant 1, mRNA [NM_207191]	down	12h
ADAMTS14	347	76	5500	TGTGCCTTGGAAATCCAGATCTTTAAAATTTTATGTATTTATTAACATCGCCATTGGGCC	27054	0	A_24_P275073	ADAMTS14	NM_139155	ref|Homo sapiens ADAM metallopeptidase with thrombospondin type 1 motif 14 (ADAMTS14), transcript variant 1, mRNA [NM_139155]	2.77503	9.5006	17.4355	9.18459e-09	4.05418e-06	10.8325	6.84488	ref	Homo sapiens ADAM metallopeptidase with thrombospondin type 1 motif 14 (ADAMTS14), transcript variant 1, mRNA [NM_139155]	up	12h
ADCY4	163	81	3242	CTACAGCCGGGGTGTCATCAAGGTGAAAGGCAAAGGGCAGCTCTGCACCTACTTCCTGAA	12755	0	A_23_P381261	ADCY4	NM_139247	ref|Homo sapiens adenylate cyclase 4 (ADCY4), transcript variant 2, mRNA [NM_139247]	2.3902	8.53298	16.3447	1.7082e-08	6.7441e-06	10.2379	5.2423	ref	Homo sapiens adenylate cyclase 4 (ADCY4), transcript variant 2, mRNA [NM_139247]	up	12h
ADCY9	457	55	7550	AATTGGTTGTTTGGAAAATCACATCATGCCTAGAATCTGAAATTGAATTAGCAAGAACCG	35573	0	A_24_P935103	ADCY9	NM_001116	ref|Homo sapiens adenylate cyclase 9 (ADCY9), mRNA [NM_001116]	-1.24198	8.91034	-9.51966	2.66636e-06	0.000242136	5.14293	0.422792	ref	Homo sapiens adenylate cyclase 9 (ADCY9), mRNA [NM_001116]	down	12h
ADD3	270	6	2693	TGTCCAGAAATGGCTTTGAATTTTAAGCAATTACTAGTTTTAATTAGCTCTGCCCTCATG	20846	0	A_23_P202435	ADD3	NM_016824	ref|Homo sapiens adducin 3 (ADD3), transcript variant 1, mRNA [NM_016824]	1.01863	10.8495	6.98897	3.94452e-05	0.00155142	2.32133	2.026	ref	Homo sapiens adducin 3 (ADD3), transcript variant 1, mRNA [NM_016824]	up	12h
ADGRE1	314	84	2912	CTGCTCCAAACGACCATTTTGTCTTCGTGCTCTGCAACTTCTTCAATTCCAGAGTTTCTG	24412	0	A_23_P27556	ADGRE1	NM_001974	ref|Homo sapiens adhesion G protein-coupled receptor E1 (ADGRE1), transcript variant 1, mRNA [NM_001974]	2.13017	9.37296	13.0111	1.49208e-07	3.04473e-05	8.0978	4.3777	ref	Homo sapiens adhesion G protein-coupled receptor E1 (ADGRE1), transcript variant 1, mRNA [NM_001974]	up	12h
ADGRE2	58	44	6058	CTTTGCTTGATATAGACTGCTAAGGTGAGATGGGGAATATCAGAGTCAGCTGCTGCTTGA	4373	0	A_23_P502336	ADGRE2	NM_013447	ref|Homo sapiens adhesion G protein-coupled receptor E2 (ADGRE2), transcript variant 1, mRNA [NM_013447]	1.10219	10.4493	10.4369	1.15613e-06	0.000133688	6.00863	2.14681	ref	Homo sapiens adhesion G protein-coupled receptor E2 (ADGRE2), transcript variant 1, mRNA [NM_013447]	up	12h
ADGRG5	156	48	3679	GTGGACAAACCACTCAGCCTCTGTGTGCCTCAGTTTTCCTATTTGTAAAATAGAGGCCAT	12061	0	A_23_P206290	ADGRG5	NM_153837	ref|Homo sapiens adhesion G protein-coupled receptor G5 (ADGRG5), transcript variant 1, mRNA [NM_153837]	1.03978	11.1576	8.38532	8.2512e-06	0.000534061	3.96424	2.05592	ref	Homo sapiens adhesion G protein-coupled receptor G5 (ADGRG5), transcript variant 1, mRNA [NM_153837]	up	12h
AGO1	271	7	1914	TCAAGATCAATGTCAAACTTGGTGGCATTAACAACATCCTAGTCCCACACCAGCGCTCTG	21001	0	A_24_P96749	AGO1	NM_012199	ref|Homo sapiens argonaute 1, RISC catalytic component (AGO1), transcript variant 1, mRNA [NM_012199]	1.34025	10.0488	11.0805	6.6699e-07	8.96817e-05	6.57485	2.53196	ref	Homo sapiens argonaute 1, RISC catalytic component (AGO1), transcript variant 1, mRNA [NM_012199]	up	12h
AKR1C3	504	19	917	TTTTGAGTTCCAGTTGACTGCAGAGGACATGAAAGCCATAGATGGCCTAGACAGAAATCT	39065	0	A_23_P138541	AKR1C3	NM_003739	ref|Homo sapiens aldo-keto reductase family 1 member C3 (AKR1C3), transcript variant 1, mRNA [NM_003739]	1.24797	6.84801	13.21	1.29357e-07	2.70325e-05	8.24135	2.37506	ref	Homo sapiens aldo-keto reductase family 1 member C3 (AKR1C3), transcript variant 1, mRNA [NM_003739]	up	12h
ALDH18A1	402	31	2952	TCAGTGACTTACAGTCCCCCTTGGCATTTAGTTGGTACTAGAGCCAGTCATCCTTAACAA	31176	0	A_23_P1361	ALDH18A1	NM_002860	ref|Homo sapiens aldehyde dehydrogenase 18 family member A1 (ALDH18A1), transcript variant 1, mRNA [NM_002860]	-1.05615	10.4074	-5.89023	0.000158699	0.00397779	0.855419	0.480913	ref	Homo sapiens aldehyde dehydrogenase 18 family member A1 (ALDH18A1), transcript variant 1, mRNA [NM_002860]	down	12h
ALOX5	416	80	2420	GATGTCTATTCTTGTTGGAGACATGGGATGATTATTTTCTGTTCTATTTGTGCTTAGTCC	32350	0	A_23_P104464	ALOX5	NM_000698	ref|Homo sapiens arachidonate 5-lipoxygenase (ALOX5), transcript variant 1, mRNA [NM_000698]	2.07965	10.1164	14.0138	7.40301e-08	1.83436e-05	8.79936	4.22704	ref	Homo sapiens arachidonate 5-lipoxygenase (ALOX5), transcript variant 1, mRNA [NM_000698]	up	12h
ALOX5AP	387	50	762	GCCCCTTGAACATGACCGTGGCCCCAAATTTGCTATTCCCATGCATTTTGTTTGTTTCTT	30127	0	A_23_P2793	ALOX5AP	NM_001629	ref|Homo sapiens arachidonate 5-lipoxygenase activating protein (ALOX5AP), transcript variant 1, mRNA [NM_001629]	2.75623	13.3421	20.0029	2.43733e-09	1.65958e-06	12.0701	6.7563	ref	Homo sapiens arachidonate 5-lipoxygenase activating protein (ALOX5AP), transcript variant 1, mRNA [NM_001629]	up	12h
AMPD3	37	63	3927	AATCTGAATTAAGCTTTATCAGTGTACTCTTTATCTGTGTTACTAGTGCCTGGTATGTAG	2798	0	A_23_P116286	AMPD3	NM_001025390	ref|Homo sapiens adenosine monophosphate deaminase 3 (AMPD3), transcript variant 3, mRNA [NM_001025390]	1.42284	9.58364	10.9332	7.5465e-07	9.75181e-05	6.44802	2.68112	ref	Homo sapiens adenosine monophosphate deaminase 3 (AMPD3), transcript variant 3, mRNA [NM_001025390]	up	12h
ANKRD22	278	22	942	AATCCTTGTGACCACACCGATGGAGATACAGAAAAAGTTAACGACTGGATTCTATCTTCA	21509	0	A_23_P161428	ANKRD22	NM_144590	ref|Homo sapiens ankyrin repeat domain 22 (ANKRD22), mRNA [NM_144590]	1.78047	9.7165	16.3421	1.71081e-08	6.7441e-06	10.2364	3.43539	ref	Homo sapiens ankyrin repeat domain 22 (ANKRD22), mRNA [NM_144590]	up	12h
ANKRD55	486	12	2154	ACTCCCTAAATAAGCACTTAGAATATTTGGGTGTGCATATTAAGTCTGTGAATTTCTGTG	37654	0	A_23_P258483	ANKRD55	NM_024669	ref|Homo sapiens ankyrin repeat domain 55 (ANKRD55), mRNA [NM_024669]	-1.0778	7.66954	-8.95637	4.60602e-06	0.000350401	4.57359	0.47375	ref	Homo sapiens ankyrin repeat domain 55 (ANKRD55), mRNA [NM_024669]	down	12h
ANO7	166	79	3704	GGGGAGGTTTTGGGATGAGAGGAGGAAACGTGTATACCTGTAACATCTGGTGGCTCTTCC	12904	0	A_23_P335495	ANO7	NM_001001891	ref|Homo sapiens anoctamin 7 (ANO7), transcript variant NGEP-L, mRNA [NM_001001891]	-1.643	9.64157	-8.81311	5.31639e-06	0.00039328	4.42386	0.320189	ref	Homo sapiens anoctamin 7 (ANO7), transcript variant NGEP-L, mRNA [NM_001001891]	down	12h
ANTXR2	151	49	3911	TTGGTGTCCAGGTTTGTGGCACTGTTCCAAGAGGCCTTACACACACACACAAATATACAA	11741	0	A_23_P170733	ANTXR2	NM_058172	ref|Homo sapiens ANTXR cell adhesion molecule 2 (ANTXR2), transcript variant 1, mRNA [NM_058172]	1.20957	8.83439	7.01051	3.84414e-05	0.0015223	2.34845	2.31269	ref	Homo sapiens ANTXR cell adhesion molecule 2 (ANTXR2), transcript variant 1, mRNA [NM_058172]	up	12h
ANXA8L1	480	48	2017	GGCAACTGAGACTGGGTACCTGGAGATTCTGAAGTGCCTTTGCTGTGGTTTTCAAAATAA	37256	0	A_32_P105549	ANXA8L1	NM_001098845	ref|Homo sapiens annexin A8 like 1 (ANXA8L1), transcript variant 1, mRNA [NM_001098845]	-1.56399	6.86858	-10.3286	1.27186e-06	0.00014325	5.91011	0.338213	ref	Homo sapiens annexin A8 like 1 (ANXA8L1), transcript variant 1, mRNA [NM_001098845]	down	12h
APLP2	86	27	3526	CGTCACAGGAGTCTTTGTAATGCTTGTACAGTTGATGTCGATGCTCACTGCTTCTGCTTT	6564	0	A_23_P202939	APLP2	NM_001642	ref|Homo sapiens amyloid beta precursor like protein 2 (APLP2), transcript variant 1, mRNA [NM_001642]	1.55439	13.6123	12.6736	1.91003e-07	3.60102e-05	7.84876	2.9371	ref	Homo sapiens amyloid beta precursor like protein 2 (APLP2), transcript variant 1, mRNA [NM_001642]	up	12h
APOBR	256	51	3470	GCAGGCAAAACCAGACGTCTGGGAATACCGTGAACTTAAGGAGTCTGATTCTCCGACACA	19834	0	A_23_P54770	APOBR	NM_018690	ref|Homo sapiens apolipoprotein B receptor (APOBR), mRNA [NM_018690]	1.73138	11.1942	9.4611	2.81876e-06	0.000253323	5.08514	3.32046	ref	Homo sapiens apolipoprotein B receptor (APOBR), mRNA [NM_018690]	up	12h
ARAP1	130	33	4442	TAGTGTGTCACTGATCCCCCTTCGAGGTAGTGAAAATGAAATGCGCCGGAGTGTGGCTGC	10015	0	A_24_P398432	ARAP1	NM_001040118	ref|Homo sapiens ArfGAP with RhoGAP domain, ankyrin repeat and PH domain 1 (ARAP1), transcript variant 3, mRNA [NM_001040118]	1.20342	10.0929	9.21201	3.58201e-06	0.000298702	4.83573	2.30284	ref	Homo sapiens ArfGAP with RhoGAP domain, ankyrin repeat and PH domain 1 (ARAP1), transcript variant 3, mRNA [NM_001040118]	up	12h
ARAP3	179	56	5021	ATATTTGATACGTAGGGGTTCCATGAGAGATTTTGGGTTTTAAAGGAATGGTTTTACTGC	13932	0	A_23_P167389	ARAP3	NM_022481	ref|Homo sapiens ArfGAP with RhoGAP domain, ankyrin repeat and PH domain 3 (ARAP3), mRNA [NM_022481]	3.40483	9.72616	24.2151	3.79931e-10	4.11869e-07	13.7113	10.5914	ref	Homo sapiens ArfGAP with RhoGAP domain, ankyrin repeat and PH domain 3 (ARAP3), mRNA [NM_022481]	up	12h
ARHGAP12	464	14	4066	TGTATAATAAAACACAGGGTTTGGAAGGTTTTGTTACAGGGAGCATGGTCTGTTGAAGAT	35960	0	A_23_P149775	ARHGAP12	NM_018287	ref|Homo sapiens Rho GTPase activating protein 12 (ARHGAP12), transcript variant 1, mRNA [NM_018287]	2.27727	9.21649	14.5344	5.23738e-08	1.44194e-05	9.14264	4.8476	ref	Homo sapiens Rho GTPase activating protein 12 (ARHGAP12), transcript variant 1, mRNA [NM_018287]	up	12h
ARHGAP22	61	68	2609	ATCAGATGCTGCTCCAACCATGCAGTTCCTGGTGAGGGTCAGAAGGGGACGGTACCAAGA	4738	0	A_23_P75310	ARHGAP22	NM_021226	ref|Homo sapiens Rho GTPase activating protein 22 (ARHGAP22), transcript variant 3, mRNA [NM_021226]	-1.12558	7.90276	-8.09614	1.12175e-05	0.000648559	3.6425	0.458317	ref	Homo sapiens Rho GTPase activating protein 22 (ARHGAP22), transcript variant 3, mRNA [NM_021226]	down	12h
ARL4C	261	53	1003	AAACGCAGGAAGTCCCTCAAGCAGAAGAAGAAGCGGTAATGCGCCCGGAGCGACCGGGGA	20304	0	A_23_P317620	ARL4C	NM_005737	ref|Homo sapiens ADP ribosylation factor like GTPase 4C (ARL4C), transcript variant 2, mRNA [NM_005737]	-1.81157	7.04626	-7.99843	1.24677e-05	0.000688684	3.5317	0.28488	ref	Homo sapiens ADP ribosylation factor like GTPase 4C (ARL4C), transcript variant 2, mRNA [NM_005737]	down	12h
ARRB2	293	18	1651	GCATTAATTTTTTGACTGCAGCTCTGCTTCTCCAGCCCCGCCGTGGGTGGCAAGCTGTGT	22736	0	A_23_P158829	ARRB2	NM_004313	ref|Homo sapiens arrestin beta 2 (ARRB2), transcript variant 1, mRNA [NM_004313]	1.31262	11.9486	8.46299	7.6085e-06	0.000501785	4.04912	2.48392	ref	Homo sapiens arrestin beta 2 (ARRB2), transcript variant 1, mRNA [NM_004313]	up	12h
ASB2	166	54	2594	CTCCACTTGTTCTGGAAAACTCACCACTTGACTTCAGAGCTTTCTCTCCAAAGACTAAGA	12861	0	A_23_P205370	ASB2	NM_016150	ref|Homo sapiens ankyrin repeat and SOCS box containing 2 (ASB2), transcript variant 2, mRNA [NM_016150]	4.23895	10.6737	30.4318	4.05827e-11	1.17318e-07	15.5068	18.8822	ref	Homo sapiens ankyrin repeat and SOCS box containing 2 (ASB2), transcript variant 2, mRNA [NM_016150]	up	12h
ASIC1	371	5	3866	TCATACCTCCCCAGAGGGAAGCAGGAATGAGGCCAAAAAGTGTGCATTGGATAGGGGAAC	28794	0	A_23_P204751	ASIC1	NM_020039	ref|Homo sapiens acid sensing ion channel subunit 1 (ASIC1), transcript variant 1, mRNA [NM_020039]	-1.5122	8.52564	-9.1886	3.66455e-06	0.000303561	4.812	0.350576	ref	Homo sapiens acid sensing ion channel subunit 1 (ASIC1), transcript variant 1, mRNA [NM_020039]	down	12h
ASRGL1	31	18	1448	TTCTGAAGCAATGAGAGAAATGCCCGTATTAGGAGGATTACTTGAGCCCTGGAGGTCAAA	2228	0	A_23_P203391	ASRGL1	NM_001083926	ref|Homo sapiens asparaginase like 1 (ASRGL1), transcript variant 1, mRNA [NM_001083926]	1.44785	12.0641	10.5114	1.08321e-06	0.000127811	6.07586	2.72801	ref	Homo sapiens asparaginase like 1 (ASRGL1), transcript variant 1, mRNA [NM_001083926]	up	12h
ATP13A2	78	49	3363	AACTACGAGAACACCGTGGTCTTCTCTCTGTCCAGCTTCCAGTACCTCATCCTGGCTGCA	5976	0	A_24_P131222	ATP13A2	NM_022089	ref|Homo sapiens ATPase cation transporting 13A2 (ATP13A2), transcript variant 1, mRNA [NM_022089]	1.14277	8.248	6.9858	3.95955e-05	0.00155381	2.31732	2.20805	ref	Homo sapiens ATPase cation transporting 13A2 (ATP13A2), transcript variant 1, mRNA [NM_022089]	up	12h
ATP5MC1	40	37	152	TTATTCATTTCTCCAGCTCTGATCCGCTGTTGTACCAGGGGTCTAATCAGGCCTGTGTCT	2910	0	A_23_P164228	ATP5MC1	NM_005175	ref|Homo sapiens ATP synthase membrane subunit c locus 1 (ATP5MC1), transcript variant 1, mRNA [NM_005175]	-1.09141	12.6672	-9.06701	4.1282e-06	0.000326957	4.68782	0.469302	ref	Homo sapiens ATP synthase membrane subunit c locus 1 (ATP5MC1), transcript variant 1, mRNA [NM_005175]	down	12h
B3GNT8	404	53	1795	GGCCTGGGCAGGAAAGATGGGGTGGTGGACTGTTTTTGCCTACTTTTTGTTTTTGAAAAA	31367	0	A_23_P101380	B3GNT8	NM_198540	ref|Homo sapiens UDP-GlcNAc:betaGal beta-1,3-N-acetylglucosaminyltransferase 8 (B3GNT8), mRNA [NM_198540]	1.79267	12.7662	11.2489	5.80247e-07	8.2495e-05	6.71774	3.46454	ref	Homo sapiens UDP-GlcNAc:betaGal beta-1,3-N-acetylglucosaminyltransferase 8 (B3GNT8), mRNA [NM_198540]	up	12h
B4GALT5	42	50	4372	GGGGGGTATTTGCAAGAATACTCATTTTGACATAATAGGTCCTCTTGTCAGAGATCCTCT	3098	0	A_24_P365469	B4GALT5	NM_004776	ref|Homo sapiens beta-1,4-galactosyltransferase 5 (B4GALT5), mRNA [NM_004776]	1.49472	12.8417	12.3702	2.39686e-07	4.42271e-05	7.619	2.81809	ref	Homo sapiens beta-1,4-galactosyltransferase 5 (B4GALT5), mRNA [NM_004776]	up	12h
BCL11A	14	60	3779	GTGCAAAAGCCCTGGAACGCAATTAAATACACTAGTAAGGAGTTCATTTTATGAAGATAT	930	0	A_23_P218584	BCL11A	NM_022893	ref|Homo sapiens B cell CLL/lymphoma 11A (BCL11A), transcript variant 1, mRNA [NM_022893]	-1.08185	9.6553	-8.50868	7.25604e-06	0.000484281	4.09874	0.472423	ref	Homo sapiens B cell CLL/lymphoma 11A (BCL11A), transcript variant 1, mRNA [NM_022893]	down	12h
BCL2A1	401	36	448	TGTAACCATATTTGCATTTGAAGGTATTCTCATCAAGAAACTTCTACGACAGCAAATTGC	31185	0	A_23_P152002	BCL2A1	NM_004049	ref|Homo sapiens BCL2 related protein A1 (BCL2A1), transcript variant 1, mRNA [NM_004049]	1.69942	10.2223	12.7394	1.81939e-07	3.46784e-05	7.89786	3.2477	ref	Homo sapiens BCL2 related protein A1 (BCL2A1), transcript variant 1, mRNA [NM_004049]	up	12h
BCL3	218	18	1753	TACCAGATAACTGAGGAGGGGAGAGGTGGGCCGTAACGGGCACGGATCACGATGTAAATT	16821	0	A_23_P4662	BCL3	NM_005178	ref|Homo sapiens B cell CLL/lymphoma 3 (BCL3), mRNA [NM_005178]	1.74343	11.4076	11.9219	3.38318e-07	5.64244e-05	7.26886	3.34831	ref	Homo sapiens B cell CLL/lymphoma 3 (BCL3), mRNA [NM_005178]	up	12h
BCL6	336	66	3123	CTGCGTTAAAGGCTCGATTTTGTATCTGCAGGCAGACACGGATCTGAGAATCTTTATTGA	26106	0	A_23_P57856	BCL6	NM_001130845	ref|Homo sapiens B cell CLL/lymphoma 6 (BCL6), transcript variant 2, mRNA [NM_001130845]	1.42916	8.872	11.2607	5.74615e-07	8.23695e-05	6.72773	2.69289	ref	Homo sapiens B cell CLL/lymphoma 6 (BCL6), transcript variant 2, mRNA [NM_001130845]	up	12h
BEGAIN	473	64	2614	GCATGCCCTGCCAGTTAGTACTGTATTTTGCATTCATTAATAAAAGACACCGGTGGAAAG	36814	0	A_23_P72127	BEGAIN	NM_020836	ref|Homo sapiens brain enriched guanylate kinase associated (BEGAIN), transcript variant 2, mRNA [NM_020836]	1.97425	8.54613	13.3212	1.19524e-07	2.62424e-05	8.32071	3.92923	ref	Homo sapiens brain enriched guanylate kinase associated (BEGAIN), transcript variant 2, mRNA [NM_020836]	up	12h
BHLHE40	440	68	2428	AACAGAACTAGACTCAGTTTTCAATTCCATCCTAAAACTCCTTTTAACCAAGCTTAGCTT	34183	0	A_24_P268676	BHLHE40	NM_003670	ref|Homo sapiens basic helix-loop-helix family member e40 (BHLHE40), mRNA [NM_003670]	1.14297	8.50136	6.91192	4.32761e-05	0.00167177	2.22377	2.20835	ref	Homo sapiens basic helix-loop-helix family member e40 (BHLHE40), mRNA [NM_003670]	up	12h
BIRC3	352	63	5132	TCCTATACATCGAAGGTGTGCATATATGTTGAATGACATTTTAGGGACATGGTGTTTTTA	27336	0	A_23_P98350	BIRC3	NM_001165	ref|Homo sapiens baculoviral IAP repeat containing 3 (BIRC3), transcript variant 1, mRNA [NM_001165]	1.25925	9.15065	7.09561	3.47368e-05	0.00143114	2.45509	2.3937	ref	Homo sapiens baculoviral IAP repeat containing 3 (BIRC3), transcript variant 1, mRNA [NM_001165]	up	12h
BST1	122	85	918	AGCATGAAAGTCCTGGAAAAGAGGCTGAAGGACATGGGGTTCCAGTACAGCTGTATTAAT	9482	0	A_23_P7325	BST1	NM_004334	ref|Homo sapiens bone marrow stromal cell antigen 1 (BST1), mRNA [NM_004334]	1.0954	8.92693	8.38491	8.25472e-06	0.000534061	3.9638	2.13673	ref	Homo sapiens bone marrow stromal cell antigen 1 (BST1), mRNA [NM_004334]	up	12h
BTG2	163	26	2435	TTTTAGAAGCAGCCTCATGGTCTCATGCTTAATCTTGTCTCTCTTCTCTTCTTTATGATG	12651	0	A_23_P62901	BTG2	NM_006763	ref|Homo sapiens BTG anti-proliferation factor 2 (BTG2), mRNA [NM_006763]	1.08793	9.49352	8.05264	1.17565e-05	0.000672663	3.5933	2.12569	ref	Homo sapiens BTG anti-proliferation factor 2 (BTG2), mRNA [NM_006763]	up	12h
C20orf27	513	23	593	CCGTCCCTGAAGGTTATAGTGTCAAGTGTGAGTACTCGGCGCACAAAGAGGGCGTCCTCA	39807	0	A_23_P28878	C20orf27	NM_001039140	ref|Homo sapiens chromosome 20 open reading frame 27 (C20orf27), transcript variant 1, mRNA [NM_001039140]	-1.13037	9.53236	-5.56033	0.000248687	0.00517823	0.38267	0.4568	ref	Homo sapiens chromosome 20 open reading frame 27 (C20orf27), transcript variant 1, mRNA [NM_001039140]	down	12h
C3	426	36	4622	GTGCCGCTGTGCTGAGGAGAATTGCTTCATACAAAAGTCGGATGACAAGGTCACCCTGGA	33049	0	A_23_P101407	C3	NM_000064	ref|Homo sapiens complement C3 (C3), mRNA [NM_000064]	1.23172	6.75514	10.0902	1.57374e-06	0.000163452	5.68988	2.34847	ref	Homo sapiens complement C3 (C3), mRNA [NM_000064]	up	12h
C3orf80	445	4	1950	CATGATCCAAAACATAAGAACTTACGACTTGTAACTCGTTTAAAGCCATTAATTGTGCAG	34536	0	A_23_P305245	C3orf80	NM_001168214	ref|Homo sapiens chromosome 3 open reading frame 80 (C3orf80), mRNA [NM_001168214]	-1.29993	7.35159	-10.3568	1.24056e-06	0.000141832	5.93586	0.406146	ref	Homo sapiens chromosome 3 open reading frame 80 (C3orf80), mRNA [NM_001168214]	down	12h
C5orf56	277	1	683	TATATCGTAGGTGGCTTTAATACGTGTTATTTGCTCATCTGTATTTCTTACTCTTTGCAC	21469	0	A_24_P127641	C5orf56	NM_001207001	ref|Homo sapiens chromosome 5 open reading frame 56 (C5orf56), mRNA [NM_001207001]	1.5144	9.69116	10.2576	1.35447e-06	0.000149639	5.84509	2.8568	ref	Homo sapiens chromosome 5 open reading frame 56 (C5orf56), mRNA [NM_001207001]	up	12h
CA2	343	64	1154	GGCTGGTTGGTGCTTTGTTTATGGTAGTAGTTTTTCTGTAACACAGAATATAGGATAAGA	26724	0	A_23_P8913	CA2	NM_000067	ref|Homo sapiens carbonic anhydrase 2 (CA2), transcript variant 1, mRNA [NM_000067]	-1.51711	11.5716	-13.5011	1.05315e-07	2.43558e-05	8.44754	0.349384	ref	Homo sapiens carbonic anhydrase 2 (CA2), transcript variant 1, mRNA [NM_000067]	down	12h
CACNA2D3	464	85	2731	TTAAAAGAATTACCCTTTATGACTACCAAGCCATGTGTAGAGCCAACAAGGAAAGCAGCG	36089	0	A_24_P402825	CACNA2D3	NM_018398	ref|Homo sapiens calcium voltage-gated channel auxiliary subunit alpha2delta 3 (CACNA2D3), mRNA [NM_018398]	1.31086	9.9004	10.0623	1.6139e-06	0.00016564	5.66379	2.4809	ref	Homo sapiens calcium voltage-gated channel auxiliary subunit alpha2delta 3 (CACNA2D3), mRNA [NM_018398]	up	12h
CADM1	262	6	1439	GAAAGAGTACTTCATCTAGATCAGCCTTTTTGTTTCAATGAGGTGTCCAACTGGCCCTAT	20218	0	A_23_P203120	CADM1	NM_014333	ref|Homo sapiens cell adhesion molecule 1 (CADM1), transcript variant 1, mRNA [NM_014333]	1.38482	7.87278	6.47267	7.44288e-05	0.00240852	1.65281	2.61139	ref	Homo sapiens cell adhesion molecule 1 (CADM1), transcript variant 1, mRNA [NM_014333]	up	12h
CALHM2	247	56	1671	TTTTAAAAAACTGTTATCTTCTTGGCCAGGGGAAAGGACCACAAGGCAATCTGGGGTGTG	19208	0	A_23_P202219	CALHM2	NM_015916	ref|Homo sapiens calcium homeostasis modulator family member 2 (CALHM2), transcript variant 1, mRNA [NM_015916]	2.21398	8.93549	12.9004	1.61697e-07	3.22372e-05	8.01684	4.63953	ref	Homo sapiens calcium homeostasis modulator family member 2 (CALHM2), transcript variant 1, mRNA [NM_015916]	up	12h
CAPG	215	39	1488	CTGCTTGCTTCTCTGGCTGCCTGGTCAGTGCAGAGGTGCCCCCTGCAGATGTTCAATAAA	16701	0	A_23_P165636	CAPG	NM_001747	ref|Homo sapiens capping actin protein, gelsolin like (CAPG), transcript variant 1, mRNA [NM_001747]	1.83894	13.6871	13.2625	1.24609e-07	2.69831e-05	8.27891	3.57748	ref	Homo sapiens capping actin protein, gelsolin like (CAPG), transcript variant 1, mRNA [NM_001747]	up	12h
CASP9	131	79	1895	AGTAACGCGTCTTCCTGAGTGGTGCCAAACAAAAAGGTTCTCAGGTGTTGCCAAATATGT	10253	0	A_23_P97309	CASP9	NM_001229	ref|Homo sapiens caspase 9 (CASP9), transcript variant alpha, mRNA [NM_001229]	1.13261	9.43328	10.4949	1.09892e-06	0.000128789	6.06101	2.19255	ref	Homo sapiens caspase 9 (CASP9), transcript variant alpha, mRNA [NM_001229]	up	12h
CCDC26	271	51	771	TTTAGGGCTAAGATCTTGTTGTGTTCAGCCACAAATGATGGCCAGCAGTGAGGAATCTGT	21079	0	A_32_P67143	CCDC26	NR_130917	ref|Homo sapiens CCDC26 long non-coding RNA (CCDC26), transcript variant 1, long non-coding RNA [NR_130917]	-1.0556	6.85675	-9.34458	3.15106e-06	0.000273276	4.9692	0.481096	ref	Homo sapiens CCDC26 long non-coding RNA (CCDC26), transcript variant 1, long non-coding RNA [NR_130917]	down	12h
CCL2	101	67	576	GAAATTGCTTTTCCTCTTGAACCACAGTTCTACCCCTGGGATGTTTTGAGGGTCTTTGCA	7891	0	A_23_P89431	CCL2	NM_002982	ref|Homo sapiens C-C motif chemokine ligand 2 (CCL2), mRNA [NM_002982]	5.88055	12.4471	44.2987	1.00823e-12	8.74387e-09	17.9368	58.9145	ref	Homo sapiens C-C motif chemokine ligand 2 (CCL2), mRNA [NM_002982]	up	12h
CCL23	127	68	318	CACTCCTGGAGAGTTACTTTGAAACGAACAGCGAGTGCTCCAAGCCGGGTGTCATCTTCC	9922	0	A_24_P319088	CCL23	NM_005064	ref|Homo sapiens C-C motif chemokine ligand 23 (CCL23), transcript variant CKbeta8, mRNA [NM_005064]	1.20992	7.73379	7.06938	3.58357e-05	0.00145227	2.42232	2.31325	ref	Homo sapiens C-C motif chemokine ligand 23 (CCL23), transcript variant CKbeta8, mRNA [NM_005064]	up	12h
CCL4	321	37	370	CAGGAAGTCTTCAGGGAAGGTCACCTGAGCCCGGATGCTTCTCCATGAGACACATCTCCT	24953	0	A_23_P207564	CCL4	NM_002984	ref|Homo sapiens C-C motif chemokine ligand 4 (CCL4), mRNA [NM_002984]	1.73951	8.96404	9.62397	2.41667e-06	0.00022781	5.2451	3.33922	ref	Homo sapiens C-C motif chemokine ligand 4 (CCL4), mRNA [NM_002984]	up	12h
CCL5	80	5	333	AGATGAGCTAGGATGGAGAGTCCTTGAACCTGAACTTACACAAATTTGCCTGTTTCTGCT	6052	0	A_23_P152838	CCL5	NM_002985	ref|Homo sapiens C-C motif chemokine ligand 5 (CCL5), transcript variant 1, mRNA [NM_002985]	1.36466	9.09706	9.30207	3.28274e-06	0.000277752	4.92659	2.57516	ref	Homo sapiens C-C motif chemokine ligand 5 (CCL5), transcript variant 1, mRNA [NM_002985]	up	12h
CCND2	204	54	6039	ATCGGGCCATTGGATTTTTTCCATTATGTTCATCACCCTTATATCATGTACCTCAGATCT	15794	0	A_24_P278747	CCND2	NM_001759	ref|Homo sapiens cyclin D2 (CCND2), mRNA [NM_001759]	-1.01136	11.3023	-9.54268	2.60892e-06	0.000239427	5.16557	0.496077	ref	Homo sapiens cyclin D2 (CCND2), mRNA [NM_001759]	down	12h
CCR1	36	34	1987	CTTTTCAAGTTGGGTGATATGTTGGTAGATTCTAATGGCTTTATTGCAGCGATTAATAAC	2582	0	A_24_P148717	CCR1	NM_001295	ref|Homo sapiens C-C motif chemokine receptor 1 (CCR1), mRNA [NM_001295]	1.6332	9.35191	10.8834	7.87052e-07	0.000100378	6.4048	3.102	ref	Homo sapiens C-C motif chemokine receptor 1 (CCR1), mRNA [NM_001295]	up	12h
CCR2	267	38	3382	ATGAAGTCATGCGTTTAATCACATTCGAGTGTTTCAGTGCTTCGCAGATGTCCTTGATGC	20748	0	A_23_P212354	CCR2	NM_001123396	ref|Homo sapiens C-C motif chemokine receptor 2 (CCR2), transcript variant B, mRNA [NM_001123396]	1.40882	8.39915	10.1553	1.48421e-06	0.000159515	5.7505	2.65519	ref	Homo sapiens C-C motif chemokine receptor 2 (CCR2), transcript variant B, mRNA [NM_001123396]	up	12h
CCR3	133	76	1426	GAAGCTCTTGAAGACACTGAAATATACACACAGCAGTAGCAGTAGATGCATGTACCCTAA	10404	0	A_23_P250302	CCR3	NM_001837	ref|Homo sapiens C-C motif chemokine receptor 3 (CCR3), transcript variant 1, mRNA [NM_001837]	1.61964	7.75769	9.75756	2.13346e-06	0.000206449	5.37451	3.07299	ref	Homo sapiens C-C motif chemokine receptor 3 (CCR3), transcript variant 1, mRNA [NM_001837]	up	12h
CCR5	22	6	3521	AACAGTAGCATAGGACCCTACCCTCTGGGCCAAGTCAAAGACATTCTGACATCTTAGTAT	1426	0	A_23_P412321	CCR5	NM_000579	ref|Homo sapiens C-C motif chemokine receptor 5 (gene/pseudogene) (CCR5), transcript variant A, mRNA [NM_000579]	2.46824	9.03532	18.9387	4.13688e-09	2.24232e-06	11.5825	5.53368	ref	Homo sapiens C-C motif chemokine receptor 5 (gene/pseudogene) (CCR5), transcript variant A, mRNA [NM_000579]	up	12h
CD151	510	32	1015	TGGGGACCCCAACCTCAGAGGCAGCTTCAAGTGCCTTTTGCTGCGCACCAATGCCCAGCA	39528	0	A_23_P95470	CD151	NM_004357	ref|Homo sapiens CD151 molecule (Raph blood group) (CD151), transcript variant 1, mRNA [NM_004357]	-1.02701	8.73741	-5.41596	0.000304157	0.00584879	0.170909	0.490725	ref	Homo sapiens CD151 molecule (Raph blood group) (CD151), transcript variant 1, mRNA [NM_004357]	down	12h
CD300A	118	37	1795	AGTTTCTCTGGACTCTTAGGTTTATTTTTAATATGAAATATAAAAACAGTTTCAAATATC	9089	0	A_24_P159434	CD300A	NM_007261	ref|Homo sapiens CD300a molecule (CD300A), transcript variant 1, mRNA [NM_007261]	3.37725	9.75092	27.3866	1.14076e-10	1.873e-07	14.7042	10.3909	ref	Homo sapiens CD300a molecule (CD300A), transcript variant 1, mRNA [NM_007261]	up	12h
CD300LB	427	77	1526	AGTAACGAAAACCATCGCAGGAAATGGCACCCTCCCTTTTCGGTGATGTTGAAATCATGT	33275	0	A_23_P15369	CD300LB	NM_174892	ref|Homo sapiens CD300 molecule like family member b (CD300LB), mRNA [NM_174892]	1.25046	8.33023	9.11404	3.9417e-06	0.000317014	4.73602	2.37917	ref	Homo sapiens CD300 molecule like family member b (CD300LB), mRNA [NM_174892]	up	12h
CD300LF	63	22	423	ATCTCATGAAAACTGATGCTGACACTTACTGGTGTGGAATTGAGAAAACTGGAAATGACC	4812	0	A_24_P279307	CD300LF	NM_139018	ref|Homo sapiens CD300 molecule like family member f (CD300LF), transcript variant 1, mRNA [NM_139018]	1.70721	10.1897	11.515	4.67222e-07	7.1457e-05	6.93949	3.26528	ref	Homo sapiens CD300 molecule like family member f (CD300LF), transcript variant 1, mRNA [NM_139018]	up	12h
CD320	197	73	867	ATGAAGGAGTCCCTGCTGCTGTCAGAACAGAAGACCTCGCTGCCCTGAGGACAAGCACTT	15365	0	A_23_P119698	CD320	NM_016579	ref|Homo sapiens CD320 molecule (CD320), transcript variant 1, mRNA [NM_016579]	-1.1667	9.73856	-6.39689	8.19284e-05	0.00255584	1.5517	0.445438	ref	Homo sapiens CD320 molecule (CD320), transcript variant 1, mRNA [NM_016579]	down	12h
CD38	77	1	4831	TTCCTCCTTAGAACAATTCCTAAATCTGTAACTTAAGTTTCTCAGGAAGATTCCATACTG	5889	0	A_32_P32195	CD38	NM_001775	ref|Homo sapiens CD38 molecule (CD38), transcript variant 1, mRNA [NM_001775]	5.27115	10.4662	47.516	5.04819e-13	8.74387e-09	18.3094	38.6165	ref	Homo sapiens CD38 molecule (CD38), transcript variant 1, mRNA [NM_001775]	up	12h
CD52	22	81	375	TGCCAGACATCACCAGGTTGTAGAAGTTGACAGGCAGTGCCATGGGGGCAACAGCCAAAA	1570	0	A_23_P85800	CD52	NM_001803	ref|Homo sapiens CD52 molecule (CD52), mRNA [NM_001803]	1.34996	8.68728	7.94787	1.31734e-05	0.000716681	3.47394	2.54905	ref	Homo sapiens CD52 molecule (CD52), mRNA [NM_001803]	up	12h
CD58	324	50	729	AACCTGTATCCCAAGCAGCGGTCATTCAAGACACAGATATGCACTTATACCCATACCATT	25138	0	A_23_P138308	CD58	NM_001779	ref|Homo sapiens CD58 molecule (CD58), transcript variant 1, mRNA [NM_001779]	1.28546	9.32483	8.28941	9.12759e-06	0.000571545	3.85854	2.43759	ref	Homo sapiens CD58 molecule (CD58), transcript variant 1, mRNA [NM_001779]	up	12h
CD68	104	81	1305	GGGTACCCTTATTTCCTCGACACGCAACTGGCTCAAAGACAATGTTATTTTCCTTCCCTT	8079	0	A_23_P15394	CD68	NM_001251	ref|Homo sapiens CD68 molecule (CD68), transcript variant 1, mRNA [NM_001251]	1.0386	8.84566	8.10621	1.10967e-05	0.000647382	3.65385	2.05424	ref	Homo sapiens CD68 molecule (CD68), transcript variant 1, mRNA [NM_001251]	up	12h
CD82	181	49	1271	CATCAGGGTTCTCTTAGCAACTCAGAGAAAAATGCTCCCCACAGCGTCCCTGGCGCAGGT	14074	0	A_23_P1782	CD82	NM_002231	ref|Homo sapiens CD82 molecule (CD82), transcript variant 1, mRNA [NM_002231]	1.5268	10.996	9.40357	2.97779e-06	0.000262182	5.02805	2.88146	ref	Homo sapiens CD82 molecule (CD82), transcript variant 1, mRNA [NM_002231]	up	12h
CDKN2D	205	50	1251	GAGTTATTCATATTCTGTTGGAAGCTTGTTTTCCAGTCTCTTGTACAGCGTTTTAAAAGA	15942	0	A_23_P89941	CDKN2D	NM_001800	ref|Homo sapiens cyclin dependent kinase inhibitor 2D (CDKN2D), transcript variant 1, mRNA [NM_001800]	1.27432	13.1127	9.01096	4.36312e-06	0.00033785	4.63011	2.41884	ref	Homo sapiens cyclin dependent kinase inhibitor 2D (CDKN2D), transcript variant 1, mRNA [NM_001800]	up	12h
CEACAM4	388	15	969	TGGGGACAGGGAGGGATGGGAGTCCCTGCTGAATATCTGGAGACCCTGACAGGTTGCCCT	30061	0	A_24_P70480	CEACAM4	NM_001817	ref|Homo sapiens carcinoembryonic antigen related cell adhesion molecule 4 (CEACAM4), transcript variant 1, mRNA [NM_001817]	1.5173	8.02143	9.75303	2.14245e-06	0.000206449	5.37015	2.86255	ref	Homo sapiens carcinoembryonic antigen related cell adhesion molecule 4 (CEACAM4), transcript variant 1, mRNA [NM_001817]	up	12h
CEBPB	102	13	1869	CACGTGTAACTGTCAGCCGGGCCCTGAGTAATCGCTTAAAGATGTTCCTACGGGCTTGTT	7788	0	A_23_P411296	CEBPB	NM_005194	ref|Homo sapiens CCAAT enhancer binding protein beta (CEBPB), transcript variant 1, mRNA [NM_005194]	2.15393	12.5329	18.0041	6.74272e-09	3.2218e-06	11.1251	4.45038	ref	Homo sapiens CCAAT enhancer binding protein beta (CEBPB), transcript variant 1, mRNA [NM_005194]	up	12h
CEBPE	386	84	1175	GCAAGAGCCGAGACAAGGCCAAGAGGCGCATTCTGGAGACGCAGCAGAAGGTGCTGGAGT	30033	0	A_23_P2990	CEBPE	NM_001805	ref|Homo sapiens CCAAT enhancer binding protein epsilon (CEBPE), mRNA [NM_001805]	1.15347	13.3154	8.39386	8.17774e-06	0.000533244	3.9736	2.22448	ref	Homo sapiens CCAAT enhancer binding protein epsilon (CEBPE), mRNA [NM_001805]	up	12h
CFP	345	5	1583	GTGGTGGAGGAGAAACGACCATGTCTACACGTGCCTGCTTGCAAAGACCCTGAGGAAGAG	26771	0	A_23_P22444	CFP	NM_002621	ref|Homo sapiens complement factor properdin (CFP), transcript variant 1, mRNA [NM_002621]	4.38034	12.8263	40.8283	2.25369e-12	1.30301e-08	17.4701	20.8264	ref	Homo sapiens complement factor properdin (CFP), transcript variant 1, mRNA [NM_002621]	up	12h
CHI3L1	113	38	1640	TCCTTATCAAAGGACACCATTTTGGCAAGCTCTATCACCAAGGAGCCAAACATCCTACAA	8781	0	A_23_P137665	CHI3L1	NM_001276	ref|Homo sapiens chitinase 3 like 1 (CHI3L1), mRNA [NM_001276]	1.76421	8.92204	11.5856	4.41453e-07	6.83661e-05	6.99747	3.39688	ref	Homo sapiens chitinase 3 like 1 (CHI3L1), mRNA [NM_001276]	up	12h
CHPT1	394	67	801	AATTCAGATAGCTTTAGTGATTGTCTTTGTGTTGTCTGCATTTGGAGGAGCAACAATGTG	30619	0	A_23_P105571	CHPT1	NM_020244	ref|Homo sapiens choline phosphotransferase 1 (CHPT1), mRNA [NM_020244]	-1.06248	10.6632	-5.88504	0.000159805	0.00398823	0.848103	0.478809	ref	Homo sapiens choline phosphotransferase 1 (CHPT1), mRNA [NM_020244]	down	12h
COCH	362	30	1712	TTCTTAGAATCCCAGCAATAATGGTAACATTTTGACAACTGAAAGAAAAAGTACAAGGGG	28053	0	A_24_P184799	COCH	NM_004086	ref|Homo sapiens cochlin (COCH), transcript variant 2, mRNA [NM_004086]	-1.10467	11.5192	-10.6856	9.31662e-07	0.000113801	6.23121	0.465008	ref	Homo sapiens cochlin (COCH), transcript variant 2, mRNA [NM_004086]	down	12h
COL4A2	304	22	6167	CCACGTTGTCCCTGAGATTTAACCCCTCCACTGCTGGGGGTGAGCTGTACTCTTCTGACT	23518	0	A_23_P205031	COL4A2	NM_001846	ref|Homo sapiens collagen type IV alpha 2 chain (COL4A2), mRNA [NM_001846]	1.21106	8.92737	6.8715	4.54449e-05	0.00170985	2.17229	2.31508	ref	Homo sapiens collagen type IV alpha 2 chain (COL4A2), mRNA [NM_001846]	up	12h
COL9A2	146	21	2554	GACTGAGGTCTATGCCAGTTCCTGATCCCATCTCACTCTCTGGACCTACCAGGTGACTGC	11225	0	A_23_P45786	COL9A2	NM_001852	ref|Homo sapiens collagen type IX alpha 2 chain (COL9A2), mRNA [NM_001852]	1.03623	8.98688	5.36506	0.000326759	0.00602939	0.0955559	2.05087	ref	Homo sapiens collagen type IX alpha 2 chain (COL9A2), mRNA [NM_001852]	up	12h
COLEC12	211	15	7196	AAGGAAGTTCGGTAAGGAAATGTCAAATCTGGTTTTTAAACAAGGTCCAACCCTGCAATG	16347	0	A_24_P244100	COLEC12	NM_130386	ref|Homo sapiens collectin subfamily member 12 (COLEC12), mRNA [NM_130386]	1.51524	12.3038	14.2923	6.14315e-08	1.65353e-05	8.98468	2.85846	ref	Homo sapiens collectin subfamily member 12 (COLEC12), mRNA [NM_130386]	up	12h
CPA3	355	36	1276	GCCAAGTATATCCTCAAGCATACTTCCTAAAGAACTGCCCTCTGTTTGGAATAAGCCAAT	27590	0	A_23_P18017	CPA3	NM_001870	ref|Homo sapiens carboxypeptidase A3 (CPA3), mRNA [NM_001870]	-1.31861	6.92443	-11.4039	5.11178e-07	7.54241e-05	6.84753	0.400922	ref	Homo sapiens carboxypeptidase A3 (CPA3), mRNA [NM_001870]	down	12h
CREB3L2	60	40	1061	GATGAGTTTGTACCACAGATGTTGTAGCTGGCTTTATGAAATAGCTCTGTTCTTAAAAAA	4527	0	A_24_P180654	CREB3L2	NM_001253775	ref|Homo sapiens cAMP responsive element binding protein 3 like 2 (CREB3L2), transcript variant 2, mRNA [NM_001253775]	1.23314	11.0359	7.07157	3.57424e-05	0.00145188	2.42506	2.35078	ref	Homo sapiens cAMP responsive element binding protein 3 like 2 (CREB3L2), transcript variant 2, mRNA [NM_001253775]	up	12h
CRIP1	165	39	281	CTACGTAGCCATGTTTGGGCCTAAAGGCTTTGGGCGGGGCGGAGCCGAGAGCCACACTTT	12833	0	A_23_P44674	CRIP1	NM_001311	ref|Homo sapiens cysteine rich protein 1 (CRIP1), mRNA [NM_001311]	1.05506	9.00464	6.086	0.000122425	0.00335459	1.12869	2.0778	ref	Homo sapiens cysteine rich protein 1 (CRIP1), mRNA [NM_001311]	up	12h
CSE1L-AS1	136	73	260	GGCTGGCTGGCATCTTGTGTCTGTCTAGCATCTCTACCAGTTTCTGTAGAAAACCCTCAA	10551	0	A_32_P20997	CSE1L-AS1	NR_110624	ref|Homo sapiens CSE1L antisense RNA 1 (CSE1L-AS1), transcript variant 1, long non-coding RNA [NR_110624]	1.1201	7.34442	4.04017	0.00240472	0.0204569	-1.99153	2.17362	ref	Homo sapiens CSE1L antisense RNA 1 (CSE1L-AS1), transcript variant 1, long non-coding RNA [NR_110624]	up	12h
CSF1R	48	59	3922	ATCCTAACTAACAGTCACGCCGTGGGATGTCTCTGTCCACATTAAACTAACAGCATTAAT	3600	0	A_23_P110791	CSF1R	NM_005211	ref|Homo sapiens colony stimulating factor 1 receptor (CSF1R), transcript variant 1, mRNA [NM_005211]	1.2039	7.57906	8.90738	4.83655e-06	0.000366332	4.52262	2.30362	ref	Homo sapiens colony stimulating factor 1 receptor (CSF1R), transcript variant 1, mRNA [NM_005211]	up	12h
LP895414	225	71	4509	CATCACAAGGGCCCTAGTTCAGATAGTGAAAGGCCTGAAATATATGCTGGAGGTGGAAAT	3306	0	A_23_P68601	CST7	NM_003650	ref|Homo sapiens cystatin F (CST7), mRNA [NM_003650]	-1.02032	10.9926	-5.50294	0.000269314	0.00543168	0.298854	0.493005	ref	Homo sapiens cystatin F (CST7), mRNA [NM_003650]	down	12h
CXCR4	99	1	1793	TGCTGGTTTTTCAGTTTTCAGGAGTGGGTTGATTTCAGCACCTACAGTGTACAGTCTTGT	7614	0	A_23_P102000	CXCR4	NM_001008540	ref|Homo sapiens C-X-C motif chemokine receptor 4 (CXCR4), transcript variant 1, mRNA [NM_001008540]	1.25882	14.9231	9.31753	3.23416e-06	0.000275155	4.94211	2.393	ref	Homo sapiens C-X-C motif chemokine receptor 4 (CXCR4), transcript variant 1, mRNA [NM_001008540]	up	12h
CXCR5	368	8	2755	TTTTCTTTTTAATAAAAAGGCACCTATAAAACAGGTCAATACAGTACAGGCAGCACAGAG	28488	0	A_24_P252945	CXCR5	NM_032966	ref|Homo sapiens C-X-C motif chemokine receptor 5 (CXCR5), transcript variant 2, mRNA [NM_032966]	2.94583	7.81186	21.6733	1.11899e-09	8.82225e-07	12.7719	7.7052	ref	Homo sapiens C-X-C motif chemokine receptor 5 (CXCR5), transcript variant 2, mRNA [NM_032966]	up	12h
CYP51A1	72	67	2930	TCTGAAACAAGGTCCTTGGGAGTAATTAAAATTGGTCACATTCTGTAAAGCACATTCTGT	5536	0	A_24_P130041	CYP51A1	NM_000786	ref|Homo sapiens cytochrome P450 family 51 subfamily A member 1 (CYP51A1), transcript variant 1, mRNA [NM_000786]	-1.30262	10.5568	-8.60882	6.54411e-06	0.000451828	4.20675	0.405391	ref	Homo sapiens cytochrome P450 family 51 subfamily A member 1 (CYP51A1), transcript variant 1, mRNA [NM_000786]	down	12h
CYTH1	113	48	3291	GTTTGTTTTTGCCTTGTAAACTAGCGCCAAGGAACTGCAGCAAATAAACTCCAACTCTGC	8799	0	A_23_P83781	CYTH1	NM_004762	ref|Homo sapiens cytohesin 1 (CYTH1), transcript variant 1, mRNA [NM_004762]	1.25556	11.1653	10.9263	7.59005e-07	9.75181e-05	6.4421	2.3876	ref	Homo sapiens cytohesin 1 (CYTH1), transcript variant 1, mRNA [NM_004762]	up	12h
DAPP1	214	79	2044	AGAAGAATGAGATACTGATGTCCACAGTTCATTGGCAGAATCTAACCCCTTCTGTTATCT	16619	0	A_23_P255444	DAPP1	NM_014395	ref|Homo sapiens dual adaptor of phosphotyrosine and 3-phosphoinositides 1 (DAPP1), transcript variant 1, mRNA [NM_014395]	1.07927	9.20271	7.88538	1.41063e-05	0.000741436	3.40215	2.11297	ref	Homo sapiens dual adaptor of phosphotyrosine and 3-phosphoinositides 1 (DAPP1), transcript variant 1, mRNA [NM_014395]	up	12h
DDIT4	291	62	1317	TCGTGGAGGTGGTTTGTGTATCTTACTGGTCTGAAGGGACCAAGTGTGTTTGTTGTTTGT	22662	0	A_23_P104318	DDIT4	NM_019058	ref|Homo sapiens DNA damage inducible transcript 4 (DDIT4), mRNA [NM_019058]	1.62742	12.934	14.6188	4.95709e-08	1.4001e-05	9.197	3.0896	ref	Homo sapiens DNA damage inducible transcript 4 (DDIT4), mRNA [NM_019058]	up	12h
DEFB1	55	83	319	GCACCTGTTACAGAGGGAAGGCCAAGTGCTGCAAGTGAGCTGAGAGTGACCAGAAGAAAT	4283	0	A_23_P71480	DEFB1	NM_005218	ref|Homo sapiens defensin beta 1 (DEFB1), mRNA [NM_005218]	-1.23846	7.25084	-10.165	1.47128e-06	0.000159496	5.75955	0.423824	ref	Homo sapiens defensin beta 1 (DEFB1), mRNA [NM_005218]	down	12h
DENND6A	483	51	4535	AATCACTGCTTTAAGGGTATTATGTAATGCCTAGTGCCTTCTATTTACAGTGAAAAAGAG	37569	0	A_32_P118586	DENND6A	NM_152678	ref|Homo sapiens DENN domain containing 6A (DENND6A), mRNA [NM_152678]	1.03368	11.7138	6.75197	5.25779e-05	0.00188422	2.0188	2.04724	ref	Homo sapiens DENN domain containing 6A (DENND6A), mRNA [NM_152678]	up	12h
DEPTOR	40	47	2060	GGGGGTAGTTAGGGAGAGACTACATGAAATGGTGTGCCCCTATTTTCTTTCTGATCCTAA	2929	0	A_23_P60166	DEPTOR	NM_022783	ref|Homo sapiens DEP domain containing MTOR interacting protein (DEPTOR), transcript variant 1, mRNA [NM_022783]	-1.20682	8.20568	-8.78812	5.45213e-06	0.000396866	4.39753	0.433221	ref	Homo sapiens DEP domain containing MTOR interacting protein (DEPTOR), transcript variant 1, mRNA [NM_022783]	down	12h
DHRS3	472	8	1491	AGGCAGGAAAACAGCCAGAAGCCACCTTGACACTTTTGAACATTTCCAGTTCTGTAGAGT	36562	0	A_23_P33759	DHRS3	NM_004753	ref|Homo sapiens dehydrogenase/reductase 3 (DHRS3), transcript variant 1, mRNA [NM_004753]	2.61168	8.61333	19.1913	3.6395e-09	2.03636e-06	11.7013	6.11217	ref	Homo sapiens dehydrogenase/reductase 3 (DHRS3), transcript variant 1, mRNA [NM_004753]	up	12h
DNAJB2	40	14	3028	TAACACTGAGCCTCAGAGACGAACCAAAACCAGCTGGGCTGAGCTCAGATCCAGGGGGAA	2866	0	A_24_P102981	DNAJB2	NM_006736	ref|Homo sapiens DnaJ heat shock protein family (Hsp40) member B2 (DNAJB2), transcript variant 2, mRNA [NM_006736]	1.61304	8.49986	10.7331	8.94421e-07	0.000110812	6.27322	3.05896	ref	Homo sapiens DnaJ heat shock protein family (Hsp40) member B2 (DNAJB2), transcript variant 2, mRNA [NM_006736]	up	12h
DND1	206	78	1533	GTTTTGGTTTCTGTATAGTTTTGGGTCTTTCTATGCTGGTTGTATTTATGTTAAACCCCT	15997	0	A_32_P42054	DND1	NM_194249	ref|Homo sapiens DND microRNA-mediated repression inhibitor 1 (DND1), mRNA [NM_194249]	1.02839	10.7843	3.20978	0.00944196	0.0483813	-3.39762	2.03975	ref	Homo sapiens DND microRNA-mediated repression inhibitor 1 (DND1), mRNA [NM_194249]	up	12h
DUSP6	453	49	2793	GCTTGTGTTGTCGCAAAGGGGATAATCTGGGAAAGACACCAAATCATGGGCTCACTTTAA	35249	0	A_23_P139704	DUSP6	NM_001946	ref|Homo sapiens dual specificity phosphatase 6 (DUSP6), transcript variant 1, mRNA [NM_001946]	1.11153	13.0887	9.15554	3.78474e-06	0.000309653	4.77837	2.16075	ref	Homo sapiens dual specificity phosphatase 6 (DUSP6), transcript variant 1, mRNA [NM_001946]	up	12h
E2F5	296	33	1179	AGTTCACTGATTCTGAAGTGTTCTTCCCTAATACTTTCTTTACTTCACAAAACTTCAACC	22914	0	A_23_P31721	E2F5	NM_001951	ref|Homo sapiens E2F transcription factor 5 (E2F5), transcript variant 1, mRNA [NM_001951]	-1.26867	7.34252	-11.9908	3.20615e-07	5.3991e-05	7.32356	0.415041	ref	Homo sapiens E2F transcription factor 5 (E2F5), transcript variant 1, mRNA [NM_001951]	down	12h
EBF3	157	39	2921	GGAAGAGCATTAGCCAAGAACTTGTCTCTTTGATCTGTTTCGTTAAGCTGAACCAGTGTC	12200	0	A_23_P381645	EBF3	NM_001005463	ref|Homo sapiens early B cell factor 3 (EBF3), mRNA [NM_001005463]	-1.27696	8.35035	-10.2355	1.38144e-06	0.000151653	5.8247	0.412663	ref	Homo sapiens early B cell factor 3 (EBF3), mRNA [NM_001005463]	down	12h
EGR1	45	68	3022	AAACAAAGTGACTGTTTGGCTTATAAACACATTGAATGCGCTTTATTGCCCATGGGATAT	3455	0	A_23_P214080	EGR1	NM_001964	ref|Homo sapiens early growth response 1 (EGR1), mRNA [NM_001964]	-1.70009	8.86779	-8.27393	9.27829e-06	0.000574757	3.84139	0.307767	ref	Homo sapiens early growth response 1 (EGR1), mRNA [NM_001964]	down	12h
ELANE	475	59	438	AACGGCTACGACCCCGTAAACTTGCTCAACGACATCGTGATTCTCCAGCTCAACGGGTCG	36962	0	A_23_P130961	ELANE	NM_001972	ref|Homo sapiens elastase, neutrophil expressed (ELANE), mRNA [NM_001972]	-1.03182	12.4283	-7.01493	3.82386e-05	0.00152121	2.35402	0.489094	ref	Homo sapiens elastase, neutrophil expressed (ELANE), mRNA [NM_001972]	down	12h
EMD	298	48	991	TGAAGAAGGCAACCCCTTCTAGAGGGAGCCATGAGGGTCTGGGCTTCAGAGCTAGGTCTT	23096	0	A_23_P85171	EMD	NM_000117	ref|Homo sapiens emerin (EMD), mRNA [NM_000117]	-1.28428	9.7613	-5.57452	0.000243853	0.00510824	0.40332	0.410576	ref	Homo sapiens emerin (EMD), mRNA [NM_000117]	down	12h
ENO3	64	57	1337	CTCGGAGCGTCTGGCCAAATACAACCAACTCATGAGGATCGAGGAGGCTCTTGGGGACAA	4879	0	A_23_P130149	ENO3	NM_001976	ref|Homo sapiens enolase 3 (ENO3), transcript variant 1, mRNA [NM_001976]	1.00562	8.8374	7.20681	3.04679e-05	0.00129526	2.59304	2.00781	ref	Homo sapiens enolase 3 (ENO3), transcript variant 1, mRNA [NM_001976]	up	12h
ENST00000562904	502	74	1513	GATTTATCATGGGTCTTGATGACATGATGGAATCTCTCTACTCTCTGGACTTATTATGTG	39016	0	A_32_P154445	ENST00000562904	ENST00000562904	ref|PREDICTED: Homo sapiens uncharacterized LOC102724851 (LOC102724851), transcript variant X1, ncRNA [XR_001744059]	1.11447	10.6464	5.25124	0.000384089	0.00669551	-0.074324	2.16515	ref	PREDICTED: Homo sapiens uncharacterized LOC102724851 (LOC102724851), transcript variant X1, ncRNA [XR_001744059]	up	12h
ENST00000622359	339	82	86	ATTTTAAAAATAAGGGAAAAAGTGGGTAGGGTAAACCCAGGCTTACTTATGTAAACTCTG	26446	0	A_32_P228886	ENST00000622359	ENST00000622359	ref|PREDICTED: Homo sapiens uncharacterized LOC105371223 (LOC105371223), ncRNA [XR_922063]	1.65016	7.67037	5.5509	0.000251955	0.00522472	0.368935	3.13867	ref	PREDICTED: Homo sapiens uncharacterized LOC105371223 (LOC105371223), ncRNA [XR_922063]	up	12h
EPAS1	520	77	4989	ACACTGAAAAATATTCCAAGCTTCATATTAACCCTACCTGTCAACGTAACGATTTCATGA	40321	0	A_23_P210210	EPAS1	NM_001430	ref|Homo sapiens endothelial PAS domain protein 1 (EPAS1), mRNA [NM_001430]	2.76194	7.95201	22.3115	8.43759e-10	6.96904e-07	13.0215	6.78308	ref	Homo sapiens endothelial PAS domain protein 1 (EPAS1), mRNA [NM_001430]	up	12h
AF116688	20	48	463	GCCTCTTCTGGCTTGTCTGTTCGAGAACCAGTTCAGAAGAGCCCGAGACGGAGACAGGTT	1295	0	A_23_P89192	EPX	NM_000502	ref|Homo sapiens eosinophil peroxidase (EPX), mRNA [NM_000502]	-1.45829	7.5468	-7.74275	1.65158e-05	0.000847532	3.23663	0.363924	ref	Homo sapiens eosinophil peroxidase (EPX), mRNA [NM_000502]	down	12h
ESYT1	508	49	3576	GCCTTTGCCTGACCAAAGAGAAGAACCGTATGTTCCCTTTACTGCACGGCCTTTATCCTT	39414	0	A_23_P150852	ESYT1	NM_015292	ref|Homo sapiens extended synaptotagmin 1 (ESYT1), transcript variant 2, mRNA [NM_015292]	-1.1359	10.4266	-6.73476	5.37008e-05	0.00191654	1.99655	0.45505	ref	Homo sapiens extended synaptotagmin 1 (ESYT1), transcript variant 2, mRNA [NM_015292]	down	12h
F13A1	389	30	3689	ATACATCATACTTAACTTTACTAAGTAATCTCACAGCATTTGCCAAGTCTCCCAATATCC	30240	0	A_32_P140139	F13A1	NM_000129	ref|Homo sapiens coagulation factor XIII A chain (F13A1), mRNA [NM_000129]	-1.10708	7.21061	-6.88066	4.49434e-05	0.00170206	2.18397	0.464233	ref	Homo sapiens coagulation factor XIII A chain (F13A1), mRNA [NM_000129]	down	12h
FAM117A	439	69	2170	GACTCTATTTTCTCCCAAAGACACTATTTTTGCAGCTGTTTGAAGTTTGTATATTTTCCG	34184	0	A_23_P78053	FAM117A	NM_030802	ref|Homo sapiens family with sequence similarity 117 member A (FAM117A), mRNA [NM_030802]	1.06274	13.377	7.27092	2.82679e-05	0.00123503	2.67187	2.0889	ref	Homo sapiens family with sequence similarity 117 member A (FAM117A), mRNA [NM_030802]	up	12h
FAM20C	41	28	3052	TTTCCTTCTGATGCAGACATGGTCCCCACTGGGGCAAGGCTGCAGTTTTCTTTTAAAAAA	3055	0	A_32_P72351	FAM20C	XM_017012455	ref|PREDICTED: Homo sapiens FAM20C, golgi associated secretory pathway kinase (FAM20C), transcript variant X6, mRNA [XM_017012455]	2.09363	10.6173	16.2834	1.77083e-08	6.82558e-06	10.2031	4.26821	ref	PREDICTED: Homo sapiens FAM20C, golgi associated secretory pathway kinase (FAM20C), transcript variant X6, mRNA [XM_017012455]	up	12h
FBP1	489	59	1525	TAATGCCACTGGTGTTAAGATATATTTTGAGTGGATGGAGGAGAAATAAACTTATTCCTC	38047	0	A_23_P257111	FBP1	NM_000507	ref|Homo sapiens fructose-bisphosphatase 1 (FBP1), transcript variant 1, mRNA [NM_000507]	4.58756	11.7674	29.2024	6.0816e-11	1.20316e-07	15.1985	24.0432	ref	Homo sapiens fructose-bisphosphatase 1 (FBP1), transcript variant 1, mRNA [NM_000507]	up	12h
FGFR1	199	36	4027	GCTCTGTATATAGCTATGAAGAAAACACAAAGTGTATAAATCTGAGTATATATTTACATG	15453	0	A_23_P301304	FGFR1	NM_023110	ref|Homo sapiens fibroblast growth factor receptor 1 (FGFR1), transcript variant 1, mRNA [NM_023110]	-1.03936	7.22102	-7.94899	1.31573e-05	0.000716681	3.47522	0.486544	ref	Homo sapiens fibroblast growth factor receptor 1 (FGFR1), transcript variant 1, mRNA [NM_023110]	down	12h
FGFR3	393	9	4050	TGCTACCTTTCAAAGCTTGGAGGGAAGCCGTGAATTCAGTTGGTTCGTTCTGTACTGTTA	30513	0	A_23_P500501	FGFR3	NM_000142	ref|Homo sapiens fibroblast growth factor receptor 3 (FGFR3), transcript variant 1, mRNA [NM_000142]	-1.04712	7.24778	-7.0362	3.72796e-05	0.00149679	2.38075	0.483933	ref	Homo sapiens fibroblast growth factor receptor 3 (FGFR3), transcript variant 1, mRNA [NM_000142]	down	12h
FGR	283	61	693	TGAAGAGTGGTACTTTGGAAAGATTGGGAGAAAGGATGCAGAGAGGCAGCTGCTTTCACC	22039	0	A_24_P316634	FGR	NM_001042747	ref|Homo sapiens FGR proto-oncogene, Src family tyrosine kinase (FGR), transcript variant 2, mRNA [NM_001042747]	3.66327	10.3045	19.5214	3.0859e-09	1.84569e-06	11.8537	12.6694	ref	Homo sapiens FGR proto-oncogene, Src family tyrosine kinase (FGR), transcript variant 2, mRNA [NM_001042747]	up	12h
FJX1	144	51	2374	ACTCATTCCTGACCTCTTGTCATTTTGGCCTGAAGGCTACAAATTCAGGGTCAGCTGTAT	11123	0	A_23_P150693	FJX1	NM_014344	ref|Homo sapiens four jointed box 1 (FJX1), mRNA [NM_014344]	-1.27044	7.95094	-9.56762	2.54822e-06	0.000236358	5.19003	0.414535	ref	Homo sapiens four jointed box 1 (FJX1), mRNA [NM_014344]	down	12h
CU677334	110	13	224	CCACCAAATGCTGAGCTGAAATATGAATTACACCTCAAGAGTTTTGAAAAGGCCAAGGAG	17949	0	A_32_P71788	FKBP4	NM_002014	ref|Homo sapiens FK506 binding protein 4 (FKBP4), mRNA [NM_002014]	-1.17654	9.75656	-8.65553	6.23839e-06	0.00043631	4.25677	0.442413	ref	Homo sapiens FK506 binding protein 4 (FKBP4), mRNA [NM_002014]	down	12h
FLJ30901	239	42	2437	ATTTTCACCTCCCCTGGTCCATGCTCAGGAAGTCTGGTCACCCTGGCAAACTGCACCTGA	18567	0	A_24_P256083	FLJ30901	NR_147916	ref|Homo sapiens uncharacterized protein FLJ30901 (FLJ30901), long non-coding RNA [NR_147916]	4.0081	8.6358	34.7323	1.10751e-11	3.84197e-08	16.4426	16.09	ref	Homo sapiens uncharacterized protein FLJ30901 (FLJ30901), long non-coding RNA [NR_147916]	up	12h
FLT3	292	46	3201	CGTCTGCGTTTACTCTTGTTTTCAAAGGGACTTTTGTAAAATCAAATCATCCTGTCACAA	22635	0	A_23_P99442	FLT3	NM_004119	ref|Homo sapiens fms related tyrosine kinase 3 (FLT3), transcript variant 1, mRNA [NM_004119]	-1.10591	11.3514	-8.56735	6.82926e-06	0.000466352	4.16215	0.464609	ref	Homo sapiens fms related tyrosine kinase 3 (FLT3), transcript variant 1, mRNA [NM_004119]	down	12h
FUT7	216	69	1666	ATGTGGATGACTTTGGCTCAGCCCGAGAGCTGGCGGCTTTCCTCACTGGCATGAATGAGA	16755	0	A_23_P170534	FUT7	NM_004479	ref|Homo sapiens fucosyltransferase 7 (FUT7), mRNA [NM_004479]	-1.44241	9.56729	-9.8135	2.02581e-06	0.000197403	5.42823	0.367953	ref	Homo sapiens fucosyltransferase 7 (FUT7), mRNA [NM_004479]	down	12h
FYB1	355	19	2240	CCTGCTCCTCCTAAACAATTGGACATGGGAGATGAAGTTTACGATGATGTGGATACCTCT	27561	0	A_23_P122127	FYB1	NM_001465	ref|Homo sapiens FYN binding protein 1 (FYB1), transcript variant 1, mRNA [NM_001465]	1.08879	11.4681	8.35125	8.55156e-06	0.000547332	3.92681	2.12696	ref	Homo sapiens FYN binding protein 1 (FYB1), transcript variant 1, mRNA [NM_001465]	up	12h
GAL	126	30	707	TATGCAGAGTCAGCCATTCCTGTTCTCTTTGCCTTGATGTTGTGTTGTTATCATTTAAGA	9700	0	A_23_P374844	GAL	NM_015973	ref|Homo sapiens galanin and GMAP prepropeptide (GAL), mRNA [NM_015973]	-1.60108	13.4027	-9.60155	2.46809e-06	0.0002314	5.22323	0.329631	ref	Homo sapiens galanin and GMAP prepropeptide (GAL), mRNA [NM_015973]	down	12h
GATA2	135	61	2133	AAGGACTTGGAGACTTGGTGGTCTGAGCTGTCCCAAGTCCTCCGGTTCTTCCTCGGGATT	10529	0	A_23_P110022	GATA2	NM_032638	ref|Homo sapiens GATA binding protein 2 (GATA2), transcript variant 2, mRNA [NM_032638]	-1.46481	8.16044	-11.7082	4.00326e-07	6.47455e-05	7.09732	0.362283	ref	Homo sapiens GATA binding protein 2 (GATA2), transcript variant 2, mRNA [NM_032638]	down	12h
GBP3	172	82	2791	AATCCTAAAGCATAAGTTAGTCTTTTCCTGATTCTTAAAGGTCATACTTGAAATCCTGCC	13372	0	A_23_P51487	GBP3	NM_018284	ref|Homo sapiens guanylate binding protein 3 (GBP3), transcript variant 1, mRNA [NM_018284]	1.65659	9.39338	13.4543	1.08829e-07	2.48374e-05	8.41467	3.1527	ref	Homo sapiens guanylate binding protein 3 (GBP3), transcript variant 1, mRNA [NM_018284]	up	12h
GBP4	258	67	5180	AGGGGACACAGGCTTCTTAAAACAACCCGGCTTCCTCACCCTATGTCCTTTATTTACAAA	20016	0	A_24_P45446	GBP4	NM_052941	ref|Homo sapiens guanylate binding protein 4 (GBP4), mRNA [NM_052941]	2.09193	8.22553	14.0447	7.25045e-08	1.8226e-05	8.82007	4.26318	ref	Homo sapiens guanylate binding protein 4 (GBP4), mRNA [NM_052941]	up	12h
GHRL	49	20	1231	ACAAGCCTTACTCACCTCTCTCTAAGTTTAGAAGCGCTCATCTGGCTTTTCGCTTGCTTC	3687	0	A_23_P40956	GHRL	NM_016362	ref|Homo sapiens ghrelin and obestatin prepropeptide (GHRL), transcript variant 1, mRNA [NM_016362]	2.0969	9.84545	15.6671	2.56163e-08	9.25656e-06	9.8448	4.2779	ref	Homo sapiens ghrelin and obestatin prepropeptide (GHRL), transcript variant 1, mRNA [NM_016362]	up	12h
GNG2	297	17	3518	GGAGATTGCCTACCAAGGACAAAACAATAAATTTAAAAATCAAACGATTTCTCCATACGC	23037	0	A_32_P208403	GNG2	NM_053064	ref|Homo sapiens G protein subunit gamma 2 (GNG2), transcript variant 1, mRNA [NM_053064]	2.47995	8.48931	21.1722	1.40454e-09	1.05921e-06	12.5691	5.5788	ref	Homo sapiens G protein subunit gamma 2 (GNG2), transcript variant 1, mRNA [NM_053064]	up	12h
GOLGA6L6	313	3	2335	GCAGCAAGGCCTGGAGAAGAGTAAGCCGCCATGTGACTGTTTAGAATATAGTCTGAGCAC	24259	0	A_24_P50972	GOLGA6L6	NM_001145004	ref|Homo sapiens golgin A6 family-like 6 (GOLGA6L6), mRNA [NM_001145004]	1.59113	7.61872	3.23275	0.009083	0.0470603	-3.35822	3.01285	ref	Homo sapiens golgin A6 family-like 6 (GOLGA6L6), mRNA [NM_001145004]	up	12h
GOLGA8IP	258	5	1625	AGGGCAGTCCTGTTTCTTGCTTCCTGCCTCTGACTTTTAAAGGTGGGTAGCCCTGGGCTC	19904	0	A_24_P229669	GOLGA8IP	NR_024074	ref|Homo sapiens golgin A8 family member I, pseudogene (GOLGA8IP), non-coding RNA [NR_024074]	1.38319	10.4094	5.34372	0.000336769	0.00614622	0.0638397	2.60844	ref	Homo sapiens golgin A8 family member I, pseudogene (GOLGA8IP), non-coding RNA [NR_024074]	up	12h
GPR35	314	38	1138	CTGGACGCCATCTGCTACTACTACATGGCCAAGGAGTTCCAGGAGGCGTCTGCACTGGCC	24325	0	A_23_P154245	GPR35	NM_005301	ref|Homo sapiens G protein-coupled receptor 35 (GPR35), transcript variant 1, mRNA [NM_005301]	2.31099	10.0195	15.0322	3.80165e-08	1.17749e-05	9.45845	4.96225	ref	Homo sapiens G protein-coupled receptor 35 (GPR35), transcript variant 1, mRNA [NM_005301]	up	12h
GPR68	255	22	2701	TACTGTCAAGAGTTGTATTTTTGTATTGTCCTTTTTGCCAAGTCTACATGTGTTGACTCT	19779	0	A_24_P931443	GPR68	NM_003485	ref|Homo sapiens G protein-coupled receptor 68 (GPR68), transcript variant 2, mRNA [NM_003485]	-2.05634	7.2071	-14.7442	4.57026e-08	1.36587e-05	9.27719	0.240426	ref	Homo sapiens G protein-coupled receptor 68 (GPR68), transcript variant 2, mRNA [NM_003485]	down	12h
GPRC5C	188	19	2217	TCCAGCCAAATAGTGTTCTCGGGGTGGTGGCTGGGCAGCGCCTATGTTTCTCTGGAGATT	14483	0	A_23_P38167	GPRC5C	NM_022036	ref|Homo sapiens G protein-coupled receptor class C group 5 member C (GPRC5C), transcript variant 1, mRNA [NM_022036]	1.41702	9.86168	8.6112	6.52815e-06	0.000451828	4.2093	2.67033	ref	Homo sapiens G protein-coupled receptor class C group 5 member C (GPRC5C), transcript variant 1, mRNA [NM_022036]	up	12h
GPT2	192	31	1360	AAAGCTGACGGAAGACCTGTTTAACCAAGTCCCAGGAATTCACTGCAACCCCTTGCAGGG	14817	0	A_24_P193648	GPT2	NM_133443	ref|Homo sapiens glutamic--pyruvic transaminase 2 (GPT2), transcript variant 1, mRNA [NM_133443]	-1.65837	9.28158	-13.5705	1.00339e-07	2.35186e-05	8.49598	0.316797	ref	Homo sapiens glutamic--pyruvic transaminase 2 (GPT2), transcript variant 1, mRNA [NM_133443]	down	12h
GRN	264	84	2237	ATCCCCTCCCCGTTTCAGTGGACCCTGTGGCCAGGTGCTTTTCCCTATCCACAGGGGTGT	20521	0	A_23_P49708	GRN	NM_002087	ref|Homo sapiens granulin precursor (GRN), mRNA [NM_002087]	1.36295	14.1559	12.2326	2.66107e-07	4.70982e-05	7.51294	2.5721	ref	Homo sapiens granulin precursor (GRN), mRNA [NM_002087]	up	12h
HAGHL	385	22	592	ACACCGCCGGCCACATGAGCTACTTCCTGTGGGAGGACGATTGCCCGGACCCACCCGCCC	29915	0	A_24_P356373	HAGHL	NM_032304	ref|Homo sapiens hydroxyacylglutathione hydrolase like (HAGHL), transcript variant 2, mRNA [NM_032304]	-1.54602	8.07531	-8.21516	9.87561e-06	0.000598925	3.77603	0.342454	ref	Homo sapiens hydroxyacylglutathione hydrolase like (HAGHL), transcript variant 2, mRNA [NM_032304]	down	12h
HCK	22	79	1281	GAGGGCAGCAAGCAGCCATTGCCAAAACTCATTGACTTCTCAGCCCAGATTGCAGAAGGC	1566	0	A_24_P365526	HCK	NM_002110	ref|Homo sapiens HCK proto-oncogene, Src family tyrosine kinase (HCK), transcript variant 1, mRNA [NM_002110]	1.24375	8.50848	8.128	1.08398e-05	0.000641696	3.6784	2.36813	ref	Homo sapiens HCK proto-oncogene, Src family tyrosine kinase (HCK), transcript variant 1, mRNA [NM_002110]	up	12h
HES6	232	46	387	GTGCAGGCCAAGCTGGAGAACGCCGAAGTGCTGGAGCTGACGGTGCGGCGGGTCCAGGGT	17966	0	A_23_P131202	HES6	NM_018645	ref|Homo sapiens hes family bHLH transcription factor 6 (HES6), transcript variant 1, mRNA [NM_018645]	-1.0157	8.15674	-4.56158	0.00106424	0.0125309	-1.14248	0.494587	ref	Homo sapiens hes family bHLH transcription factor 6 (HES6), transcript variant 1, mRNA [NM_018645]	down	12h
HIC1	83	71	1885	GTGTGCGGCGGCAAGTTCGCACAGCAACGCAACCTCATCAGCCACATGAAGATGCACGCC	6489	0	A_23_P399169	HIC1	NM_006497	ref|Homo sapiens HIC ZBTB transcriptional repressor 1 (HIC1), transcript variant 1, mRNA [NM_006497]	3.40039	9.20854	25.3531	2.42629e-10	3.358e-07	14.0883	10.5589	ref	Homo sapiens HIC ZBTB transcriptional repressor 1 (HIC1), transcript variant 1, mRNA [NM_006497]	up	12h
HIPK2	85	65	14570	GTGTTAATCCATGTTAATCTGTGTGAAAATTATTGCGTGCAACAGTATTTTCTCGTGTAC	6631	0	A_24_P681011	HIPK2	NM_022740	ref|Homo sapiens homeodomain interacting protein kinase 2 (HIPK2), transcript variant 1, mRNA [NM_022740]	1.17349	8.28759	9.47597	2.77917e-06	0.000251066	5.09985	2.25557	ref	Homo sapiens homeodomain interacting protein kinase 2 (HIPK2), transcript variant 1, mRNA [NM_022740]	up	12h
HIRA	416	28	3770	ATTTCCTTTGGCCGATAATCAGGATTTCCCTATAAGTCACTTGGACATTGGTCACTTGTA	32255	0	A_23_P154938	HIRA	NM_003325	ref|Homo sapiens histone cell cycle regulator (HIRA), mRNA [NM_003325]	-1.47623	11.7329	-6.68397	5.71691e-05	0.00200323	1.93065	0.359428	ref	Homo sapiens histone cell cycle regulator (HIRA), mRNA [NM_003325]	down	12h
HIST1H2BK	339	11	660	GGTCCATTCCTTCTCTCTAATAATCATTTACTGTTCCTCAAAGAATTGTCTACATTACCC	26319	0	A_23_P145238	HIST1H2BK	NM_080593	ref|Homo sapiens histone cluster 1 H2B family member k (HIST1H2BK), transcript variant 2, mRNA [NM_080593]	1.33252	10.9944	9.02302	4.31138e-06	0.00033785	4.64255	2.51842	ref	Homo sapiens histone cluster 1 H2B family member k (HIST1H2BK), transcript variant 2, mRNA [NM_080593]	up	12h
HIVEP2	11	57	9417	GGAATGGGGAAAAGAATCTTTCAAGGGCAAAGAACTCGTGGGAGGATGTCTGTTGTATGT	777	0	A_23_P214766	HIVEP2	NM_006734	ref|Homo sapiens human immunodeficiency virus type I enhancer binding protein 2 (HIVEP2), mRNA [NM_006734]	1.12559	9.49493	7.30328	2.72234e-05	0.00121485	2.71146	2.1819	ref	Homo sapiens human immunodeficiency virus type I enhancer binding protein 2 (HIVEP2), mRNA [NM_006734]	up	12h
HIVEP3	61	70	8267	CAGGGCACATCCACATCAGCCTGAGGACAGGGTTCCCCCCAACGCTTAGCCTCTCTCCAA	4742	0	A_23_P35330	HIVEP3	NM_024503	ref|Homo sapiens human immunodeficiency virus type I enhancer binding protein 3 (HIVEP3), transcript variant 1, mRNA [NM_024503]	1.08464	7.86284	9.94089	1.80213e-06	0.000180889	5.54953	2.12084	ref	Homo sapiens human immunodeficiency virus type I enhancer binding protein 3 (HIVEP3), transcript variant 1, mRNA [NM_024503]	up	12h
LF209070	157	52	145	TAAAGGATTACATGTTATGTAAATTTTTATGTGACTGACATGGAGCCTGGATGACTATCG	7783	0	A_23_P133263	HMGCS1	NM_002130	ref|Homo sapiens 3-hydroxy-3-methylglutaryl-CoA synthase 1 (HMGCS1), transcript variant 2, mRNA [NM_002130]	-1.05446	9.18981	-5.51353	0.000265374	0.00539425	0.314355	0.481477	ref	Homo sapiens 3-hydroxy-3-methylglutaryl-CoA synthase 1 (HMGCS1), transcript variant 2, mRNA [NM_002130]	down	12h
HMGN5	68	32	1152	AAGAGGAGCCACAGAGTATTGTTTAAAACTGCCCTATGTAGTTTCATAATTTGGTAACAT	5153	0	A_23_P136909	HMGN5	NM_030763	ref|Homo sapiens high mobility group nucleosome binding domain 5 (HMGN5), mRNA [NM_030763]	-1.11685	10.0998	-7.94736	1.31808e-05	0.000716681	3.47335	0.4611	ref	Homo sapiens high mobility group nucleosome binding domain 5 (HMGN5), mRNA [NM_030763]	down	12h
HNRNPLL	209	20	1568	AGAGCTGTCACACACCTTAATAATGTCAAATTATTTGGGAAAAGACTTAATGTTTGCGTG	16202	0	A_24_P234214	HNRNPLL	NM_138394	ref|Homo sapiens heterogeneous nuclear ribonucleoprotein L like (HNRNPLL), transcript variant 1, mRNA [NM_138394]	1.90422	10.0584	10.5708	1.02867e-06	0.00012305	6.12914	3.74305	ref	Homo sapiens heterogeneous nuclear ribonucleoprotein L like (HNRNPLL), transcript variant 1, mRNA [NM_138394]	up	12h
HOTAIRM1	292	74	653	TGGGTGTTTGAAACAAAAGTGTATAAACAAATGAATTGTTGATAACTTAGTTATTGACCT	22683	0	A_24_P101282	HOTAIRM1	NR_038366	ref|Homo sapiens HOXA transcript antisense RNA, myeloid-specific 1 (HOTAIRM1), transcript variant 1, long non-coding RNA [NR_038366]	1.1623	8.6458	7.53933	2.07594e-05	0.00100861	2.99642	2.23813	ref	Homo sapiens HOXA transcript antisense RNA, myeloid-specific 1 (HOTAIRM1), transcript variant 1, long non-coding RNA [NR_038366]	up	12h
HP	307	24	1369	GATAAGATGTGGTTTGAAGCTGATGGGTGCCAGCCCTGCATTGCTGAGTCAATCAATAAA	23833	0	A_23_P206760	HP	NM_005143	ref|Homo sapiens haptoglobin (HP), transcript variant 1, mRNA [NM_005143]	2.08115	8.55386	11.9082	3.41961e-07	5.64886e-05	7.25795	4.23144	ref	Homo sapiens haptoglobin (HP), transcript variant 1, mRNA [NM_005143]	up	12h
HPD	50	72	944	AGCTGAAGACGGCCAAGATCAAGGTGAAGGAGAACATTGATGCCCTGGAGGAGCTGAAAA	3788	0	A_23_P139527	HPD	NM_002150	ref|Homo sapiens 4-hydroxyphenylpyruvate dioxygenase (HPD), transcript variant 1, mRNA [NM_002150]	2.54077	8.75678	18.1208	6.33549e-09	3.13969e-06	11.1838	5.81901	ref	Homo sapiens 4-hydroxyphenylpyruvate dioxygenase (HPD), transcript variant 1, mRNA [NM_002150]	up	12h
ICAM1	30	35	2252	GAAATACTGAAACTTGCTGCCTATTGGGTATGCTGAGGCCCACAGACTTACAGAAGAAGT	2101	0	A_23_P153320	ICAM1	NM_000201	ref|Homo sapiens intercellular adhesion molecule 1 (ICAM1), mRNA [NM_000201]	1.58011	8.02151	12.2916	2.54408e-07	4.58466e-05	7.55856	2.98992	ref	Homo sapiens intercellular adhesion molecule 1 (ICAM1), mRNA [NM_000201]	up	12h
ICAM3	241	73	1683	CGTCTTCGTGGCGGTGTTACTGACCCTGGGCGTGGTGACTATCGTACTGGCCTTAATGTA	18776	0	A_23_P164691	ICAM3	NM_002162	ref|Homo sapiens intercellular adhesion molecule 3 (ICAM3), transcript variant 1, mRNA [NM_002162]	1.3875	12.2492	10.9336	7.54378e-07	9.75181e-05	6.44839	2.61625	ref	Homo sapiens intercellular adhesion molecule 3 (ICAM3), transcript variant 1, mRNA [NM_002162]	up	12h
ICAM4	140	26	514	CAGGTGTTCCCGGTGGGCTACTTGGTGGTGACCCTGAGGCATGGAAGCCGGGTCATCTAT	10777	0	A_23_P130537	ICAM4	NM_001544	ref|Homo sapiens intercellular adhesion molecule 4 (Landsteiner-Wiener blood group) (ICAM4), transcript variant 1, mRNA [NM_001544]	1.01358	7.20282	6.82501	4.80863e-05	0.00177459	2.11282	2.01892	ref	Homo sapiens intercellular adhesion molecule 4 (Landsteiner-Wiener blood group) (ICAM4), transcript variant 1, mRNA [NM_001544]	up	12h
ID1	439	64	833	GCAGACATTTTAAAAAATGGTCACGTTTGGTGCTTCTCAGATTTCTGAGGAAATTGCTTT	34174	0	A_23_P252306	ID1	NM_002165	ref|Homo sapiens inhibitor of DNA binding 1, HLH protein (ID1), transcript variant 1, mRNA [NM_002165]	2.6156	8.47707	18.1457	6.25229e-09	3.13969e-06	11.1962	6.12878	ref	Homo sapiens inhibitor of DNA binding 1, HLH protein (ID1), transcript variant 1, mRNA [NM_002165]	up	12h
ID2	60	60	529	AGGCTTCTGAATTCCCTTCTGAGTTAATGTCAAATGACAGCAAAGCACTGTGTGGCTGAA	4566	0	A_23_P143143	ID2	NM_002166	ref|Homo sapiens inhibitor of DNA binding 2 (ID2), mRNA [NM_002166]	1.1849	11.3588	8.41447	8.00331e-06	0.000525823	3.99617	2.27347	ref	Homo sapiens inhibitor of DNA binding 2 (ID2), mRNA [NM_002166]	up	12h
IER5L	80	9	1254	ACGCGTCCAACATCTCAAACTTGATCTCCATCTTTGGCTCCGGCTTCTCGGGGCTGGTGA	6060	0	A_24_P383450	IER5L	NM_203434	ref|Homo sapiens immediate early response 5 like (IER5L), mRNA [NM_203434]	1.3831	9.29208	8.78516	5.46849e-06	0.000396866	4.3944	2.60827	ref	Homo sapiens immediate early response 5 like (IER5L), mRNA [NM_203434]	up	12h
IFI30	357	37	933	ATGAAGCCCAGATACACAAAATTCCACCCCTAGATCAAGAATCCTGCTCCACTAAGAATG	27752	0	A_23_P153745	IFI30	NM_006332	ref|Homo sapiens IFI30, lysosomal thiol reductase (IFI30), mRNA [NM_006332]	1.82587	11.7253	11.2385	5.85206e-07	8.25235e-05	6.70902	3.5452	ref	Homo sapiens IFI30, lysosomal thiol reductase (IFI30), mRNA [NM_006332]	up	12h
IFI6	71	2	535	AGTAGCCAGCAGCTCCCAGAACCTCTTCTTCCTTCTTGGCCTAACTCTTCCAGTTAGGAT	5413	0	A_23_P201459	IFI6	NM_022873	ref|Homo sapiens interferon alpha inducible protein 6 (IFI6), transcript variant 3, mRNA [NM_022873]	1.21427	8.33332	7.02209	3.79129e-05	0.00151173	2.36302	2.32024	ref	Homo sapiens interferon alpha inducible protein 6 (IFI6), transcript variant 3, mRNA [NM_022873]	up	12h
IGLL1	131	48	502	AACAAGGCCACACTGGTGTGTCTCATGAATGACTTCTATCTGGGAATCTTGACGGTGACC	10198	0	A_24_P239076	IGLL1	NM_020070	ref|Homo sapiens immunoglobulin lambda like polypeptide 1 (IGLL1), transcript variant 1, mRNA [NM_020070]	-1.91197	11.7773	-9.36041	3.1035e-06	0.000271178	4.98503	0.26573	ref	Homo sapiens immunoglobulin lambda like polypeptide 1 (IGLL1), transcript variant 1, mRNA [NM_020070]	down	12h
INAVA	212	47	3619	TTCCAAGAACTCTGGTGTCTGACCTAGAAGAGGCACAGTTCTCTCTACTGGAAAGAAAAC	16409	0	A_23_P1043	INAVA	NM_018265	ref|Homo sapiens innate immunity activator (INAVA), transcript variant 1, mRNA [NM_018265]	1.27571	8.32769	8.2788	9.23066e-06	0.000574196	3.84678	2.42118	ref	Homo sapiens innate immunity activator (INAVA), transcript variant 1, mRNA [NM_018265]	up	12h
INPP5A	107	7	2474	ATGGTGCCAAGTATCCTACGTTACAACAATAATATCATGGGAGAAATAGAAATAGCCTAG	8254	0	A_24_P26897	INPP5A	NM_005539	ref|Homo sapiens inositol polyphosphate-5-phosphatase A (INPP5A), transcript variant 1, mRNA [NM_005539]	-1.06679	8.0629	-10.0637	1.61176e-06	0.00016564	5.66517	0.477378	ref	Homo sapiens inositol polyphosphate-5-phosphatase A (INPP5A), transcript variant 1, mRNA [NM_005539]	down	12h
IRF1	39	35	1353	CTTGGGTCATTGACCTCTCAGGGCCTGGCAGGCCAGTGTCTGGGTTTTTCTTGTGGTGTA	2907	0	A_23_P41765	IRF1	NM_002198	ref|Homo sapiens interferon regulatory factor 1 (IRF1), transcript variant 1, mRNA [NM_002198]	1.05519	9.85038	7.10959	3.41661e-05	0.00141435	2.47252	2.07798	ref	Homo sapiens interferon regulatory factor 1 (IRF1), transcript variant 1, mRNA [NM_002198]	up	12h
ITGA5	222	32	3579	GGACTTCCTGTCCAGCTCCAACCTGCAAAGATCTGTCCTCAGCCTTGCCAGAGATCCAAA	17163	0	A_23_P36562	ITGA5	NM_002205	ref|Homo sapiens integrin subunit alpha 5 (ITGA5), mRNA [NM_002205]	1.13864	10.3941	5.89093	0.000158552	0.00397779	0.856396	2.20173	ref	Homo sapiens integrin subunit alpha 5 (ITGA5), mRNA [NM_002205]	up	12h
ITGAM	14	61	4344	GTCTCCCTTTCCAGATATTCAAGTCACCTCCTTAAAGGTAGTCAAGATTGTGTTTTGAGG	932	0	A_23_P124108	ITGAM	NM_000632	ref|Homo sapiens integrin subunit alpha M (ITGAM), transcript variant 2, mRNA [NM_000632]	3.11821	8.03399	18.4425	5.34615e-09	2.80997e-06	11.3432	8.68309	ref	Homo sapiens integrin subunit alpha M (ITGAM), transcript variant 2, mRNA [NM_000632]	up	12h
ITGAX	283	2	4335	TTCATCGTGGGGCTCTCAGTTCCGATTCCCCAGGCTGAATTGGGAGTGAGATGCCTGCAT	21930	0	A_23_P312132	ITGAX	NM_000887	ref|Homo sapiens integrin subunit alpha X (ITGAX), transcript variant 2, mRNA [NM_000887]	1.09202	7.03454	10.8238	8.27811e-07	0.000103298	6.35287	2.13173	ref	Homo sapiens integrin subunit alpha X (ITGAX), transcript variant 2, mRNA [NM_000887]	up	12h
ITGB7	137	60	2752	CACCCTACTTCATTTTCAGAGTGACACCCAAGAGGGCTGCTTCCCATGCCTGCAACCTTG	10683	0	A_23_P76529	ITGB7	NM_000889	ref|Homo sapiens integrin subunit beta 7 (ITGB7), transcript variant 1, mRNA [NM_000889]	4.02413	11.0284	29.1245	6.24296e-11	1.20316e-07	15.1783	16.2699	ref	Homo sapiens integrin subunit beta 7 (ITGB7), transcript variant 1, mRNA [NM_000889]	up	12h
ITM2C	36	16	1015	CTTAGCTTGTACTTTGGACGCGTTTCTATAGAGGTGACATGTCTCTCCATTCCTCTCCAA	2549	0	A_24_P379820	ITM2C	NM_030926	ref|Homo sapiens integral membrane protein 2C (ITM2C), transcript variant 1, mRNA [NM_030926]	-1.1317	12.5975	-7.22782	2.97271e-05	0.00127313	2.61893	0.456377	ref	Homo sapiens integral membrane protein 2C (ITM2C), transcript variant 1, mRNA [NM_030926]	down	12h
KARS	238	11	753	CTGAATGACTTTGTGAGGCAGAAATTTATCATCCGCTCTAAGATCATCACATATATAAGA	18365	0	A_23_P152487	KARS	NM_005548	ref|Homo sapiens lysyl-tRNA synthetase (KARS), transcript variant 2, mRNA [NM_005548]	-1.0734	8.87075	-4.36493	0.00144094	0.0149958	-1.45881	0.475198	ref	Homo sapiens lysyl-tRNA synthetase (KARS), transcript variant 2, mRNA [NM_005548]	down	12h
KCNE3	418	46	2410	TCATATACATTAAGTTGAGCCATATGTAATCACTGTGTTTGTAGGTTAGAAACAGCTGAG	32443	0	A_23_P24948	KCNE3	NM_005472	ref|Homo sapiens potassium voltage-gated channel subfamily E regulatory subunit 3 (KCNE3), mRNA [NM_005472]	1.42699	10.4499	9.85701	1.94618e-06	0.000191798	5.46982	2.68886	ref	Homo sapiens potassium voltage-gated channel subfamily E regulatory subunit 3 (KCNE3), mRNA [NM_005472]	up	12h
KCNH2	265	40	4182	TGCTATTTACTGCTCTTATTGTTAAGGATAATAATTAAGGATCATATGAATAATTAATGA	20596	0	A_23_P168403	KCNH2	NM_000238	ref|Homo sapiens potassium voltage-gated channel subfamily H member 2 (KCNH2), transcript variant 1, mRNA [NM_000238]	-1.79531	7.61361	-15.5633	2.72966e-08	9.66245e-06	9.78284	0.28811	ref	Homo sapiens potassium voltage-gated channel subfamily H member 2 (KCNH2), transcript variant 1, mRNA [NM_000238]	down	12h
KDM1A	391	6	1956	TAGCTGTGAATACCCGCTCCACGAGTCAAACCTTTATTTATAAATGCGACGCAGTTCTCT	30350	0	A_24_P74981	KDM1A	NM_015013	ref|Homo sapiens lysine demethylase 1A (KDM1A), transcript variant 2, mRNA [NM_015013]	-1.06218	8.71838	-5.02098	0.000535683	0.00817906	-0.423593	0.478906	ref	Homo sapiens lysine demethylase 1A (KDM1A), transcript variant 2, mRNA [NM_015013]	down	12h
KIAA0513	180	58	7216	TGTTGCATTTTTGCAATCTTGTGTCCCGCTCGGTGATGTTCTACAAACTCTGTTTTAAGG	13937	0	A_23_P206310	KIAA0513	NM_014732	ref|Homo sapiens KIAA0513 (KIAA0513), transcript variant 2, mRNA [NM_014732]	2.10347	7.31254	15.1206	3.59498e-08	1.13879e-05	9.51335	4.29742	ref	Homo sapiens KIAA0513 (KIAA0513), transcript variant 2, mRNA [NM_014732]	up	12h
KLHL23	17	77	1976	AAAGAATGCAGGGTTTGAAGTTCCTTACCTGATAATTGTGTCTGGCACATGATAGGGGAT	1261	0	A_23_P165408	KLHL23	NM_144711	ref|Homo sapiens kelch like family member 23 (KLHL23), mRNA [NM_144711]	-1.13279	9.59377	-8.12817	1.08379e-05	0.000641696	3.67858	0.456033	ref	Homo sapiens kelch like family member 23 (KLHL23), mRNA [NM_144711]	down	12h
LACC1	308	26	1541	TCCTGACAAGTTTTTCTCCCATGTCCGAGATGGCCTTAATTTTGGTACACAGATTGGCTT	23838	0	A_23_P374322	LACC1	NM_153218	ref|Homo sapiens laccase domain containing 1 (LACC1), transcript variant 2, mRNA [NM_153218]	1.15372	8.5902	8.30862	8.94431e-06	0.000562792	3.87979	2.22487	ref	Homo sapiens laccase domain containing 1 (LACC1), transcript variant 2, mRNA [NM_153218]	up	12h
LARGE2	460	11	2331	ATTGGGCAGACACCAGGGCAACCTGCCCTCCGCCATCCCTGCTATTTAAATTATTTAAGG	35648	0	A_23_P104617	LARGE2	NM_152312	ref|Homo sapiens LARGE xylosyl- and glucuronyltransferase 2 (LARGE2), transcript variant 1, mRNA [NM_152312]	-1.82992	8.46551	-8.30957	8.93528e-06	0.000562792	3.88085	0.28128	ref	Homo sapiens LARGE xylosyl- and glucuronyltransferase 2 (LARGE2), transcript variant 1, mRNA [NM_152312]	down	12h
lnc-AC069257,9,1-5	80	67	1269	GAGCCCTTTATCAATACAGTGCTGCAATTTCTGGATATCAGCTACACTTTGTTTTTAAGT	38519	0	A_23_P200493	LBR	NM_002296	ref|Homo sapiens lamin B receptor (LBR), transcript variant 1, mRNA [NM_002296]	1.26858	15.1672	9.18171	3.68927e-06	0.000303561	4.80499	2.40924	ref	Homo sapiens lamin B receptor (LBR), transcript variant 1, mRNA [NM_002296]	up	12h
LEF1	377	13	3497	GCCCAAAACTGTCATCCTAACGTTTGTCATTCCAGTTTGAGTTAATGTGCTGAGCATTTT	29280	0	A_24_P20630	LEF1	NM_016269	ref|Homo sapiens lymphoid enhancer binding factor 1 (LEF1), transcript variant 1, mRNA [NM_016269]	-1.12508	7.00182	-8.10451	1.1117e-05	0.000647382	3.65194	0.458476	ref	Homo sapiens lymphoid enhancer binding factor 1 (LEF1), transcript variant 1, mRNA [NM_016269]	down	12h
LILRB2	146	5	2211	ACTTGATTCTGCAGTCGAAATAACTAATATCCCTACATTTTTTAATTAAAGCAACAGACT	11194	0	A_23_P208493	LILRB2	NM_005874	ref|Homo sapiens leukocyte immunoglobulin like receptor B2 (LILRB2), transcript variant 1, mRNA [NM_005874]	2.73867	8.64666	19.664	2.87597e-09	1.78156e-06	11.9185	6.67454	ref	Homo sapiens leukocyte immunoglobulin like receptor B2 (LILRB2), transcript variant 1, mRNA [NM_005874]	up	12h
LILRB3	94	58	2136	GCTGGGAACTTGTGGGACTCACCTGACTCAAAGATGACTAATATCGTCCCATTTTGGAAA	7246	0	A_32_P70158	LILRB3	NM_006864	ref|Homo sapiens leukocyte immunoglobulin like receptor B3 (LILRB3), transcript variant 2, mRNA [NM_006864]	1.05928	7.04856	4.28669	0.00162803	0.016208	-1.58602	2.08388	ref	Homo sapiens leukocyte immunoglobulin like receptor B3 (LILRB3), transcript variant 2, mRNA [NM_006864]	up	12h
LINC00260	387	65	875	TCATGAAGGCTAAAGGGAATTCCTTTTGATTTTGTCCTTGTTACTTAGGGGTCAGGGATA	30153	0	A_23_P23234	LINC00260	NR_046213	ref|Homo sapiens long intergenic non-protein coding RNA 260 (LINC00260), long non-coding RNA [NR_046213]	1.29798	8.63066	5.57696	0.000243029	0.00510332	0.406879	2.45884	ref	Homo sapiens long intergenic non-protein coding RNA 260 (LINC00260), long non-coding RNA [NR_046213]	up	12h
LINC00537	163	70	825	CCAAGGCCACCGACTTCGTGTAAACTCCAGTCCTGAGGACAGGAGAGAGACCCAGGCCTC	12736	0	A_24_P714618	LINC00537	NR_146625	ref|Homo sapiens long intergenic non-protein coding RNA 537 (LINC00537), transcript variant 1, long non-coding RNA [NR_146625]	1.09444	8.25449	4.58466	0.00102743	0.012273	-1.1057	2.1353	ref	Homo sapiens long intergenic non-protein coding RNA 537 (LINC00537), transcript variant 1, long non-coding RNA [NR_146625]	up	12h
LINC00649	446	67	501	TTGAGTTGTGGCTCAGACACTACAACAGAGCTCTGTCACCTCTTTCTAAAAGCTGGGAAA	34658	0	A_32_P200537	LINC00649	NR_134559	ref|Homo sapiens long intergenic non-protein coding RNA 649 (LINC00649), transcript variant 3, long non-coding RNA [NR_134559]	1.07782	8.06044	9.11349	3.94384e-06	0.000317014	4.73545	2.11084	ref	Homo sapiens long intergenic non-protein coding RNA 649 (LINC00649), transcript variant 3, long non-coding RNA [NR_134559]	up	12h
LINC00900	330	48	1999	GAATTTGGAGGATTTCTAAACCATTTCTGTAAGTCAGCCCTTGAGAACTTGTAGATTTTC	25609	0	A_32_P147696	LINC00900	NR_034148	ref|Homo sapiens long intergenic non-protein coding RNA 900 (LINC00900), long non-coding RNA [NR_034148]	1.89939	8.12415	15.4833	2.8674e-08	9.94702e-06	9.73477	3.73056	ref	Homo sapiens long intergenic non-protein coding RNA 900 (LINC00900), long non-coding RNA [NR_034148]	up	12h
LINC01089	487	62	889	TTCCAACCTCCATTGCACTGCTTCCCCTAAGACTGTGACCTCCTGGAAGGCTGGAGCACA	37897	0	A_23_P116743	LINC01089	NR_002809	ref|Homo sapiens long intergenic non-protein coding RNA 1089 (LINC01089), transcript variant 1, long non-coding RNA [NR_002809]	1.1241	11.0692	10.0338	1.65606e-06	0.000168967	5.63709	2.17966	ref	Homo sapiens long intergenic non-protein coding RNA 1089 (LINC01089), transcript variant 1, long non-coding RNA [NR_002809]	up	12h
LINC01410	200	54	2766	AATTGCCTTCTTGTAACCCTAAGTATGGTGAAGCAGAATTGAATTCTACAAAAGTCTTTC	15487	0	A_24_P890536	LINC01410	NR_121647	ref|Homo sapiens long intergenic non-protein coding RNA 1410 (LINC01410), long non-coding RNA [NR_121647]	1.15997	10.4853	4.82786	0.000712255	0.00974295	-0.722283	2.23452	ref	Homo sapiens long intergenic non-protein coding RNA 1410 (LINC01410), long non-coding RNA [NR_121647]	up	12h
LINC02081	141	81	2028	CTGCATCCTTTCCAGCAAGATGTCATTCTGAGATTTTTGTCATTCCTGGGCGTTATGAGG	11025	0	A_23_P250516	LINC02081	NR_110848	ref|Homo sapiens long intergenic non-protein coding RNA 2081 (LINC02081), transcript variant 1, long non-coding RNA [NR_110848]	1.85179	7.30365	17.3564	9.59528e-09	4.05927e-06	10.7909	3.60947	ref	Homo sapiens long intergenic non-protein coding RNA 2081 (LINC02081), transcript variant 1, long non-coding RNA [NR_110848]	up	12h
LOC100507507	93	39	1116	CACGGTTAATCCATCTACTTTATTGCATTATATAGAGAAATAAATGAAATGTCATAGCTG	7208	0	A_32_P19840	LOC100507507	NM_001322263	ref|Homo sapiens uncharacterized LOC100507507 (LOC100507507), mRNA [NM_001322263]	1.3272	9.67437	7.17228	3.17293e-05	0.00133439	2.55036	2.50915	ref	Homo sapiens uncharacterized LOC100507507 (LOC100507507), mRNA [NM_001322263]	up	12h
LOC105371472	451	44	619	GACGTAAGGGTTCTGCTTTGAGAAACTGATAGAATCCAATTTATGTTCTGTAGATTATGC	35087	0	A_32_P144390	LOC105371472	XR_922210	ref|PREDICTED: Homo sapiens uncharacterized LOC105371472 (LOC105371472), transcript variant X2, ncRNA [XR_922210]	1.17268	7.86691	6.20867	0.000104323	0.00301581	1.29719	2.2543	ref	PREDICTED: Homo sapiens uncharacterized LOC105371472 (LOC105371472), transcript variant X2, ncRNA [XR_922210]	up	12h
LOC107984747	161	34	14859	AGACAGAGCCTTGGATGCTCAGACCTAGTTTGGCTGTGAAACTGAAGCTTTAGTCCTTTT	12501	0	A_23_P106412	LOC107984747	XR_001751660	ref|PREDICTED: Homo sapiens uncharacterized LOC107984747 (LOC107984747), ncRNA [XR_001751660]	1.88139	9.30453	4.25762	0.00170393	0.0166881	-1.63346	3.68429	ref	PREDICTED: Homo sapiens uncharacterized LOC107984747 (LOC107984747), ncRNA [XR_001751660]	up	12h
LOC107986997	134	12	1916	TCAATAGGTTTTATTTGCTCCGGTTTACCTAGATGAAAAATTGAGACCCAGAATCCATGC	10290	0	A_32_P190682	LOC107986997	XR_001746463	ref|PREDICTED: Homo sapiens uncharacterized LOC107986997 (LOC107986997), ncRNA [XR_001746463]	1.64965	10.2356	3.99745	0.00257499	0.0213353	-2.06249	3.13759	ref	PREDICTED: Homo sapiens uncharacterized LOC107986997 (LOC107986997), ncRNA [XR_001746463]	up	12h
LPL	234	28	3163	AACAGTCGATCAAGGGATGTATTGGAACATGTCGGAGTAGAAATTGTTCCTGATGTGCCA	18093	0	A_23_P146233	LPL	NM_000237	ref|Homo sapiens lipoprotein lipase (LPL), mRNA [NM_000237]	-1.04741	10.9159	-8.96209	4.57988e-06	0.000349947	4.57953	0.483837	ref	Homo sapiens lipoprotein lipase (LPL), mRNA [NM_000237]	down	12h
LRG1	265	13	1491	GTTTCATCCATCCATGCTTCCTAGAACACACGATGGGCTTTCCTTACCCATGCCCAAGGT	20545	0	A_23_P50638	LRG1	NM_052972	ref|Homo sapiens leucine rich alpha-2-glycoprotein 1 (LRG1), mRNA [NM_052972]	1.88994	11.3472	11.3799	5.21259e-07	7.55672e-05	6.82754	3.70619	ref	Homo sapiens leucine rich alpha-2-glycoprotein 1 (LRG1), mRNA [NM_052972]	up	12h
LRRC25	216	31	1815	CACCCTCCTGTGGATGTACAGGCAGTGCTCAATAAATGCTTCGAGGCTGATGAGGCTGCT	16686	0	A_23_P165136	LRRC25	NM_145256	ref|Homo sapiens leucine rich repeat containing 25 (LRRC25), mRNA [NM_145256]	1.39325	7.95463	9.02185	4.31638e-06	0.00033785	4.64134	2.62671	ref	Homo sapiens leucine rich repeat containing 25 (LRRC25), mRNA [NM_145256]	up	12h
LSP1	24	30	1885	CCCAGATCCAAGGGGAAACTGCAGGTCAAGGGCTGATAACGGCCATGCAGGATGCTTGAT	1625	0	A_23_P13382	LSP1	NM_001013254	ref|Homo sapiens lymphocyte specific protein 1 (LSP1), transcript variant 3, mRNA [NM_001013254]	3.73099	11.3693	22.8959	6.55982e-10	5.98842e-07	13.2416	13.2783	ref	Homo sapiens lymphocyte specific protein 1 (LSP1), transcript variant 3, mRNA [NM_001013254]	up	12h
LSS	170	52	2425	CTGTGTTCAATCCATTGTTTAGAGGGAGTGTATTTTTCCTGTTCCATGAAGAGGACTTTT	13163	0	A_23_P211252	LSS	NM_001001438	ref|Homo sapiens lanosterol synthase (LSS), transcript variant 2, mRNA [NM_001001438]	-1.3119	9.75087	-11.0116	7.06528e-07	9.42672e-05	6.51572	0.40279	ref	Homo sapiens lanosterol synthase (LSS), transcript variant 2, mRNA [NM_001001438]	down	12h
MCEMP1	142	12	1040	CTGTCTCCCTGTTTGTGTAAACATACTAGAGTATACTGCGGCGTGTTTTCTGTCTACCCA	10903	0	A_23_P330561	MCEMP1	NM_174918	ref|Homo sapiens mast cell expressed membrane protein 1 (MCEMP1), mRNA [NM_174918]	2.2086	10.0656	17.9685	6.87269e-09	3.2218e-06	11.1071	4.62227	ref	Homo sapiens mast cell expressed membrane protein 1 (MCEMP1), mRNA [NM_174918]	up	12h
MDK	96	51	840	AAGGGATTCTGGGAAGCTTGAGCCTCCCCCAAAGCAATGTGAGTCCCAGAGCCCGCTTTT	7391	0	A_23_P116235	MDK	NM_001012334	ref|Homo sapiens midkine (MDK), transcript variant 1, mRNA [NM_001012334]	1.60921	8.05062	10.0977	1.56314e-06	0.000163452	5.69688	3.05085	ref	Homo sapiens midkine (MDK), transcript variant 1, mRNA [NM_001012334]	up	12h
METRN	360	14	701	TGGGGTCACCCATGACGTGGAGCTGCAGGAGTCTGTCATCACTGTGGTGGCCGCCCGTGT	27866	0	A_24_P339201	METRN	NM_024042	ref|Homo sapiens meteorin, glial cell differentiation regulator (METRN), mRNA [NM_024042]	-1.18152	9.1764	-6.04719	0.000128836	0.00345922	1.07493	0.440885	ref	Homo sapiens meteorin, glial cell differentiation regulator (METRN), mRNA [NM_024042]	down	12h
METTL7A	171	44	2084	GTTACCCATCAGATTTTAATTTTATCTTCTCTTTGAGAGCTTGGTAATAAGAAGCACTTA	13300	0	A_24_P941773	METTL7A	NM_014033	ref|Homo sapiens methyltransferase like 7A (METTL7A), mRNA [NM_014033]	1.25222	9.98477	7.27546	2.81187e-05	0.00123161	2.67743	2.38208	ref	Homo sapiens methyltransferase like 7A (METTL7A), mRNA [NM_014033]	up	12h
MGAT3	370	48	4978	ACATTCTGAAATCATTTTCTCTGTAAATGGTTGGATTTCATTTCACCCTTAAAGGGATGC	28717	0	A_24_P245838	MGAT3	NM_002409	ref|Homo sapiens mannosyl (beta-1,4-)-glycoprotein beta-1,4-N-acetylglucosaminyltransferase (MGAT3), transcript variant 1, mRNA [NM_002409]	-2.14152	9.2717	-14.9689	3.95751e-08	1.20426e-05	9.41896	0.226641	ref	Homo sapiens mannosyl (beta-1,4-)-glycoprotein beta-1,4-N-acetylglucosaminyltransferase (MGAT3), transcript variant 1, mRNA [NM_002409]	down	12h
MICAL2	341	36	3817	TGCCACACGGAACCCTGTATTTTGCACACAGCAAAACAAACAATGTTTAGCTTTATTTAT	26519	0	A_23_P24843	MICAL2	NM_014632	ref|Homo sapiens microtubule associated monooxygenase, calponin and LIM domain containing 2 (MICAL2), transcript variant 1, mRNA [NM_014632]	-1.87595	7.44829	-12.8156	1.72035e-07	3.35276e-05	7.95435	0.272448	ref	Homo sapiens microtubule associated monooxygenase, calponin and LIM domain containing 2 (MICAL2), transcript variant 1, mRNA [NM_014632]	down	12h
MILR1	108	33	495	GTGGTGATAATCCTAATTCTGGCTTTTTGGGTACTGCCCAAATACAAAACAAGAAAAGCT	8303	0	A_24_P33982	MILR1	NM_001291317	ref|Homo sapiens mast cell immunoglobulin like receptor 1 (MILR1), transcript variant S2, mRNA [NM_001291317]	1.99771	8.07248	15.4486	2.92942e-08	9.96289e-06	9.71387	3.99367	ref	Homo sapiens mast cell immunoglobulin like receptor 1 (MILR1), transcript variant S2, mRNA [NM_001291317]	up	12h
MIPEP	286	60	1604	CTTTTCCATGAAATGGGACATGCCATGCATTCAATGCTAGGACGTACTCGTTACCAACAC	22192	0	A_23_P117274	MIPEP	NM_005932	ref|Homo sapiens mitochondrial intermediate peptidase (MIPEP), mRNA [NM_005932]	-1.2918	7.92683	-5.94505	0.000147499	0.00374578	0.932478	0.408442	ref	Homo sapiens mitochondrial intermediate peptidase (MIPEP), mRNA [NM_005932]	down	12h
MLXIPL	24	75	1447	CCACCCCCTTCCCCATAGAGCTTCTACCCTTGGGGTATTCGGAGCCTGCCTTTGGGCCTT	1713	0	A_24_P209389	MLXIPL	NM_032954	ref|Homo sapiens MLX interacting protein like (MLXIPL), transcript variant 4, mRNA [NM_032954]	1.75884	8.25561	15.1179	3.60101e-08	1.13879e-05	9.5117	3.38425	ref	Homo sapiens MLX interacting protein like (MLXIPL), transcript variant 4, mRNA [NM_032954]	up	12h
MVP	362	76	2806	ATATCCCCCCAGTCTGCTCAGGCCCCTCAAGCTCCTGGAGACAACCACGTGGTGCCTGTA	28139	0	A_23_P88819	MVP	NM_017458	ref|Homo sapiens major vault protein (MVP), transcript variant 1, mRNA [NM_017458]	1.35408	8.58016	8.58168	6.72923e-06	0.000461338	4.17758	2.55634	ref	Homo sapiens major vault protein (MVP), transcript variant 1, mRNA [NM_017458]	up	12h
MYBPH	478	77	1725	AAGGCGCAGAGATTGGAGTGCCCTGCGGAGTTGCACACTGGGTGGGAAGCACTCAAATAA	37154	0	A_23_P148737	MYBPH	NM_004997	ref|Homo sapiens myosin binding protein H (MYBPH), mRNA [NM_004997]	1.61094	9.01127	10.1299	1.51837e-06	0.000161572	5.72695	3.05451	ref	Homo sapiens myosin binding protein H (MYBPH), mRNA [NM_004997]	up	12h
MYO1F	18	43	3663	ATTTCTGTGTGTGTCAAAGGGGACTAACAGCAGAATCTACCTCCCAACTGCCATGTGATT	1196	0	A_23_P142447	MYO1F	NM_012335	ref|Homo sapiens myosin IF (MYO1F), transcript variant 1, mRNA [NM_012335]	1.10316	11.4114	7.89736	1.3922e-05	0.000740844	3.41595	2.14825	ref	Homo sapiens myosin IF (MYO1F), transcript variant 1, mRNA [NM_012335]	up	12h
MZB1	512	29	481	GGACATGTTTGCACTACTTGGGGGAGTTTGGAGAAGACCAGATCTATGAAGCCCACCAAC	39673	0	A_23_P84596	MZB1	NM_016459	ref|Homo sapiens marginal zone B and B1 cell specific protein (MZB1), mRNA [NM_016459]	-2.35293	8.45344	-11.6994	4.03143e-07	6.47455e-05	7.09016	0.195748	ref	Homo sapiens marginal zone B and B1 cell specific protein (MZB1), mRNA [NM_016459]	down	12h
NANOS1	261	70	1639	TACAGCTCCTTATCGTTCTATGTACCAGGTATTTTATTACTGAACTAGCAACTAGCCTTT	20333	0	A_24_P383609	NANOS1	NM_199461	ref|Homo sapiens nanos C2HC-type zinc finger 1 (NANOS1), mRNA [NM_199461]	-1.27764	7.5239	-8.05819	1.16861e-05	0.000671179	3.59959	0.412469	ref	Homo sapiens nanos C2HC-type zinc finger 1 (NANOS1), mRNA [NM_199461]	down	12h
NCOA3	7	14	6777	GTCAGTCTGTCTCTTTTTCAGCTCAATTGTATCTGACCCTTCTTTAAGTTATGTGTGTGG	407	0	A_23_P313560	NCOA3	NM_181659	ref|Homo sapiens nuclear receptor coactivator 3 (NCOA3), transcript variant 1, mRNA [NM_181659]	1.07378	9.65217	6.5579	6.68698e-05	0.00223077	1.7656	2.10494	ref	Homo sapiens nuclear receptor coactivator 3 (NCOA3), transcript variant 1, mRNA [NM_181659]	up	12h
NDUFAF2	329	24	202	GACCAATTCGGGAACAAATACTACTACATCCCGCAGTACAAGAACTGGAGAGGACAAACT	25563	0	A_23_P345942	NDUFAF2	NM_174889	ref|Homo sapiens NADH:ubiquinone oxidoreductase complex assembly factor 2 (NDUFAF2), mRNA [NM_174889]	-1.02389	10.2545	-8.96548	4.56448e-06	0.000349947	4.58304	0.491787	ref	Homo sapiens NADH:ubiquinone oxidoreductase complex assembly factor 2 (NDUFAF2), mRNA [NM_174889]	down	12h
NINJ1	301	8	1121	AGGGAGCCAGTCAGGCCTGTGAGGGCCGTAGACCTTGTATATACCCTGCACCAGCAGTGA	23334	0	A_23_P169137	NINJ1	NM_004148	ref|Homo sapiens ninjurin 1 (NINJ1), mRNA [NM_004148]	1.45395	12.234	7.90322	1.38329e-05	0.000740844	3.42269	2.73957	ref	Homo sapiens ninjurin 1 (NINJ1), mRNA [NM_004148]	up	12h
NKG7	16	39	694	GTTTTGAGCGTTGTATTCCAAAGGCCTCATCTGGAGCCTCGGGAAAGTCTGGTCCCACAT	1035	0	A_23_P119042	NKG7	NM_005601	ref|Homo sapiens natural killer cell granule protein 7 (NKG7), transcript variant 1, mRNA [NM_005601]	1.14668	11.77	8.40836	8.05464e-06	0.000527199	3.98948	2.21403	ref	Homo sapiens natural killer cell granule protein 7 (NKG7), transcript variant 1, mRNA [NM_005601]	up	12h
NLRC4	474	38	3129	ATGGATGGCTTGCCTTCATGGGTGTATTTGAGAATCTTAAGCAATTAGTGTTTTTTGACT	36767	0	A_23_P119835	NLRC4	NM_021209	ref|Homo sapiens NLR family CARD domain containing 4 (NLRC4), transcript variant 1, mRNA [NM_021209]	1.64561	8.82387	10.151	1.48985e-06	0.000159515	5.74657	3.12879	ref	Homo sapiens NLR family CARD domain containing 4 (NLRC4), transcript variant 1, mRNA [NM_021209]	up	12h
NMNAT3	240	23	1381	CTTATTTTGTGTGGATGGTAATTATGGCATGCACGCTGAATGCAGTTCTGAGCATGGCAG	18534	0	A_24_P260134	NMNAT3	NM_178177	ref|Homo sapiens nicotinamide nucleotide adenylyltransferase 3 (NMNAT3), transcript variant 1, mRNA [NM_178177]	-1.22507	8.14062	-10.7117	9.11018e-07	0.000112068	6.25429	0.427775	ref	Homo sapiens nicotinamide nucleotide adenylyltransferase 3 (NMNAT3), transcript variant 1, mRNA [NM_178177]	down	12h
NOG	42	39	1159	GCCAGCGCTGCGGCTGGATTCCCATCCAGTACCCCATCATTTCCGAGTGCAAGTGCTCGT	3078	0	A_23_P341938	NOG	NM_005450	ref|Homo sapiens noggin (NOG), mRNA [NM_005450]	-1.08568	6.71149	-10.2641	1.34673e-06	0.000149639	5.85101	0.47117	ref	Homo sapiens noggin (NOG), mRNA [NM_005450]	down	12h
NOTCH2	198	41	10724	GGCCCCCACTAATAAGTGGTACTATGGTTACTTCCTTGTGTACATTTCTCTTAAAAGTGA	15305	0	A_23_P200792	NOTCH2	NM_024408	ref|Homo sapiens notch 2 (NOTCH2), transcript variant 1, mRNA [NM_024408]	1.66982	12.7369	15.1135	3.61103e-08	1.13879e-05	9.50897	3.18176	ref	Homo sapiens notch 2 (NOTCH2), transcript variant 1, mRNA [NM_024408]	up	12h
NOTCH2NLA	126	68	1371	GAGCTGATAGATGATATATGAGAGACTATGCGTGGCACAATACTTTGTTACACTCTTCAC	9769	0	A_32_P5040	NOTCH2NLA	NM_203458	ref|Homo sapiens notch 2 N-terminal like A (NOTCH2NLA), transcript variant 1, mRNA [NM_203458]	1.02452	9.52455	3.56716	0.00519365	0.0334173	-2.78674	2.03428	ref	Homo sapiens notch 2 N-terminal like A (NOTCH2NLA), transcript variant 1, mRNA [NM_203458]	up	12h
NPDC1	468	73	1286	CACTAAAAACATGTTTTGATGCTGTGTGCTTTTGGCTGGGCCTCGGGCTCCAGGCCCTGG	36369	0	A_23_P146572	NPDC1	NM_015392	ref|Homo sapiens neural proliferation, differentiation and control 1 (NPDC1), mRNA [NM_015392]	-1.09139	10.5866	-7.47844	2.22496e-05	0.00106624	2.92356	0.469309	ref	Homo sapiens neural proliferation, differentiation and control 1 (NPDC1), mRNA [NM_015392]	down	12h
NPM3	377	9	680	GACTTGGGTCTTTGGTGCTAGGAGAGGGCCTGTGCTCCACACAGCCGTGGTTTTCTGATT	29272	0	A_23_P52298	NPM3	NM_006993	ref|Homo sapiens nucleophosmin/nucleoplasmin 3 (NPM3), mRNA [NM_006993]	-1.09342	13.2673	-5.38582	0.000317332	0.00593976	0.126329	0.46865	ref	Homo sapiens nucleophosmin/nucleoplasmin 3 (NPM3), mRNA [NM_006993]	down	12h
NTHL1	303	37	534	GCTGGGCAAGCTCATCTACCCCGTCGGTTTCTGGAGGAGCAAGGTGAAATACATCAAGCA	23544	0	A_23_P88904	NTHL1	NM_002528	ref|Homo sapiens nth like DNA glycosylase 1 (NTHL1), transcript variant 1, mRNA [NM_002528]	-1.03401	9.84797	-5.69085	0.000207821	0.00470168	0.571556	0.488351	ref	Homo sapiens nth like DNA glycosylase 1 (NTHL1), transcript variant 1, mRNA [NM_002528]	down	12h
NUDT7	304	45	975	CAGCTGTTGGAATTTGACAGGTGTGAATATTTTTTCTGCAGTATGTAGTTAGAATCCTTG	23560	0	A_23_P3602	NUDT7	NM_001243657	ref|Homo sapiens nudix hydrolase 7 (NUDT7), transcript variant 3, mRNA [NM_001243657]	-1.01989	10.6763	-9.93964	1.8042e-06	0.000180889	5.54834	0.493154	ref	Homo sapiens nudix hydrolase 7 (NUDT7), transcript variant 3, mRNA [NM_001243657]	down	12h
NUDT8	462	19	601	CCCGTCTTCCTGCATGGACCACACCGGGTCTGGGGCCTCACAGCTGTCATCACTGAGTTT	35817	0	A_23_P52569	NUDT8	NM_181843	ref|Homo sapiens nudix hydrolase 8 (NUDT8), transcript variant 2, mRNA [NM_181843]	-1.00875	9.53135	-5.38842	0.000316169	0.00593976	0.130189	0.496976	ref	Homo sapiens nudix hydrolase 8 (NUDT8), transcript variant 2, mRNA [NM_181843]	down	12h
OAS3	408	47	5714	TCTTTGGCAATGGCCACCCTGGTGTTGGCATATTGGCCCCACTGTAACTTTTGGGGGCTT	31667	0	A_24_P335305	OAS3	NM_006187	ref|Homo sapiens 2'-5'-oligoadenylate synthetase 3 (OAS3), mRNA [NM_006187]	1.1801	7.86937	10.3546	1.24297e-06	0.000141832	5.93385	2.26592	ref	Homo sapiens 2'-5'-oligoadenylate synthetase 3 (OAS3), mRNA [NM_006187]	up	12h
OLIG2	111	53	1384	GCTTTAACCTGAGCTGGTCCAGTAGACATCGTTTTATGAAAAGGTACCGCTGTGTGCATT	8649	0	A_23_P211079	OLIG2	NM_005806	ref|Homo sapiens oligodendrocyte transcription factor 2 (OLIG2), mRNA [NM_005806]	-1.0465	7.04385	-7.06655	3.59566e-05	0.00145377	2.41877	0.484141	ref	Homo sapiens oligodendrocyte transcription factor 2 (OLIG2), mRNA [NM_005806]	down	12h
PALLD	89	42	5026	GGTGCTGGATTCCAAGGTTTGTAAAGGCATCTCGGTAAAGACTGCTTTTTGAATGCATAT	6904	0	A_23_P213102	PALLD	NM_016081	ref|Homo sapiens palladin, cytoskeletal associated protein (PALLD), transcript variant 2, mRNA [NM_016081]	3.31955	9.2414	19.9607	2.48769e-09	1.65958e-06	12.0514	9.98353	ref	Homo sapiens palladin, cytoskeletal associated protein (PALLD), transcript variant 2, mRNA [NM_016081]	up	12h
PCCB	74	83	581	AGACATCTTTCTGAGGAATGTTACGGCATCCGGAGTCATCCCTCAGATTTCTCTGATCAT	5723	0	A_23_P121051	PCCB	NM_000532	ref|Homo sapiens propionyl-CoA carboxylase subunit beta (PCCB), transcript variant 1, mRNA [NM_000532]	-1.16034	10.1534	-6.89999	4.39041e-05	0.00168904	2.2086	0.447408	ref	Homo sapiens propionyl-CoA carboxylase subunit beta (PCCB), transcript variant 1, mRNA [NM_000532]	down	12h
PCNX2	291	79	6718	CCCAAATCACCACAACCAACCAATACCGCGATCCATGAGGGACTCCTCCTGTGGAAAAGG	22690	0	A_23_P200260	PCNX2	NM_014801	ref|Homo sapiens pecanex 2 (PCNX2), transcript variant 1, mRNA [NM_014801]	1.24456	6.86439	5.62253	0.00022823	0.00494583	0.472982	2.36947	ref	Homo sapiens pecanex 2 (PCNX2), transcript variant 1, mRNA [NM_014801]	up	12h
PDAP1	125	48	625	AGACGATGCCACATTGTCAGGAAAACGAATGCAGTCACTCTCCCTGAATAAGTAACTGCG	9732	0	A_23_P151198	PDAP1	NM_014891	ref|Homo sapiens PDGFA associated protein 1 (PDAP1), mRNA [NM_014891]	-1.33394	10.5218	-5.37823	0.000320744	0.0059744	0.115086	0.396682	ref	Homo sapiens PDGFA associated protein 1 (PDAP1), mRNA [NM_014891]	down	12h
PDE4B	18	47	3829	GGAAACACTACATTTGCTCACAGATGATTCTTCTGAATGCTCCCGAACTACTGACTTTGA	1204	0	A_23_P74278	PDE4B	NM_001037341	ref|Homo sapiens phosphodiesterase 4B (PDE4B), transcript variant d, mRNA [NM_001037341]	1.1007	8.61296	9.01752	4.3349e-06	0.00033785	4.63687	2.14459	ref	Homo sapiens phosphodiesterase 4B (PDE4B), transcript variant d, mRNA [NM_001037341]	up	12h
PDIA6	85	7	1235	CGCAAGATGAAATTTGCTCTGCTAAAAGGCTCCTTCAGTGAGCAAGGCATCAACGAGTTT	6525	0	A_24_P319715	PDIA6	NM_005742	ref|Homo sapiens protein disulfide isomerase family A member 6 (PDIA6), transcript variant 4, mRNA [NM_005742]	-1.01588	11.0448	-5.59429	0.000237282	0.00501909	0.432057	0.494527	ref	Homo sapiens protein disulfide isomerase family A member 6 (PDIA6), transcript variant 4, mRNA [NM_005742]	down	12h
PELI3	414	1	2608	CAAAGGGAGGAGAGAGGACTCACTGGTCAAGAGTGTCGGCTGTGACACAAGGGCCATCAT	32049	0	A_23_P104692	PELI3	NM_145065	ref|Homo sapiens pellino E3 ubiquitin protein ligase family member 3 (PELI3), transcript variant 1, mRNA [NM_145065]	-1.0257	8.21593	-6.13955	0.000114137	0.00321382	1.2025	0.491172	ref	Homo sapiens pellino E3 ubiquitin protein ligase family member 3 (PELI3), transcript variant 1, mRNA [NM_145065]	down	12h
LF209839	330	47	370	TTTGATCGAAACCCGGAACTTCAGAACCTCCTACTGGACGACTTCTTTAAGTCAGCTGTT	32949	0	A_23_P126623	PGD	NM_002631	ref|Homo sapiens phosphogluconate dehydrogenase (PGD), transcript variant 1, mRNA [NM_002631]	1.27381	12.6217	8.11642	1.09755e-05	0.000647382	3.66536	2.41799	ref	Homo sapiens phosphogluconate dehydrogenase (PGD), transcript variant 1, mRNA [NM_002631]	up	12h
PIK3CG	15	41	7010	AGAAAGTAAGTTTCCAGAGCAAATCTGACCTAGCATTTGGTATGCTAGGCTCTGCTTTTC	1038	0	A_24_P637651	PIK3CG	NM_002649	ref|Homo sapiens phosphatidylinositol-4,5-bisphosphate 3-kinase catalytic subunit gamma (PIK3CG), transcript variant 1, mRNA [NM_002649]	1.66118	10.1931	11.3763	5.22806e-07	7.55672e-05	6.82451	3.16275	ref	Homo sapiens phosphatidylinositol-4,5-bisphosphate 3-kinase catalytic subunit gamma (PIK3CG), transcript variant 1, mRNA [NM_002649]	up	12h
PIM1	256	50	2606	GCCTGCTGGTTTTATCTGAGTGAAATACTGTACAGGGGAATAAAAGAGATCTTATTTTTT	19832	0	A_23_P345118	PIM1	NM_002648	ref|Homo sapiens Pim-1 proto-oncogene, serine/threonine kinase (PIM1), transcript variant 1, mRNA [NM_002648]	1.34327	10.5315	8.81305	5.31671e-06	0.00039328	4.4238	2.53726	ref	Homo sapiens Pim-1 proto-oncogene, serine/threonine kinase (PIM1), transcript variant 1, mRNA [NM_002648]	up	12h
PIWIL4	30	11	2834	TCTGCCATAAGCTCAAGGCTGTGACTGGGGAAAAAGATTGAGCTTAGTTTTCATGTCTAG	2053	0	A_23_P427760	PIWIL4	NM_152431	ref|Homo sapiens piwi like RNA-mediated gene silencing 4 (PIWIL4), mRNA [NM_152431]	1.49482	10.9515	13.4114	1.1216e-07	2.52652e-05	8.38447	2.81829	ref	Homo sapiens piwi like RNA-mediated gene silencing 4 (PIWIL4), mRNA [NM_152431]	up	12h
PKN1	161	39	2200	TGGTGAACCTCTTCGGCTGTTTCCAGACACCGGAGCACGTGTGCTTCGTGATGGAGTACT	12510	0	A_23_P67271	PKN1	NM_002741	ref|Homo sapiens protein kinase N1 (PKN1), transcript variant 2, mRNA [NM_002741]	1.0815	10.0745	5.5891	0.00023899	0.00504175	0.42451	2.11624	ref	Homo sapiens protein kinase N1 (PKN1), transcript variant 2, mRNA [NM_002741]	up	12h
PLAC8	7	39	615	TATTATAAATGAATGTTGTCCCTGAACTTAGCTAAATGGTGCAACTTAGTTTCTCCTTGC	456	0	A_23_P81219	PLAC8	NM_016619	ref|Homo sapiens placenta specific 8 (PLAC8), transcript variant 2, mRNA [NM_016619]	-1.07849	12.9409	-11.1752	6.1659e-07	8.42106e-05	6.65546	0.473524	ref	Homo sapiens placenta specific 8 (PLAC8), transcript variant 2, mRNA [NM_016619]	down	12h
PLAU	18	10	2171	CTGTGACCAGCACTGTCTCAGTTTCACTTTCACATAGATGTCCCTTTCTTGGCCAGTTAT	1130	0	A_23_P24104	PLAU	NM_002658	ref|Homo sapiens plasminogen activator, urokinase (PLAU), transcript variant 1, mRNA [NM_002658]	1.06393	12.5982	8.10636	1.10948e-05	0.000647382	3.65403	2.09062	ref	Homo sapiens plasminogen activator, urokinase (PLAU), transcript variant 1, mRNA [NM_002658]	up	12h
PLCB2	306	61	3510	GTTGAAGAGAGAGATTAACAACTCCCACATCCAGGAAGTAGTGCAGGTGATCAAGCAGAT	23745	0	A_24_P287664	PLCB2	NM_004573	ref|Homo sapiens phospholipase C beta 2 (PLCB2), transcript variant 1, mRNA [NM_004573]	1.09454	9.11986	7.25489	2.88015e-05	0.00124891	2.6522	2.13545	ref	Homo sapiens phospholipase C beta 2 (PLCB2), transcript variant 1, mRNA [NM_004573]	up	12h
PLCH1	241	35	5890	GGGACTTCCATCAGACTCTAATGATAATAGTAGCACAAATTGAAAACTTCCCCAAAGCTT	18708	0	A_23_P339240	PLCH1	NM_014996	ref|Homo sapiens phospholipase C eta 1 (PLCH1), transcript variant 2, mRNA [NM_014996]	-1.02866	6.9615	-9.35782	3.11123e-06	0.000271178	4.98244	0.490167	ref	Homo sapiens phospholipase C eta 1 (PLCH1), transcript variant 2, mRNA [NM_014996]	down	12h
PLEK	268	48	2503	TGAGAAAGACAGCACCCATTGAAACAGATATGTGTGTGAAAGTATATTTTTCAATTCCAG	20767	0	A_23_P209678	PLEK	NM_002664	ref|Homo sapiens pleckstrin (PLEK), mRNA [NM_002664]	1.45489	13.5431	11.6279	4.26787e-07	6.72965e-05	7.03198	2.74136	ref	Homo sapiens pleckstrin (PLEK), mRNA [NM_002664]	up	12h
PLEKHO1	154	19	1486	GGAGCTGAGAGACCTGTACAGACAGATGGACCTGCAGACCCCGGACTCCCACCTCAGACA	11844	0	A_23_P35114	PLEKHO1	NM_016274	ref|Homo sapiens pleckstrin homology domain containing O1 (PLEKHO1), transcript variant 1, mRNA [NM_016274]	1.67097	13.503	14.6041	5.00467e-08	1.4001e-05	9.18756	3.18428	ref	Homo sapiens pleckstrin homology domain containing O1 (PLEKHO1), transcript variant 1, mRNA [NM_016274]	up	12h
PLEKHO2	352	4	3475	GTAGGCAAGTAGCTCTGGGGCCACCTCAAGTGACCAAATGCTATTAATTTCCATCCTTTA	27230	0	A_23_P129246	PLEKHO2	NM_025201	ref|Homo sapiens pleckstrin homology domain containing O2 (PLEKHO2), transcript variant 1, mRNA [NM_025201]	1.29315	10.4307	10.1944	1.43304e-06	0.000156327	5.78679	2.45063	ref	Homo sapiens pleckstrin homology domain containing O2 (PLEKHO2), transcript variant 1, mRNA [NM_025201]	up	12h
PMP22	457	66	1687	TGTGCCTCCAAGGACTGTCTGGCAATGACTTGTATTGGCCACCAACTGTAGATGTATATA	35595	0	A_23_P100711	PMP22	NM_000304	ref|Homo sapiens peripheral myelin protein 22 (PMP22), transcript variant 1, mRNA [NM_000304]	1.84541	7.96946	11.5086	4.69651e-07	7.1457e-05	6.93419	3.59356	ref	Homo sapiens peripheral myelin protein 22 (PMP22), transcript variant 1, mRNA [NM_000304]	up	12h
PODXL2	471	48	1210	AGCAATCTGGCTGGGAAAAACTACATCATTCTGAACATGACAGAGAACATAGACTGTGAG	36632	0	A_23_P121037	PODXL2	NM_015720	ref|Homo sapiens podocalyxin like 2 (PODXL2), mRNA [NM_015720]	-1.29018	7.89082	-8.03949	1.19249e-05	0.000673735	3.57838	0.408899	ref	Homo sapiens podocalyxin like 2 (PODXL2), mRNA [NM_015720]	down	12h
POLD4	39	15	515	CTATGAGGCACCACGTAAGACCTCCTGCCCTTAGCTCTCTTGCTCACCACCCAAGAACCT	2867	0	A_23_P360215	POLD4	NM_021173	ref|Homo sapiens DNA polymerase delta 4, accessory subunit (POLD4), transcript variant 1, mRNA [NM_021173]	1.42265	11.2482	9.44687	2.85722e-06	0.000255456	5.07105	2.68078	ref	Homo sapiens DNA polymerase delta 4, accessory subunit (POLD4), transcript variant 1, mRNA [NM_021173]	up	12h
POR	331	38	1910	ACCTGCTAAAGCAAGACCGAGAGCACCTGTGGAAGTTGATCGAAGGCGGTGCCCACATCT	25747	0	A_24_P29723	POR	NM_000941	ref|Homo sapiens cytochrome p450 oxidoreductase (POR), mRNA [NM_000941]	1.16922	10.2265	9.88842	1.89082e-06	0.000188484	5.49974	2.2489	ref	Homo sapiens cytochrome p450 oxidoreductase (POR), mRNA [NM_000941]	up	12h
PPFIA4	258	1	6215	GGAGGTGTTAAGAAGAGAACTCTGTGCAAACAGTGATGGAAGGCTGTTGTCTTGGTGTAT	19896	0	A_23_P420692	PPFIA4	NM_001304331	ref|Homo sapiens PTPRF interacting protein alpha 4 (PPFIA4), transcript variant 1, mRNA [NM_001304331]	1.47188	7.93803	9.55584	2.57668e-06	0.000237726	5.17849	2.77383	ref	Homo sapiens PTPRF interacting protein alpha 4 (PPFIA4), transcript variant 1, mRNA [NM_001304331]	up	12h
PPP1R18	383	63	4428	AGTTATTTAATTCTGTTTCTCCTAGTGGTTCACAATTGAACTGAATTGAGATGGTGTCGG	29836	0	A_23_P331479	PPP1R18	NM_133471	ref|Homo sapiens protein phosphatase 1 regulatory subunit 18 (PPP1R18), transcript variant 1, mRNA [NM_133471]	1.22361	13.6063	9.8639	1.93388e-06	0.000191675	5.47639	2.3353	ref	Homo sapiens protein phosphatase 1 regulatory subunit 18 (PPP1R18), transcript variant 1, mRNA [NM_133471]	up	12h
PRAM1	410	2	1980	CCCAGAACAGCGCTCCTGCCCCTGGAGACGGAGGTGTACGATGATGTCGACTTCTGCGAT	31743	0	A_23_P165219	PRAM1	NM_032152	ref|Homo sapiens PML-RARA regulated adaptor molecule 1 (PRAM1), mRNA [NM_032152]	1.14654	14.2952	9.3219	3.22058e-06	0.000275155	4.94649	2.21382	ref	Homo sapiens PML-RARA regulated adaptor molecule 1 (PRAM1), mRNA [NM_032152]	up	12h
PRDX1	453	69	679	TCAGGATTATGGGGTCTTAAAGGCTGATGAAGGCATCTCGTTCAGGGGCCTTTTTATCAT	35286	0	A_23_P11995	PRDX1	NM_002574	ref|Homo sapiens peroxiredoxin 1 (PRDX1), transcript variant 1, mRNA [NM_002574]	-1.17644	13.1703	-8.46905	7.56072e-06	0.000500537	4.05571	0.442442	ref	Homo sapiens peroxiredoxin 1 (PRDX1), transcript variant 1, mRNA [NM_002574]	down	12h
PRDX4	483	70	695	ATCTTCCTGTGGGTAGATCAGTGGATGAGACACTACGTTTGGTTCAAGCATTCCAGTACA	37605	0	A_23_P114232	PRDX4	NM_006406	ref|Homo sapiens peroxiredoxin 4 (PRDX4), mRNA [NM_006406]	-1.02592	13.2191	-7.17111	3.17731e-05	0.00133439	2.54891	0.491098	ref	Homo sapiens peroxiredoxin 4 (PRDX4), mRNA [NM_006406]	down	12h
ENST00000601116	193	54	241	AAGAAAGATGGGGCTGTTGAGTCTATCTCAGTGCCAGATATGGTGGACAAAAACCTTACG	21164	0	A_23_P218002	PRG2	NM_002728	ref|Homo sapiens proteoglycan 2, pro eosinophil major basic protein (PRG2), transcript variant 1, mRNA [NM_002728]	-2.1753	14.3015	-13.0521	1.44864e-07	2.99127e-05	8.12754	0.221396	ref	Homo sapiens proteoglycan 2, pro eosinophil major basic protein (PRG2), transcript variant 1, mRNA [NM_002728]	down	12h
PRKCB	227	7	2254	TTCAAGCTCAACGGCTATTGTGGTGACATTTTTATGTTTTCATTGCCAAGTTGCATCCAT	17585	0	A_23_P420281	PRKCB	NM_002738	ref|Homo sapiens protein kinase C beta (PRKCB), transcript variant 2, mRNA [NM_002738]	1.85656	9.54125	13.8552	8.24538e-08	1.98634e-05	8.69202	3.62144	ref	Homo sapiens protein kinase C beta (PRKCB), transcript variant 2, mRNA [NM_002738]	up	12h
PRMT1	34	63	841	ATGTCGTGGACCCCAAACAGCTGGTCACCAACGCCTGCCTCATAAAGGAGGTGGACATCT	2477	0	A_23_P39088	PRMT1	NM_001536	ref|Homo sapiens protein arginine methyltransferase 1 (PRMT1), transcript variant 1, mRNA [NM_001536]	-1.06099	11.519	-6.4451	7.70671e-05	0.00247085	1.61613	0.479302	ref	Homo sapiens protein arginine methyltransferase 1 (PRMT1), transcript variant 1, mRNA [NM_001536]	down	12h
PRPF19	450	65	1588	TCTGCAAACAATGGACGGAGATTCTTCACTTTACAGAGCACAGTGGCCTGACCACAGGGG	34967	0	A_23_P52978	PRPF19	NM_014502	ref|Homo sapiens pre-mRNA processing factor 19 (PRPF19), mRNA [NM_014502]	-1.20903	10.1615	-3.92755	0.00288143	0.022971	-2.179	0.432559	ref	Homo sapiens pre-mRNA processing factor 19 (PRPF19), mRNA [NM_014502]	down	12h
PRPS1	224	49	1756	ACCATCTGCTTGACTATGTAGCTTGGATTCTCCTTTGTACCTATCCCTTTCGATTTGGCT	17351	0	A_23_P95764	PRPS1	NM_002764	ref|Homo sapiens phosphoribosyl pyrophosphate synthetase 1 (PRPS1), transcript variant 1, mRNA [NM_002764]	-1.10436	11.7439	-5.76772	0.000187178	0.00443524	0.681666	0.465108	ref	Homo sapiens phosphoribosyl pyrophosphate synthetase 1 (PRPS1), transcript variant 1, mRNA [NM_002764]	down	12h
PRSS21	367	40	794	GGAAGGATGCCTGCTTCGGTGACTCAGGTGGACCCTTGGCCTGTAACAAGAATGGACTGT	28545	0	A_23_P129602	PRSS21	NM_006799	ref|Homo sapiens serine protease 21 (PRSS21), transcript variant 1, mRNA [NM_006799]	-1.10128	7.25818	-4.46354	0.00123697	0.0137622	-1.29958	0.466102	ref	Homo sapiens serine protease 21 (PRSS21), transcript variant 1, mRNA [NM_006799]	down	12h
PRSS57	481	70	773	ACACGCAGGTGTCCGCCTTTGTGGCCTGGATCTGGGACGTGGTTCGGCGGAGCAGTCCCC	37453	0	A_23_P251805	PRSS57	NM_214710	ref|Homo sapiens serine protease 57 (PRSS57), transcript variant 1, mRNA [NM_214710]	-1.25356	11.1067	-8.26018	9.41441e-06	0.000579053	3.82614	0.419412	ref	Homo sapiens serine protease 57 (PRSS57), transcript variant 1, mRNA [NM_214710]	down	12h
PRTN3	481	11	652	ATGGCATCATCCAAGGAATAGACTCCTTCGTGATCTGGGGATGTGCCACCCGCCTTTTCC	37346	0	A_23_P142345	PRTN3	NM_002777	ref|Homo sapiens proteinase 3 (PRTN3), mRNA [NM_002777]	-1.01381	12.5421	-4.55203	0.00107989	0.0126644	-1.15774	0.495238	ref	Homo sapiens proteinase 3 (PRTN3), mRNA [NM_002777]	down	12h
PSAT1	490	19	2024	TACCATTCTTTCCATAGGTAGAAGAGAAAGTTGATTGGTTGGTTGTTTTTCAATTATGCC	37975	0	A_23_P259692	PSAT1	NM_058179	ref|Homo sapiens phosphoserine aminotransferase 1 (PSAT1), transcript variant 1, mRNA [NM_058179]	-1.05158	12.4392	-8.04397	1.18671e-05	0.000672663	3.58347	0.482441	ref	Homo sapiens phosphoserine aminotransferase 1 (PSAT1), transcript variant 1, mRNA [NM_058179]	down	12h
PSMD10	230	2	799	GGTTAAACAGCTTGGATTTATTCTTACTTTGTATGTTGTGTTGTTGTCCCCAGTGTCCTA	17729	0	A_23_P258570	PSMD10	NM_002814	ref|Homo sapiens proteasome 26S subunit, non-ATPase 10 (PSMD10), transcript variant 1, mRNA [NM_002814]	-1.06241	10.0607	-5.18176	0.000424306	0.00711071	-0.178922	0.478832	ref	Homo sapiens proteasome 26S subunit, non-ATPase 10 (PSMD10), transcript variant 1, mRNA [NM_002814]	down	12h
PTAFR	364	84	1358	ATACGGTCACTGAAGTGGTTGTGCCATTCAACCAGATCCCTGGCAATTCCCTCAAAAATT	28314	0	A_24_P102821	PTAFR	NM_000952	ref|Homo sapiens platelet activating factor receptor (PTAFR), transcript variant 3, mRNA [NM_000952]	1.5016	7.91913	12.2013	2.72563e-07	4.77537e-05	7.4886	2.83157	ref	Homo sapiens platelet activating factor receptor (PTAFR), transcript variant 3, mRNA [NM_000952]	up	12h
PTPRF	141	84	7588	TGTTGGATGATGAAACATTCATTTTTACCTTGTGGATGCTAGTGCTGTAGAGTTCACTGT	11031	0	A_24_P385313	PTPRF	NM_002840	ref|Homo sapiens protein tyrosine phosphatase, receptor type F (PTPRF), transcript variant 1, mRNA [NM_002840]	-1.12334	8.93716	-7.42312	2.37046e-05	0.00111123	2.85698	0.459031	ref	Homo sapiens protein tyrosine phosphatase, receptor type F (PTPRF), transcript variant 1, mRNA [NM_002840]	down	12h
PXN	146	50	3608	CTGTAAACTTCCAAGCTGGCTTTTCCCATTTCAATTCCTGTGATTTATGCCAATAAAGTT	11282	0	A_24_P184555	PXN	NM_002859	ref|Homo sapiens paxillin (PXN), transcript variant 1, mRNA [NM_002859]	1.95861	11.9571	12.3094	2.50981e-07	4.58239e-05	7.57231	3.88688	ref	Homo sapiens paxillin (PXN), transcript variant 1, mRNA [NM_002859]	up	12h
PYCR1	201	29	1250	TCCATGGCTGACCAGGAGCAGGTGTCACCAGCCGCCATCAAGAAGACCATCCTGGACAAG	15595	0	A_24_P204358	PYCR1	NM_153824	ref|Homo sapiens pyrroline-5-carboxylate reductase 1 (PYCR1), transcript variant 2, mRNA [NM_153824]	-1.10777	9.9692	-9.31688	3.23619e-06	0.000275155	4.94146	0.46401	ref	Homo sapiens pyrroline-5-carboxylate reductase 1 (PYCR1), transcript variant 2, mRNA [NM_153824]	down	12h
QTRT1	293	74	773	TGCCGAAGGACAAGCCCCGATATCTGATGGGGGTTGGCTATGCCACTGATCTGGTAGTCT	22836	0	A_24_P96234	QTRT1	NM_031209	ref|Homo sapiens queuine tRNA-ribosyltransferase catalytic subunit 1 (QTRT1), mRNA [NM_031209]	-1.11726	8.29661	-5.43206	0.000297359	0.00576278	0.194678	0.460967	ref	Homo sapiens queuine tRNA-ribosyltransferase catalytic subunit 1 (QTRT1), mRNA [NM_031209]	down	12h
RAB31	262	53	3671	ATTAAAGAGCTCTGAACTGTATTCAGACCGACTGGGTATCTAGCTTACTGTTTTAACATC	20305	0	A_24_P236799	RAB31	NM_006868	ref|Homo sapiens RAB31, member RAS oncogene family (RAB31), mRNA [NM_006868]	2.50592	12.3537	23.7041	4.67794e-10	4.50771e-07	13.5337	5.68012	ref	Homo sapiens RAB31, member RAS oncogene family (RAB31), mRNA [NM_006868]	up	12h
RAB37	125	24	2792	TATGCGCTGCACATTTCTGAGGCTACTGCATTTGCTTTCAAGGCAGAAATCTTGCTCTGA	9688	0	A_23_P414654	RAB37	NM_175738	ref|Homo sapiens RAB37, member RAS oncogene family (RAB37), transcript variant 3, mRNA [NM_175738]	3.2734	11.4595	23.906	4.30666e-10	4.39406e-07	13.6045	9.66923	ref	Homo sapiens RAB37, member RAS oncogene family (RAB37), transcript variant 3, mRNA [NM_175738]	up	12h
RAB3D	5	15	4200	GGAAAGATGTACTCTTCTCAACAAGAAAAACTTAAATCCGTCGTGCCCAAATATAGTTGT	271	0	A_24_P236956	RAB3D	NM_004283	ref|Homo sapiens RAB3D, member RAS oncogene family (RAB3D), mRNA [NM_004283]	1.27999	9.42609	9.57563	2.52905e-06	0.000235841	5.19788	2.42837	ref	Homo sapiens RAB3D, member RAS oncogene family (RAB3D), mRNA [NM_004283]	up	12h
RAB7B	264	68	2340	AGCCTAGTAAGAAATGAGCAAAAACTTCAATATATATGACTCAGGCAAGAAATCAGCATC	20490	0	A_23_P84281	RAB7B	NM_177403	ref|Homo sapiens RAB7B, member RAS oncogene family (RAB7B), transcript variant 1, mRNA [NM_177403]	-1.2438	8.7187	-9.33177	3.19014e-06	0.000275155	4.95637	0.422258	ref	Homo sapiens RAB7B, member RAS oncogene family (RAB7B), transcript variant 1, mRNA [NM_177403]	down	12h
RAC3	299	39	144	CGTGGGGAAGACATGCTTGCTGATCAGCTACACGACCAACGCCTTCCCCGGAGAGTACAT	23231	0	A_23_P125001	RAC3	NM_005052	ref|Homo sapiens Rac family small GTPase 3 (RAC3), transcript variant 1, mRNA [NM_005052]	-1.12196	8.52018	-7.20971	3.03644e-05	0.00129403	2.59662	0.45947	ref	Homo sapiens Rac family small GTPase 3 (RAC3), transcript variant 1, mRNA [NM_005052]	down	12h
RAMP1	109	19	814	ACCTCTGGAAAGGGTCCCAGCCTAGACTGCTTACCCCATAGCCACATTTGTGGATGAGTG	8433	0	A_23_P50946	RAMP1	NM_005855	ref|Homo sapiens receptor activity modifying protein 1 (RAMP1), transcript variant 1, mRNA [NM_005855]	-1.23391	12.1922	-6.06548	0.000125771	0.00340507	1.10029	0.425163	ref	Homo sapiens receptor activity modifying protein 1 (RAMP1), transcript variant 1, mRNA [NM_005855]	down	12h
RARRES3	97	42	661	AGGCGTTCTCTAGATCCTTTCCTCTGTTTCCCTCTCTCGCTGGCAAAAGTATGATCTAAT	7531	0	A_23_P1962	RARRES3	NM_004585	ref|Homo sapiens retinoic acid receptor responder 3 (RARRES3), mRNA [NM_004585]	2.47946	9.06783	13.8901	8.05145e-08	1.96694e-05	8.71574	5.57689	ref	Homo sapiens retinoic acid receptor responder 3 (RARRES3), mRNA [NM_004585]	up	12h
RASAL3	340	11	3225	ACAGTGGGGAGTGGAGCTGCTGGTCCCAACCACTCTGGCAGTATGAAGTTGCCCAGTAAA	26320	0	A_23_P79069	RASAL3	NM_022904	ref|Homo sapiens RAS protein activator like 3 (RASAL3), transcript variant 1, mRNA [NM_022904]	1.38566	12.6185	11.4861	4.78258e-07	7.1512e-05	6.91562	2.61291	ref	Homo sapiens RAS protein activator like 3 (RASAL3), transcript variant 1, mRNA [NM_022904]	up	12h
RASGEF1A	358	39	1459	GTCCCGAGAACCACGTGGAAAAAGACAGCTGGAAGACCCTCAGGACCACCCTTCTGAACA	27757	0	A_32_P223140	RASGEF1A	NM_145313	ref|Homo sapiens RasGEF domain family member 1A (RASGEF1A), transcript variant 2, mRNA [NM_145313]	-1.11211	6.79957	-9.40937	2.9613e-06	0.00026206	5.03383	0.462616	ref	Homo sapiens RasGEF domain family member 1A (RASGEF1A), transcript variant 2, mRNA [NM_145313]	down	12h
RASGRP3	255	11	4189	CATTAAGGCAAAGTAGTTCCAGTGATTTAAAATACGGTTCCAAATACGCTAAAACCAACT	19757	0	A_24_P54390	RASGRP3	NM_170672	ref|Homo sapiens RAS guanyl releasing protein 3 (RASGRP3), transcript variant 2, mRNA [NM_170672]	1.34216	7.81058	9.94735	1.79153e-06	0.000180889	5.55565	2.53531	ref	Homo sapiens RAS guanyl releasing protein 3 (RASGRP3), transcript variant 2, mRNA [NM_170672]	up	12h
RASSF4	154	68	2090	AAGCCTTTGCGAAACTATGCAACAGTTTACATCAGTCATGTGAAGTATTTGTCTAAAACA	11939	0	A_24_P295590	RASSF4	NM_032023	ref|Homo sapiens Ras association domain family member 4 (RASSF4), mRNA [NM_032023]	1.30382	11.4363	5.34302	0.000337102	0.00614622	0.0628007	2.46881	ref	Homo sapiens Ras association domain family member 4 (RASSF4), mRNA [NM_032023]	up	12h
RCSD1	137	45	1814	CTACCTTTTGTCCCTAAGGAAGGAGTTGGTGAAAGTCGGCCTGTGAGTAACATTGGAATT	10655	0	A_24_P822869	RCSD1	NR_136519	ref|Homo sapiens RCSD domain containing 1 (RCSD1), transcript variant 4, non-coding RNA [NR_136519]	1.79982	11.2419	14.275	6.2144e-08	1.65353e-05	8.97324	3.48178	ref	Homo sapiens RCSD domain containing 1 (RCSD1), transcript variant 4, non-coding RNA [NR_136519]	up	12h
RELB	213	47	2207	CAGACTTGAAGGTGGGGGGTAGGTTGGTTGTTCAGAGTCTTCCCAATAAAGATGAGTTTT	16566	0	A_23_P55706	RELB	NM_006509	ref|Homo sapiens RELB proto-oncogene, NF-kB subunit (RELB), mRNA [NM_006509]	1.37358	11.3956	8.47492	7.5147e-06	0.000499396	4.0621	2.59113	ref	Homo sapiens RELB proto-oncogene, NF-kB subunit (RELB), mRNA [NM_006509]	up	12h
RETN	230	85	173	CAATAAGCAGCATTGGCCTGGAGTGCCAGAGCGTCACCTCCAGGGGGGACCTGGCTACTT	17883	0	A_23_P119222	RETN	NM_020415	ref|Homo sapiens resistin (RETN), transcript variant 1, mRNA [NM_020415]	1.65452	10.8227	8.26417	9.37474e-06	0.000578665	3.83056	3.14819	ref	Homo sapiens resistin (RETN), transcript variant 1, mRNA [NM_020415]	up	12h
RETREG1	278	43	3026	ACTGAAGACTTTGAACACTTGCTTTTTGTGATTGCTTATGTCATTAGTGCCTCATGACTG	21543	0	A_23_P167599	RETREG1	NM_001034850	ref|Homo sapiens reticulophagy regulator 1 (RETREG1), transcript variant 1, mRNA [NM_001034850]	1.00955	8.33028	7.20033	3.07006e-05	0.00129975	2.58503	2.01328	ref	Homo sapiens reticulophagy regulator 1 (RETREG1), transcript variant 1, mRNA [NM_001034850]	up	12h
RGS16	196	52	464	TCCGATCAGCTACCAAGCTGGCCTCCAGGGCACACCAGATCTTTGAGGAGTTCATTTGCA	15169	0	A_23_P217845	RGS16	NM_002928	ref|Homo sapiens regulator of G protein signaling 16 (RGS16), mRNA [NM_002928]	-1.33773	8.06763	-10.5784	1.02193e-06	0.00012305	6.13592	0.395643	ref	Homo sapiens regulator of G protein signaling 16 (RGS16), mRNA [NM_002928]	down	12h
RHBDF2	237	8	3542	AAAGTAACGCTAACTTTGTAGGGACGATGTCTCATGGATTAAATAATATTCTTTATGGCA	18358	0	A_23_P329870	RHBDF2	NM_024599	ref|Homo sapiens rhomboid 5 homolog 2 (RHBDF2), transcript variant 1, mRNA [NM_024599]	1.31486	10.3253	8.79148	5.43366e-06	0.000396866	4.40108	2.48779	ref	Homo sapiens rhomboid 5 homolog 2 (RHBDF2), transcript variant 1, mRNA [NM_024599]	up	12h
RHBDL3	447	16	1286	TGCGAGGTTTCTTCTCATCACCAGCTCAGCTAGGCCGGGCAGACAAGGACAGAAGACTCT	34715	0	A_23_P308731	RHBDL3	NM_138328	ref|Homo sapiens rhomboid like 3 (RHBDL3), transcript variant 1, mRNA [NM_138328]	1.95131	7.50726	16.7731	1.33275e-08	5.50394e-06	10.4768	3.86726	ref	Homo sapiens rhomboid like 3 (RHBDL3), transcript variant 1, mRNA [NM_138328]	up	12h
RHEX	465	56	1463	TGAGAACTATGGAGTCCATCAGCAGAGATAGTAGTGAAGTCTCTCCCCAGGGAAAATTTT	36185	0	A_23_P95640	RHEX	NM_001007544	ref|Homo sapiens regulator of hemoglobinization and erythroid cell expansion (RHEX), mRNA [NM_001007544]	-1.22126	10.9803	-11.4874	4.77752e-07	7.1512e-05	6.91671	0.428909	ref	Homo sapiens regulator of hemoglobinization and erythroid cell expansion (RHEX), mRNA [NM_001007544]	down	12h
RHOBTB1	208	58	2353	ACCAGCGTGTGAAAAGGGAACGAGAGAAGGAAGATATTGCACTAAATAAGCATCGCTCAA	16116	0	A_24_P158536	RHOBTB1	NM_014836	ref|Homo sapiens Rho related BTB domain containing 1 (RHOBTB1), transcript variant 1, mRNA [NM_014836]	1.22941	8.40749	7.91786	1.36129e-05	0.000733276	3.43952	2.3447	ref	Homo sapiens Rho related BTB domain containing 1 (RHOBTB1), transcript variant 1, mRNA [NM_014836]	up	12h
RHOH	133	48	1376	AAAGCTTGGTGTTTTCTCTGGGTACACCCCAAGCAGCGTCTCCTTTTGGATACAGTTATT	10355	0	A_23_P58132	RHOH	NM_004310	ref|Homo sapiens ras homolog family member H (RHOH), transcript variant 6, mRNA [NM_004310]	1.14577	8.91675	8.76734	5.56789e-06	0.000402396	4.37559	2.21265	ref	Homo sapiens ras homolog family member H (RHOH), transcript variant 6, mRNA [NM_004310]	up	12h
RHOQ	79	52	1567	AATAAGGTCATAACTGCATTTATCATGAACACTAAAAATGTACACATTTTAGTTAATGTG	6136	0	A_32_P70273	RHOQ	NM_012249	ref|Homo sapiens ras homolog family member Q (RHOQ), mRNA [NM_012249]	1.12875	9.47786	8.18472	1.02013e-05	0.000614383	3.74203	2.18669	ref	Homo sapiens ras homolog family member Q (RHOQ), mRNA [NM_012249]	up	12h
RNF122	178	80	1780	GGGATTTTCTGTTCCTCCCTGGAGTGGGTGAGGGTGGGAGAAAGTTACATATTTAAAGAA	13823	0	A_23_P134744	RNF122	NM_024787	ref|Homo sapiens ring finger protein 122 (RNF122), mRNA [NM_024787]	1.85309	10.6404	12.882	1.63886e-07	3.23023e-05	8.00329	3.61272	ref	Homo sapiens ring finger protein 122 (RNF122), mRNA [NM_024787]	up	12h
RNF144A	69	40	4707	TCTTAAAGGGGAACAAATGATCTTGACAACATATTATTCCATAAAACCAGTTTAGGGCAC	5327	0	A_24_P37264	RNF144A	NM_014746	ref|Homo sapiens ring finger protein 144A (RNF144A), transcript variant 2, mRNA [NM_014746]	1.19442	8.34864	9.66242	2.33116e-06	0.000220951	5.28252	2.28853	ref	Homo sapiens ring finger protein 144A (RNF144A), transcript variant 2, mRNA [NM_014746]	up	12h
RTN4R	492	60	1827	CTCCCACCCAGATCGCGGTATATAGAGATATGCATTTTATTTTACTTGTGTAAAAATATC	38213	0	A_23_P132175	RTN4R	NM_023004	ref|Homo sapiens reticulon 4 receptor (RTN4R), mRNA [NM_023004]	-1.53063	7.9063	-10.5621	1.03646e-06	0.000123132	6.12136	0.346126	ref	Homo sapiens reticulon 4 receptor (RTN4R), mRNA [NM_023004]	down	12h
RUNX3	435	76	3949	GTACAGACAGCCTGGGCTGGTAAAAGTAGGTCCTTATTTACAAGGCTGCGTTAAAGTTGT	33887	0	A_23_P51231	RUNX3	NM_001031680	ref|Homo sapiens runt related transcription factor 3 (RUNX3), transcript variant 1, mRNA [NM_001031680]	1.67146	13.1591	16.0245	2.06453e-08	7.78462e-06	10.0545	3.18538	ref	Homo sapiens runt related transcription factor 3 (RUNX3), transcript variant 1, mRNA [NM_001031680]	up	12h
SPDYE7P	314	81	345	ATTTCTTAATCTGATTGGTGGCCTAGCTGTGGCTTGCCATGACTCCTTCCTCAAGGCTGT	25816	0	A_23_P145863	S100A11	NM_005620	ref|Homo sapiens S100 calcium binding protein A11 (S100A11), mRNA [NM_005620]	1.29102	11.4526	9.09227	4.02687e-06	0.000321536	4.71373	2.44702	ref	Homo sapiens S100 calcium binding protein A11 (S100A11), mRNA [NM_005620]	up	12h
S100A8	338	29	423	AAAGCCATGAAGAAAGCCACAAAGAGTAGCTGAGTTACTGGGCCCAGAGGCTGGGCCCCT	26195	0	A_23_P434809	S100A8	NM_002964	ref|Homo sapiens S100 calcium binding protein A8 (S100A8), transcript variant 4, mRNA [NM_002964]	1.12614	9.69183	7.1997	3.07233e-05	0.00129975	2.58426	2.18274	ref	Homo sapiens S100 calcium binding protein A8 (S100A8), transcript variant 4, mRNA [NM_002964]	up	12h
S100A9	273	80	157	GAGCTGGTGCGAAAAGATCTGCAAAATTTTCTCAAGAAGGAGAATAAGAATGAAAAGGTC	21294	0	A_23_P23048	S100A9	NM_002965	ref|Homo sapiens S100 calcium binding protein A9 (S100A9), mRNA [NM_002965]	1.30463	8.57316	7.43766	2.33125e-05	0.00109581	2.87452	2.47021	ref	Homo sapiens S100 calcium binding protein A9 (S100A9), mRNA [NM_002965]	up	12h
S100P	148	55	431	CCAAAAGTGTTTGTTGGCAATTATTCCCCTAGGCTGAGCCTGCTCATGTACCTCTGATTA	11451	0	A_23_P58266	S100P	NM_005980	ref|Homo sapiens S100 calcium binding protein P (S100P), mRNA [NM_005980]	1.16156	13.5676	7.44131	2.32152e-05	0.00109531	2.87891	2.23699	ref	Homo sapiens S100 calcium binding protein P (S100P), mRNA [NM_005980]	up	12h
SAT1	80	76	791	GAAATAATAGAATGAGCACCCATTCCAAAGCTTTATTACCAGTGGCGTTGTTGCATGTTT	6182	0	A_23_P137016	SAT1	NM_002970	ref|Homo sapiens spermidine/spermine N1-acetyltransferase 1 (SAT1), transcript variant 1, mRNA [NM_002970]	1.82462	11.6732	13.6318	9.61561e-08	2.2847e-05	8.53855	3.54213	ref	Homo sapiens spermidine/spermine N1-acetyltransferase 1 (SAT1), transcript variant 1, mRNA [NM_002970]	up	12h
SCUBE1	8	55	2885	ACATCGTGCGCGATGGGCGCCTGTACGCCTCGGAGAACCACCAGGAAATTTTGAAAGACA	489	0	A_23_P211619	SCUBE1	NM_173050	ref|Homo sapiens signal peptide, CUB domain and EGF like domain containing 1 (SCUBE1), mRNA [NM_173050]	2.13254	7.17769	20.706	1.74352e-09	1.26006e-06	12.3745	4.3849	ref	Homo sapiens signal peptide, CUB domain and EGF like domain containing 1 (SCUBE1), mRNA [NM_173050]	up	12h
SCX	367	77	882	TGGAACTTTCTGCGCTGGCTTTTCTTCCGGCCCACTGTGTGATGGCATCTTGTGTTTTTG	28613	0	A_23_P33511	SCX	NM_001080514	ref|Homo sapiens scleraxis bHLH transcription factor (SCX), mRNA [NM_001080514]	1.51677	10.8575	6.88961	4.44588e-05	0.00169109	2.19539	2.86149	ref	Homo sapiens scleraxis bHLH transcription factor (SCX), mRNA [NM_001080514]	up	12h
SDSL	393	24	1154	GTGTGGAGGCAACAACATCAACAGCCGAGAGCTGCAGGCTTTGAAAACCCACCTGGGCCA	30539	0	A_23_P53439	SDSL	NM_138432	ref|Homo sapiens serine dehydratase like (SDSL), transcript variant 1, mRNA [NM_138432]	1.31605	8.4935	8.38169	8.28264e-06	0.000534061	3.96026	2.48983	ref	Homo sapiens serine dehydratase like (SDSL), transcript variant 1, mRNA [NM_138432]	up	12h
SEMA3G	312	35	3824	AACTGGCTGGAAGGAGATAAGAGCACTGGGTTTGAGATTCCCTCCATTAAAACAACCAAG	24163	0	A_23_P6818	SEMA3G	NM_020163	ref|Homo sapiens semaphorin 3G (SEMA3G), mRNA [NM_020163]	-1.06715	6.92914	-11.2054	6.01382e-07	8.33414e-05	6.68107	0.477259	ref	Homo sapiens semaphorin 3G (SEMA3G), mRNA [NM_020163]	down	12h
SEMA6B	271	8	3586	GGGTCTCCGAGGTGCCGGTTAGGAGTTTGAACCCCCCCCACTCTGCAGAGGGAAGCGGGG	21003	0	A_23_P208900	SEMA6B	NM_032108	ref|Homo sapiens semaphorin 6B (SEMA6B), mRNA [NM_032108]	1.5722	8.19866	7.71068	1.71171e-05	0.000868117	3.19907	2.97358	ref	Homo sapiens semaphorin 6B (SEMA6B), mRNA [NM_032108]	up	12h
SERINC5	189	66	1290	GGTCATTTATGACGAGAAGAAAGGCACCGTCTACATCTACTCCTACTTCCACTTCGTGTT	14727	0	A_24_P6381	SERINC5	NM_178276	ref|Homo sapiens serine incorporator 5 (SERINC5), transcript variant 2, mRNA [NM_178276]	-1.16899	7.67227	-11.1206	6.4514e-07	8.74216e-05	6.60903	0.444733	ref	Homo sapiens serine incorporator 5 (SERINC5), transcript variant 2, mRNA [NM_178276]	down	12h
SERPINA1	149	1	1746	TGATTGAACAAAATACCAAGTCTCCCCTCTTCATGGGAAAAGTGGTGAATCCCACCCAAA	11509	0	A_23_P218111	SERPINA1	NM_001002236	ref|Homo sapiens serpin family A member 1 (SERPINA1), transcript variant 2, mRNA [NM_001002236]	1.0245	7.94585	5.92574	0.000151344	0.0038322	0.905381	2.03425	ref	Homo sapiens serpin family A member 1 (SERPINA1), transcript variant 2, mRNA [NM_001002236]	up	12h
SERPINB10	238	6	1128	AGTGAGATAGATATACGAATTAGAGTCCCATCCATTGAATTCAATGCAAATCACCCATTC	18356	0	A_23_P313981	SERPINB10	NM_005024	ref|Homo sapiens serpin family B member 10 (SERPINB10), mRNA [NM_005024]	-2.77469	7.99811	-17.5144	8.7941e-09	4.01404e-06	10.8738	0.146129	ref	Homo sapiens serpin family B member 10 (SERPINB10), mRNA [NM_005024]	down	12h
SERPINB2	107	3	1999	GTAGGTATCCCTCCATGCCCTTCTGTAATAAATATCTGGAAAAAACATTAAACAATAGGC	8246	0	A_23_P153185	SERPINB2	NM_001143818	ref|Homo sapiens serpin family B member 2 (SERPINB2), transcript variant 1, mRNA [NM_001143818]	-1.39464	7.27679	-8.81088	5.32839e-06	0.00039328	4.42151	0.38034	ref	Homo sapiens serpin family B member 2 (SERPINB2), transcript variant 1, mRNA [NM_001143818]	down	12h
SFXN5	455	20	3787	GATGCCCTTCTTCCATTCCCAGACAGCAGTGTGAGGGTGCAGGGACCAAGATGTCAAGCT	35349	0	A_24_P63030	SFXN5	NM_144579	ref|Homo sapiens sideroflexin 5 (SFXN5), transcript variant 2, mRNA [NM_144579]	1.04023	8.82464	8.67324	6.12657e-06	0.000430616	4.27567	2.05656	ref	Homo sapiens sideroflexin 5 (SFXN5), transcript variant 2, mRNA [NM_144579]	up	12h
LF206612	72	35	10618	CCTTACCCATTAGTCTCAGAAATTGTCTTAAGCAACAGCCCCAAATGCTGGCTGCCCCCA	7058	0	A_23_P126388	SH3BGRL3	NM_031286	ref|Homo sapiens SH3 domain binding glutamate rich protein like 3 (SH3BGRL3), mRNA [NM_031286]	1.48373	13.9538	9.01157	4.36051e-06	0.00033785	4.63073	2.7967	ref	Homo sapiens SH3 domain binding glutamate rich protein like 3 (SH3BGRL3), mRNA [NM_031286]	up	12h
SIGIRR	490	74	1417	CGCACAGACTTCTACTGCCTGGTGTCCAAGGATGATATGTAGCTCCCACCCCAGAGTGCA	38076	0	A_23_P84344	SIGIRR	NM_021805	ref|Homo sapiens single Ig and TIR domain containing (SIGIRR), transcript variant 3, mRNA [NM_021805]	1.23846	11.4965	9.24394	3.47263e-06	0.00029098	4.86803	2.35947	ref	Homo sapiens single Ig and TIR domain containing (SIGIRR), transcript variant 3, mRNA [NM_021805]	up	12h
SIGLEC10	473	52	2285	GGCGGATTATGCAGAAGTCAAGTTCCAATGAGGGTCTCTTAGGCTTTAGGACTGGGACTT	36790	0	A_23_P208182	SIGLEC10	NM_033130	ref|Homo sapiens sialic acid binding Ig like lectin 10 (SIGLEC10), transcript variant 1, mRNA [NM_033130]	1.697	7.96182	12.2814	2.56392e-07	4.58466e-05	7.55068	3.24226	ref	Homo sapiens sialic acid binding Ig like lectin 10 (SIGLEC10), transcript variant 1, mRNA [NM_033130]	up	12h
SIPA1	521	12	3185	AAATCTGATGCTGAGCCAGAGCCTGGGAACCTCTCAGAGAAGGTCTCTCACTTGGAGTCC	40338	0	A_23_P127460	SIPA1	NM_153253	ref|Homo sapiens signal-induced proliferation-associated 1 (SIPA1), transcript variant 1, mRNA [NM_153253]	1.16644	11.8393	6.67834	5.75677e-05	0.0020051	1.92334	2.24458	ref	Homo sapiens signal-induced proliferation-associated 1 (SIPA1), transcript variant 1, mRNA [NM_153253]	up	12h
SKI	292	22	1896	AAGCGTAACCTGCGGAAGGAGATCGAGCGTCTCCGCGCCGAGAACGAGAAGAAGATGAAA	22592	0	A_24_P338603	SKI	NM_003036	ref|Homo sapiens SKI proto-oncogene (SKI), mRNA [NM_003036]	1.14735	8.78583	7.00777	3.85676e-05	0.00152382	2.345	2.21507	ref	Homo sapiens SKI proto-oncogene (SKI), mRNA [NM_003036]	up	12h
SKIL	239	71	6961	CCTCACGTGAAATAAATATTTTATATGGTTTTACTAAAAATAAGACTCATGTATCTGGTC	18620	0	A_32_P63086	SKIL	NM_005414	ref|Homo sapiens SKI like proto-oncogene (SKIL), transcript variant 1, mRNA [NM_005414]	1.79588	7.34404	15.809	2.35011e-08	8.67292e-06	9.9287	3.47226	ref	Homo sapiens SKI like proto-oncogene (SKIL), transcript variant 1, mRNA [NM_005414]	up	12h
SLA	177	48	934	TCTCCTGACATCAGCCCCCCGATATTCCGCCGAGGGGAGAAACTGCGTGTGATTTCTGAT	13761	0	A_24_P239578	SLA	NM_001045556	ref|Homo sapiens Src like adaptor (SLA), transcript variant 1, mRNA [NM_001045556]	1.44236	10.8596	10.9319	7.55477e-07	9.75181e-05	6.44689	2.71766	ref	Homo sapiens Src like adaptor (SLA), transcript variant 1, mRNA [NM_001045556]	up	12h
SLC16A5	380	4	1844	ACTATCTGCCATGTGAGTTGGGCAAATTGTTGACCACCTCTGAGCCTTGAAAAAGTAGGA	29418	0	A_23_P159125	SLC16A5	NM_004695	ref|Homo sapiens solute carrier family 16 member 5 (SLC16A5), transcript variant 1, mRNA [NM_004695]	1.13899	8.88185	7.26419	2.84907e-05	0.00124067	2.66361	2.20227	ref	Homo sapiens solute carrier family 16 member 5 (SLC16A5), transcript variant 1, mRNA [NM_004695]	up	12h
SLC26A11	516	49	2767	TACCTGTCCGTCAGTGTGTGGATGTATGTTTACAGTTCTACATAAATGGGATCATTTTAT	39989	0	A_23_P125078	SLC26A11	NM_173626	ref|Homo sapiens solute carrier family 26 member 11 (SLC26A11), transcript variant 2, mRNA [NM_173626]	1.33765	7.05406	11.2075	6.0034e-07	8.33414e-05	6.68284	2.52739	ref	Homo sapiens solute carrier family 26 member 11 (SLC26A11), transcript variant 2, mRNA [NM_173626]	up	12h
SLC35G5	161	61	1010	AGTATTATATGCTCCATGAGACTGTGGCACTTTCTGACATCATGGGGGCAGGGGTTGTGC	12554	0	A_23_P59988	SLC35G5	NM_054028	ref|Homo sapiens solute carrier family 35 member G5 (SLC35G5), mRNA [NM_054028]	1.19163	6.78254	3.36781	0.00723852	0.0408965	-3.12685	2.2841	ref	Homo sapiens solute carrier family 35 member G5 (SLC35G5), mRNA [NM_054028]	up	12h
SLC39A14	270	74	4297	CCCAAAGGTATTTTGTGTCTAGTGTCAAATTGGAGCTATTCTTCACTGGTCCTTAACCTT	20967	0	A_23_P59950	SLC39A14	NM_015359	ref|Homo sapiens solute carrier family 39 member 14 (SLC39A14), transcript variant 2, mRNA [NM_015359]	-1.28186	10.3019	-10.0962	1.56515e-06	0.000163452	5.69555	0.411266	ref	Homo sapiens solute carrier family 39 member 14 (SLC39A14), transcript variant 2, mRNA [NM_015359]	down	12h
SLC44A1	96	64	4400	CTCCCTGTTCCATATGCTCGCAATCTCAGCTATTTGGAAGCTACCAGGAATGCTTTCTAA	7416	0	A_23_P216630	SLC44A1	NM_080546	ref|Homo sapiens solute carrier family 44 member 1 (SLC44A1), transcript variant 1, mRNA [NM_080546]	2.05806	10.4751	12.0451	3.074e-07	5.22731e-05	7.36638	4.16427	ref	Homo sapiens solute carrier family 44 member 1 (SLC44A1), transcript variant 1, mRNA [NM_080546]	up	12h
SLC45A3	490	17	3266	GTGCCGTTTGCAATAATGTCGTCTTATTTATTTAGCGGGGTGAATATTTTATACTGTAAG	37971	0	A_24_P208345	SLC45A3	NM_033102	ref|Homo sapiens solute carrier family 45 member 3 (SLC45A3), mRNA [NM_033102]	-1.14568	7.31176	-7.73857	1.65928e-05	0.000848975	3.23174	0.451977	ref	Homo sapiens solute carrier family 45 member 3 (SLC45A3), mRNA [NM_033102]	down	12h
SLC5A12	371	35	1196	TAATCATGTACTCTCACTTTAAAGACTGTGACCCTTGGACTTCTGGCATCATCTCAGCAC	28852	0	A_23_P323943	SLC5A12	NM_178498	ref|Homo sapiens solute carrier family 5 member 12 (SLC5A12), mRNA [NM_178498]	-1.00411	8.17948	-5.86679	0.000163765	0.00403481	0.822333	0.498576	ref	Homo sapiens solute carrier family 5 member 12 (SLC5A12), mRNA [NM_178498]	down	12h
SLC5A3	242	69	2482	AAAGAGAGAAAGAAAGAAACGGATGATGGAGGTCGGTACTGGAAGTTCATAGACTGGTTT	18769	0	A_23_P109304	SLC5A3	NM_006933	ref|Homo sapiens solute carrier family 5 member 3 (SLC5A3), mRNA [NM_006933]	1.38358	9.50196	6.49273	7.25703e-05	0.0023616	1.67945	2.60915	ref	Homo sapiens solute carrier family 5 member 3 (SLC5A3), mRNA [NM_006933]	up	12h
SLC7A8	32	59	2964	TTTTTTGTAAAGTTGATGCCTTACTTTTTGGATAAATATTTTTGAAGCTGGTATTTCTAT	2310	0	A_23_P205489	SLC7A8	NM_182728	ref|Homo sapiens solute carrier family 7 member 8 (SLC7A8), transcript variant 2, mRNA [NM_182728]	-1.20207	6.89347	-13.3325	1.18575e-07	2.62424e-05	8.32871	0.434652	ref	Homo sapiens solute carrier family 7 member 8 (SLC7A8), transcript variant 2, mRNA [NM_182728]	down	12h
SLCO5A1	17	66	3282	TTGGTTGAATTGAAAATGGCGACTTGAGAAACAACTGTGCCTTCTTTTCTTTCTTTCTTT	1240	0	A_23_P135669	SLCO5A1	NM_030958	ref|Homo sapiens solute carrier organic anion transporter family member 5A1 (SLCO5A1), transcript variant 1, mRNA [NM_030958]	1.49713	7.38983	11.6839	4.08159e-07	6.49498e-05	7.07754	2.82281	ref	Homo sapiens solute carrier organic anion transporter family member 5A1 (SLCO5A1), transcript variant 1, mRNA [NM_030958]	up	12h
SMIM3	208	2	2225	AGAAGATAGCACAGATATCGGGATATTATTGTGTGAAAATGCTGCTTTTACTTTGATGTG	16014	0	A_23_P414273	SMIM3	NM_032947	ref|Homo sapiens small integral membrane protein 3 (SMIM3), mRNA [NM_032947]	1.61155	14.0516	11.8493	3.58119e-07	5.85997e-05	7.21092	3.0558	ref	Homo sapiens small integral membrane protein 3 (SMIM3), mRNA [NM_032947]	up	12h
SMOX	457	50	2138	CTGCCTTGTTATTGTAAGTGCCTTCAATACTTTGCATTTTGGGATAATAAAAAAGGCTCC	35564	0	A_23_P102731	SMOX	NM_175839	ref|Homo sapiens spermine oxidase (SMOX), transcript variant 1, mRNA [NM_175839]	3.09623	9.83959	25.0592	2.71903e-10	3.36868e-07	13.9933	8.55184	ref	Homo sapiens spermine oxidase (SMOX), transcript variant 1, mRNA [NM_175839]	up	12h
SOCS3	145	51	2408	GCAACTAAACAAACACAAAGTATTCTGTGTCAGGTATTGGGCTGGACAGGGCAGTTGTGT	11283	0	A_23_P207058	SOCS3	NM_003955	ref|Homo sapiens suppressor of cytokine signaling 3 (SOCS3), mRNA [NM_003955]	3.22866	8.90878	27.2737	1.18783e-10	1.873e-07	14.6718	9.37398	ref	Homo sapiens suppressor of cytokine signaling 3 (SOCS3), mRNA [NM_003955]	up	12h
SPATC1L	34	17	582	CAACATCCCCGAGAAGATCGAGCAGACCTCCACCAAGTCTCTGGACGGCTCCGTGGACGA	2390	0	A_23_P371765	SPATC1L	NM_032261	ref|Homo sapiens spermatogenesis and centriole associated 1 like (SPATC1L), transcript variant 2, mRNA [NM_032261]	-1.30978	7.5157	-9.13575	3.85871e-06	0.000314222	4.7582	0.403383	ref	Homo sapiens spermatogenesis and centriole associated 1 like (SPATC1L), transcript variant 2, mRNA [NM_032261]	down	12h
SPECC1	42	54	3570	TGGCTGAACGAACACATTATCTGCAGAAATTCAGACAAAGAACATCTCCAAATCAGTCTT	3106	0	A_24_P943095	SPECC1	NM_001033553	ref|Homo sapiens sperm antigen with calponin homology and coiled-coil domains 1 (SPECC1), transcript variant 1, mRNA [NM_001033553]	1.22396	7.89307	10.8325	8.21721e-07	0.000103298	6.36047	2.33588	ref	Homo sapiens sperm antigen with calponin homology and coiled-coil domains 1 (SPECC1), transcript variant 1, mRNA [NM_001033553]	up	12h
SPEG	510	53	1353	GCAGGGGGCCACTGTAGTGAGCGTGGAGAAATTTGGAAACACCTATTTCTTAACTCAAAT	39568	0	A_23_P338919	SPEG	NM_001173476	ref|Homo sapiens SPEG complex locus (SPEG), transcript variant 4, mRNA [NM_001173476]	-1.07829	9.03293	-5.29691	0.000359889	0.00638923	-0.00594324	0.47359	ref	Homo sapiens SPEG complex locus (SPEG), transcript variant 4, mRNA [NM_001173476]	down	12h
STAG3L2	436	7	1065	TTTGATTCTATGTTTTTGATCCTCCTGGCACTCCAGACCTGGGTGATGTGCAGGAGAGCA	33762	0	A_32_P45894	STAG3L2	NR_040584	ref|Homo sapiens stromal antigen 3-like 2 (pseudogene) (STAG3L2), non-coding RNA [NR_040584]	1.10371	11.4637	4.71105	0.0008484	0.0108202	-0.90544	2.14907	ref	Homo sapiens stromal antigen 3-like 2 (pseudogene) (STAG3L2), non-coding RNA [NR_040584]	up	12h
STOML2	424	16	475	CGTCACCCAGCTAGCTCAAACAACCATGAGATCAGAGCTCGGCAAACTCTCTCTGGACAA	32855	0	A_24_P338145	STOML2	NM_013442	ref|Homo sapiens stomatin like 2 (STOML2), transcript variant 1, mRNA [NM_013442]	-1.01745	10.1804	-5.3015	0.000357548	0.00638094	0.000915972	0.493987	ref	Homo sapiens stomatin like 2 (STOML2), transcript variant 1, mRNA [NM_013442]	down	12h
SUCNR1	42	80	1183	AATCAGAGAGTGTCACAGATTTAACCTTGATCTAAAGACAAGTTGTACCCAGAGTATGTG	3157	0	A_23_P69171	SUCNR1	NM_033050	ref|Homo sapiens succinate receptor 1 (SUCNR1), mRNA [NM_033050]	1.89506	10.107	12.1783	2.77401e-07	4.81152e-05	7.47074	3.71938	ref	Homo sapiens succinate receptor 1 (SUCNR1), mRNA [NM_033050]	up	12h
SULF2	150	13	3565	AACCTAATAAGAAATCCCAATTTTCAGGAGTGGTGGTGTCAATAAACGCTCTGTGGCCAG	11530	0	A_23_P154605	SULF2	NM_018837	ref|Homo sapiens sulfatase 2 (SULF2), transcript variant 1, mRNA [NM_018837]	3.64412	9.49079	29.4236	5.64789e-11	1.20316e-07	15.2554	12.5023	ref	Homo sapiens sulfatase 2 (SULF2), transcript variant 1, mRNA [NM_018837]	up	12h
SVOPL	282	78	1345	GGGGGGAAGATGGCTTTTCTTCGTTGAAATCAAGTCTGTAAACCTTTATATGAATAAATA	21914	0	A_23_P307860	SVOPL	NM_174959	ref|Homo sapiens SVOP like (SVOPL), transcript variant 2, mRNA [NM_174959]	-1.5237	8.95658	-7.89268	1.39937e-05	0.000740844	3.41056	0.347792	ref	Homo sapiens SVOP like (SVOPL), transcript variant 2, mRNA [NM_174959]	down	12h
SYCE2	369	50	729	CCATTTGGGCCACACTGAGAAATTGTTTTTCATGGTTCTATAATGCATCTTGGCAGAAAA	28720	0	A_32_P203528	SYCE2	NM_001105578	ref|Homo sapiens synaptonemal complex central element protein 2 (SYCE2), mRNA [NM_001105578]	1.08758	8.59626	5.10934	0.000471058	0.00760006	-0.288672	2.12517	ref	Homo sapiens synaptonemal complex central element protein 2 (SYCE2), mRNA [NM_001105578]	up	12h
SYNGR1	28	33	3839	AATTCCCAGGGGACTGACGTTAGTTCCCTACTCCATCCTTCCCTGGTGATTCTTGATCTT	1942	0	A_23_P348063	SYNGR1	NM_004711	ref|Homo sapiens synaptogyrin 1 (SYNGR1), transcript variant 1a, mRNA [NM_004711]	-1.26016	9.02236	-8.7484	5.67572e-06	0.000407529	4.35555	0.417499	ref	Homo sapiens synaptogyrin 1 (SYNGR1), transcript variant 1a, mRNA [NM_004711]	down	12h
SYTL1	149	46	1480	ATCCCTGGACACTTACGTACAATGCTTCGTGCTGCCTGATGACAGCCAGGCCAGCCGCCA	11588	0	A_23_P46390	SYTL1	NM_032872	ref|Homo sapiens synaptotagmin like 1 (SYTL1), transcript variant 2, mRNA [NM_032872]	1.03409	11.348	5.55263	0.000251351	0.00522118	0.371459	2.04782	ref	Homo sapiens synaptotagmin like 1 (SYTL1), transcript variant 2, mRNA [NM_032872]	up	12h
TBC1D3F	153	33	2018	TCAAACTCATGGAAGGATAACCACCTTCATGTTTTGAAATAAATGTTTCCTGTTGAAATG	11871	0	A_23_P164210	TBC1D3F	NM_032258	ref|Homo sapiens TBC1 domain family member 3F (TBC1D3F), mRNA [NM_032258]	1.28129	11.0035	6.8111	4.89088e-05	0.00178538	2.09496	2.43057	ref	Homo sapiens TBC1 domain family member 3F (TBC1D3F), mRNA [NM_032258]	up	12h
TBC1D3P2	187	19	1794	TTAACAACCCAAGCAAGGTTCGCCTCCTCGTTTTATTTTTTGTTAAACTTATGAGAATGT	14482	0	A_24_P684328	TBC1D3P2	NR_027486	ref|Homo sapiens TBC1 domain family member 3 pseudogene 2 (TBC1D3P2), non-coding RNA [NR_027486]	1.10842	9.9226	6.10415	0.000119545	0.00330703	1.15375	2.1561	ref	Homo sapiens TBC1 domain family member 3 pseudogene 2 (TBC1D3P2), non-coding RNA [NR_027486]	up	12h
TENT5C	161	62	4089	TTCACATGCAAGTTCTAATCTAAAGTTAAGCAGTCTCTTATTTGTTTCGGGACTCTGATT	12556	0	A_24_P935893	TENT5C	NM_017709	ref|Homo sapiens terminal nucleotidyltransferase 5C (TENT5C), mRNA [NM_017709]	-1.02194	7.40587	-7.37512	2.50509e-05	0.00115254	2.79891	0.492454	ref	Homo sapiens terminal nucleotidyltransferase 5C (TENT5C), mRNA [NM_017709]	down	12h
TERT	46	19	3935	TGGGGGTCCCTGTGGGTCAAATTGGGGGGAGGTGCTGTGGGAGTAAAAAACTGAATATAT	3363	0	A_23_P110851	TERT	NM_198253	ref|Homo sapiens telomerase reverse transcriptase (TERT), transcript variant 1, mRNA [NM_198253]	-1.7175	9.48481	-9.84864	1.96122e-06	0.000192189	5.46183	0.304076	ref	Homo sapiens telomerase reverse transcriptase (TERT), transcript variant 1, mRNA [NM_198253]	down	12h
TFDP2	21	62	1351	ACAAGAGAAAGCCTACGTTTCAATATGTGATGCTCATGTGTGTTTGTAGTGTGAGCTCTT	1534	0	A_23_P166964	TFDP2	NM_006286	ref|Homo sapiens transcription factor Dp-2 (TFDP2), transcript variant 2, mRNA [NM_006286]	-1.2791	9.50917	-10.2974	1.30747e-06	0.00014631	5.88159	0.412053	ref	Homo sapiens transcription factor Dp-2 (TFDP2), transcript variant 2, mRNA [NM_006286]	down	12h
TFEB	366	25	2011	CTAGAGGTGAGAAGAGGGCCTGGTGGAGATTCCCTGTCTTCTGAGCCCGAGCCCCTCATT	28362	0	A_23_P368729	TFEB	NM_007162	ref|Homo sapiens transcription factor EB (TFEB), transcript variant 1, mRNA [NM_007162]	1.63197	8.12177	10.9792	7.25973e-07	9.61221e-05	6.48783	3.09935	ref	Homo sapiens transcription factor EB (TFEB), transcript variant 1, mRNA [NM_007162]	up	12h
TGM5	353	72	1279	CAATTTTATCAGCACAAAGAGCATCCAGAGTGACGAGCGGGATGACATCACAGAGAACTA	27504	0	A_23_P129291	TGM5	NM_201631	ref|Homo sapiens transglutaminase 5 (TGM5), transcript variant 1, mRNA [NM_201631]	1.0335	8.15158	7.35113	2.57546e-05	0.00117556	2.76978	2.04698	ref	Homo sapiens transglutaminase 5 (TGM5), transcript variant 1, mRNA [NM_201631]	up	12h
THBD	410	72	3435	ACAGGGTCTGCAAGGTCTTTGGTTCAGCTAAGCTAGGAATGAAATCCTGCTTCAGTGTAT	31867	0	A_23_P91390	THBD	NM_000361	ref|Homo sapiens thrombomodulin (THBD), mRNA [NM_000361]	1.33067	7.70182	8.82375	5.25973e-06	0.000393233	4.43505	2.5152	ref	Homo sapiens thrombomodulin (THBD), mRNA [NM_000361]	up	12h
THEMIS2	80	78	506	TGCTTCTCAGGGAATCCGACACCAGCCAACCATTTTAAGCCTCTAAAAGACCTCGGGCAA	6186	0	A_24_P85775	THEMIS2	NM_001039477	ref|Homo sapiens thymocyte selection associated family member 2 (THEMIS2), transcript variant 2, mRNA [NM_001039477]	1.49324	9.88045	14.13	6.84582e-08	1.77225e-05	8.87717	2.8152	ref	Homo sapiens thymocyte selection associated family member 2 (THEMIS2), transcript variant 2, mRNA [NM_001039477]	up	12h
TIMP1	396	59	455	CATGGAGAGTGTCTGCGGATACTTCCACAGGTCCCACAACCGCAGCGAGGAGTTTCTCAT	30759	0	A_23_P62115	TIMP1	NM_003254	ref|Homo sapiens TIMP metallopeptidase inhibitor 1 (TIMP1), mRNA [NM_003254]	1.17221	10.408	7.71256	1.70812e-05	0.000868117	3.20128	2.25357	ref	Homo sapiens TIMP metallopeptidase inhibitor 1 (TIMP1), mRNA [NM_003254]	up	12h
TIMP2	363	64	1000	AAAGCCTCCAAGGGTTTCGACTGGTCCAGCTCTGACATCCCTTCCTGGAAACAGCATGAA	28276	0	A_23_P107401	TIMP2	NM_003255	ref|Homo sapiens TIMP metallopeptidase inhibitor 2 (TIMP2), mRNA [NM_003255]	1.00292	11.3511	6.89233	4.4313e-05	0.00168959	2.19885	2.00405	ref	Homo sapiens TIMP metallopeptidase inhibitor 2 (TIMP2), mRNA [NM_003255]	up	12h
TMC6	76	16	2426	CAGATCAGCAATGAGGGTGAGGACAAAATCTTCTTAATCAACAAGCTTCACTCCATCTAC	5759	0	A_23_P101013	TMC6	NM_007267	ref|Homo sapiens transmembrane channel like 6 (TMC6), transcript variant 2, mRNA [NM_007267]	1.0416	10.326	5.97744	0.000141283	0.00365804	0.977815	2.0585	ref	Homo sapiens transmembrane channel like 6 (TMC6), transcript variant 2, mRNA [NM_007267]	up	12h
TMEM104	73	39	4463	ACCTGGGGCCAATGGTGTTGATTGCAGACTGGAGGGGTAACCTCCGCTGAGGGTCATTAT	5640	0	A_24_P284324	TMEM104	NM_017728	ref|Homo sapiens transmembrane protein 104 (TMEM104), transcript variant 1, mRNA [NM_017728]	1.0056	10.5243	6.66862	5.8264e-05	0.00202118	1.91068	2.00778	ref	Homo sapiens transmembrane protein 104 (TMEM104), transcript variant 1, mRNA [NM_017728]	up	12h
TMEM71	176	23	1676	AACCACGTTCTAAACCAAGTTTTTAATCTTCTTGGGGCTCGTAATTACCTTTCACTTTAA	13574	0	A_23_P321354	TMEM71	NM_144649	ref|Homo sapiens transmembrane protein 71 (TMEM71), transcript variant 1, mRNA [NM_144649]	1.86988	10.0657	13.2352	1.27048e-07	2.69831e-05	8.25944	3.65503	ref	Homo sapiens transmembrane protein 71 (TMEM71), transcript variant 1, mRNA [NM_144649]	up	12h
TNF	16	36	726	GGCTGAGGCCAAGCCCTGGTATGAGCCCATCTATCTGGGAGGGGTCTTCCAGCTGGAGAA	1029	0	A_24_P50759	TNF	NM_000594	ref|Homo sapiens tumor necrosis factor (TNF), mRNA [NM_000594]	-1.29395	7.88136	-6.4059	8.09951e-05	0.00253475	1.56377	0.407833	ref	Homo sapiens tumor necrosis factor (TNF), mRNA [NM_000594]	down	12h
TNFAIP2	386	59	4015	GCCGGTATAAAGGATGCCCAAGGTCTTTGTACGTGTGTAGGAGTTAGCGTGTTTGATATT	29984	0	A_23_P421423	TNFAIP2	NM_006291	ref|Homo sapiens TNF alpha induced protein 2 (TNFAIP2), mRNA [NM_006291]	3.32466	14.543	24.2156	3.79854e-10	4.11869e-07	13.7114	10.0189	ref	Homo sapiens TNF alpha induced protein 2 (TNFAIP2), mRNA [NM_006291]	up	12h
TNFRSF14	93	20	1583	GGATACCACATCGGAAGTGATTTTCTAAATTGGATTTGAATTCGGCTCCTGTTTTCTATT	7174	0	A_23_P126908	TNFRSF14	NM_003820	ref|Homo sapiens TNF receptor superfamily member 14 (TNFRSF14), transcript variant 1, mRNA [NM_003820]	2.10485	11.869	14.066	7.14707e-08	1.8226e-05	8.83436	4.30152	ref	Homo sapiens TNF receptor superfamily member 14 (TNFRSF14), transcript variant 1, mRNA [NM_003820]	up	12h
TNFRSF21	418	29	3362	GTCCAATCTGCTCTCAAGGCCTTGGTCCTGGTGGGATTCCTTCACCAATTACTTTAATTA	32413	0	A_23_P30666	TNFRSF21	NM_014452	ref|Homo sapiens TNF receptor superfamily member 21 (TNFRSF21), mRNA [NM_014452]	-1.01399	7.2079	-8.02208	1.21518e-05	0.000679914	3.55861	0.495177	ref	Homo sapiens TNF receptor superfamily member 21 (TNFRSF21), mRNA [NM_014452]	down	12h
TNFSF14	201	10	1043	ATGAACGCCTGGTTCGACTGCGTGATGGTACCCGGTCTTACTTCGGGGCTTTCATGGTGT	15560	0	A_24_P237036	TNFSF14	NM_003807	ref|Homo sapiens TNF superfamily member 14 (TNFSF14), transcript variant 1, mRNA [NM_003807]	1.08683	8.58805	7.4759	2.23145e-05	0.00106624	2.9205	2.12407	ref	Homo sapiens TNF superfamily member 14 (TNFSF14), transcript variant 1, mRNA [NM_003807]	up	12h
TNNI2	18	41	505	GGAGCGGGACCTGCGAGACGTGGGTGACTGGAGGAAGAACATCGAGGAGAAGTCTGGCAT	1192	0	A_23_P24784	TNNI2	NM_003282	ref|Homo sapiens troponin I2, fast skeletal type (TNNI2), transcript variant 1, mRNA [NM_003282]	3.06203	8.62638	17.4033	9.34951e-09	4.05418e-06	10.8156	8.3515	ref	Homo sapiens troponin I2, fast skeletal type (TNNI2), transcript variant 1, mRNA [NM_003282]	up	12h
TNRC6C-AS1	270	2	2965	TAAAGCAAAACAATGGAAAATCTGAGTTCACTCGTGAGAGAGGTACGTATGTGAGCTCTG	20839	0	A_24_P857624	TNRC6C-AS1	NR_040071	ref|Homo sapiens TNRC6C antisense RNA 1 (TNRC6C-AS1), long non-coding RNA [NR_040071]	1.48938	9.22751	11.6004	4.36268e-07	6.81718e-05	7.00954	2.80768	ref	Homo sapiens TNRC6C antisense RNA 1 (TNRC6C-AS1), long non-coding RNA [NR_040071]	up	12h
TRAF3IP3	132	83	2097	TTTGTGACAACTGCCTTGGGTGAAAATCAGAAGCAAGCAACTCAGCGAAAAACTCAGAAG	10262	0	A_23_P323761	TRAF3IP3	NM_025228	ref|Homo sapiens TRAF3 interacting protein 3 (TRAF3IP3), transcript variant 1, mRNA [NM_025228]	1.15384	11.9647	8.83898	5.17975e-06	0.000388929	4.45105	2.22506	ref	Homo sapiens TRAF3 interacting protein 3 (TRAF3IP3), transcript variant 1, mRNA [NM_025228]	up	12h
TRAP1	468	79	1315	ACTCATCAGGAAACTCCGGGACGTTTTACAGCAGAGGCTGATCAAATTCTTCATTGACCA	36380	0	A_23_P3849	TRAP1	NM_016292	ref|Homo sapiens TNF receptor associated protein 1 (TRAP1), transcript variant 1, mRNA [NM_016292]	-1.20143	10.2824	-6.07307	0.000124521	0.00339062	1.1108	0.434843	ref	Homo sapiens TNF receptor associated protein 1 (TRAP1), transcript variant 1, mRNA [NM_016292]	down	12h
TRIM74	101	15	2501	TATGTGCCTCTATTCACATATAAACAAAATAGGAGTTTTCCTGTGCTTCCCTTAAATGCA	7791	0	A_24_P455579	TRIM74	XR_001744742	ref|PREDICTED: Homo sapiens tripartite motif containing 74 (TRIM74), transcript variant X20, misc_RNA [XR_001744742]	1.11105	9.59671	5.40539	0.000308707	0.00589057	0.155297	2.16002	ref	PREDICTED: Homo sapiens tripartite motif containing 74 (TRIM74), transcript variant X20, misc_RNA [XR_001744742]	up	12h
TUBA4A	114	76	786	AATTGTCTCCTCCATCACAGCTTCTCTGCGCTTTGACGGGGCCCTCAATGTGGACCTCAC	8851	0	A_23_P84448	TUBA4A	NM_006000	ref|Homo sapiens tubulin alpha 4a (TUBA4A), transcript variant 1, mRNA [NM_006000]	1.26943	11.827	10.8291	8.24088e-07	0.000103298	6.35751	2.41067	ref	Homo sapiens tubulin alpha 4a (TUBA4A), transcript variant 1, mRNA [NM_006000]	up	12h
TYRO3	80	57	3693	CTCAAAATATCCTAAGACTAACAAAGGCAGCTGTGTCTGAGCCCAACCCTTCTAAACGGT	6146	0	A_23_P54517	TYRO3	NM_006293	ref|Homo sapiens TYRO3 protein tyrosine kinase (TYRO3), transcript variant 1, mRNA [NM_006293]	-1.19879	7.79453	-8.99333	4.44003e-06	0.000342277	4.61188	0.435641	ref	Homo sapiens TYRO3 protein tyrosine kinase (TYRO3), transcript variant 1, mRNA [NM_006293]	down	12h
TYROBP	244	39	501	CTACCGCGATACAGACCCACAGAGTGCCATCCCTGAGAGACCAGACCGCTCCCCAATACT	18871	0	A_23_P27994	TYROBP	NM_003332	ref|Homo sapiens TYRO protein tyrosine kinase binding protein (TYROBP), transcript variant 1, mRNA [NM_003332]	1.01968	14.5219	8.85278	5.10843e-06	0.000385242	4.46553	2.02746	ref	Homo sapiens TYRO protein tyrosine kinase binding protein (TYROBP), transcript variant 1, mRNA [NM_003332]	up	12h
UCHL1	257	7	1017	TCTAACGCTTTAAATGGCTACTTTGGTTTCTGTCTGTAAGTTAAGACCTTGGATGTGGTT	19907	0	A_23_P132956	UCHL1	NM_004181	ref|Homo sapiens ubiquitin C-terminal hydrolase L1 (UCHL1), mRNA [NM_004181]	-1.55519	10.7262	-9.5242	2.6549e-06	0.000242136	5.14741	0.340285	ref	Homo sapiens ubiquitin C-terminal hydrolase L1 (UCHL1), mRNA [NM_004181]	down	12h
UNG	482	2	735	AGTTGTCTACAGACATAGAGGATTTTGTTCATCCTGGCCATGGAGATTTATCTGGGTGGG	37331	0	A_24_P398585	UNG	NM_003362	ref|Homo sapiens uracil DNA glycosylase (UNG), transcript variant 1, mRNA [NM_003362]	-1.52693	7.93147	-7.28861	2.76917e-05	0.00121907	2.69352	0.347015	ref	Homo sapiens uracil DNA glycosylase (UNG), transcript variant 1, mRNA [NM_003362]	down	12h
USP30-AS1	440	70	600	TGGGGCTGCTTGGTTTTCAGATTTGCTTAGGCTCCATTCATAAATACAGATGGCACACTT	34187	0	A_32_P56249	USP30-AS1	NR_038996	ref|Homo sapiens USP30 antisense RNA 1 (USP30-AS1), long non-coding RNA [NR_038996]	2.18378	8.63188	11.3992	5.13119e-07	7.54241e-05	6.84365	4.54342	ref	Homo sapiens USP30 antisense RNA 1 (USP30-AS1), long non-coding RNA [NR_038996]	up	12h
VASH1	1	52	5878	GTTGTACTAGACTTTGTTCAGGCTGTTCTCATCTCAGTATTGCCCCTTCCTTTCACTTTC	83	0	A_23_P77000	VASH1	NM_014909	ref|Homo sapiens vasohibin 1 (VASH1), mRNA [NM_014909]	1.21419	7.64734	8.53269	7.07797e-06	0.000477694	4.12474	2.3201	ref	Homo sapiens vasohibin 1 (VASH1), mRNA [NM_014909]	up	12h
VSIR	334	75	1649	AGATCTGTCAACAGGTTAAGTCAATCTGGGGCTTCCACTGCCTGCATTCCAGTCCCCAGA	25967	0	A_23_P24077	VSIR	NM_022153	ref|Homo sapiens V-set immunoregulatory receptor (VSIR), mRNA [NM_022153]	3.08787	12.7205	22.4226	8.03943e-10	6.96904e-07	13.0639	8.50242	ref	Homo sapiens V-set immunoregulatory receptor (VSIR), mRNA [NM_022153]	up	12h
WT1	465	37	1960	CCTGGAGAAGCAGCTAACAATGTCTGGTTAGTTAAAAGCCCATTGCCATTTGGTCTGGAT	36152	0	A_23_P116280	WT1	NM_024426	ref|Homo sapiens Wilms tumor 1 (WT1), transcript variant D, mRNA [NM_024426]	-1.23264	7.77283	-7.47812	2.22578e-05	0.00106624	2.92318	0.425539	ref	Homo sapiens Wilms tumor 1 (WT1), transcript variant D, mRNA [NM_024426]	down	12h
XAGE-4	114	12	131	GGATCCTACACCTGGTGAGGAGAGAGAAGATAGGGGTGCAGCTGAGATTCAAGTACCTGA	8731	0	A_24_P315014	XAGE-4	XR_001755743	ref|PREDICTED: Homo sapiens XAGE-4 protein (XAGE-4), misc_RNA [XR_001755743]	-1.47773	7.96093	-9.11246	3.94783e-06	0.000317014	4.7344	0.359053	ref	PREDICTED: Homo sapiens XAGE-4 protein (XAGE-4), misc_RNA [XR_001755743]	down	12h
ZC3H6	125	50	11339	CAAGGGGGTATACTTTGCTGAACTGATAAATTATTCTATTAAGGACTAACCCAGTACTTG	9736	0	A_24_P826348	ZC3H6	NM_198581	ref|Homo sapiens zinc finger CCCH-type containing 6 (ZC3H6), mRNA [NM_198581]	1.19768	8.98363	8.27824	9.23613e-06	0.000574196	3.84616	2.2937	ref	Homo sapiens zinc finger CCCH-type containing 6 (ZC3H6), mRNA [NM_198581]	up	12h
ZFHX3	442	82	11741	ACAGTGGTCTGACCAGTGTAGGAACGGACACCTTCAGATTGTAAGCTTTGAAGATGAACA	34364	0	A_23_P118266	ZFHX3	NM_006885	ref|Homo sapiens zinc finger homeobox 3 (ZFHX3), transcript variant A, mRNA [NM_006885]	1.03261	9.79439	5.38539	0.000317521	0.00593976	0.125702	2.04572	ref	Homo sapiens zinc finger homeobox 3 (ZFHX3), transcript variant A, mRNA [NM_006885]	up	12h
ZG16B	381	42	655	CCACCAGTTAATCTCACATACTCAGCAAACTCACCCGTGGGTCGCTAGGGTGGGGTATGG	29645	0	A_23_P118203	ZG16B	NM_145252	ref|Homo sapiens zymogen granule protein 16B (ZG16B), mRNA [NM_145252]	1.03082	8.81377	6.66497	5.85283e-05	0.00202629	1.90591	2.04318	ref	Homo sapiens zymogen granule protein 16B (ZG16B), mRNA [NM_145252]	up	12h
ZNF862	295	28	6878	AGGAGGTTTTAAAAACCATGTTTAATTCCTAACCTTTTGCTACCTGAATAAAGCAGAGTC	22904	0	A_24_P333421	ZNF862	NM_001099220	ref|Homo sapiens zinc finger protein 862 (ZNF862), mRNA [NM_001099220]	1.40552	8.86976	9.27659	3.36456e-06	0.000283293	4.90096	2.64913	ref	Homo sapiens zinc finger protein 862 (ZNF862), mRNA [NM_001099220]	up	12h
CTSD	296	4	891	GTATTACAAGGGTTCTCTGTCCTACCTGAATGTCACCCGCAAGGCCTACTGGCAGGTCCA	22863	0	A_23_P52556	CTSD	NM_001909	ref|Homo sapiens cathepsin D (CTSD), mRNA [NM_001909]	1.23063	9.23601	4.98353	0.000565877	0.01205	-0.541691	2.3467	ref	Homo sapiens cathepsin D (CTSD), mRNA [NM_001909]	up	24h
CYBB	78	20	1624	ACAATTGCAAGTCAACACCCTAATACCAGAATAGGAGTTTTCCTCTGTGGACCTGAAGCC	5923	0	A_23_P217258	CYBB	NM_000397	ref|Homo sapiens cytochrome b-245 beta chain (CYBB), mRNA [NM_000397]	2.28631	11.5778	12.511	2.15586e-07	3.49472e-05	7.7077	4.87807	ref	Homo sapiens cytochrome b-245 beta chain (CYBB), mRNA [NM_000397]	up	24h
ITGB2	35	35	2840	GCCAATTTATTTACATTTAAACTTGTCAGGGTATAAAATGACATCCCATTAATTATATTG	2583	0	A_23_P329573	ITGB2	NM_000211	ref|Homo sapiens integrin subunit beta 2 (ITGB2), transcript variant 1, mRNA [NM_000211]	1.73234	12.7745	16.1189	1.95163e-08	5.64185e-06	10.1201	3.32267	ref	Homo sapiens integrin subunit beta 2 (ITGB2), transcript variant 1, mRNA [NM_000211]	up	24h
NCF1	83	70	836	TTCACAAGCTCCTGGACGGCTGGTGGGTCATCAGGAAAGACGACGTCACAGGCTACTTTC	6488	0	A_23_P42746	NCF1	NM_000265	ref|Homo sapiens neutrophil cytosolic factor 1 (NCF1), mRNA [NM_000265]	5.48669	11.0059	40.0698	2.71107e-12	1.56745e-08	17.6081	44.8392	ref	Homo sapiens neutrophil cytosolic factor 1 (NCF1), mRNA [NM_000265]	up	24h
SAMHD1	457	76	1513	GAAAGACGCACGAGAGATTTTAAAACAAATTGAATACCGTAATCTATTCAAGTATGTGGG	35611	0	A_24_P267592	SAMHD1	NM_015474	ref|Homo sapiens SAM and HD domain containing deoxynucleoside triphosphate triphosphohydrolase 1 (SAMHD1), transcript variant 1, mRNA [NM_015474]	1.15299	7.10054	7.6192	1.89665e-05	0.000924084	3.04179	2.22374	ref	Homo sapiens SAM and HD domain containing deoxynucleoside triphosphate triphosphohydrolase 1 (SAMHD1), transcript variant 1, mRNA [NM_015474]	up	24h
SERPINB1	169	10	2512	TGTGGGGAGATGGGGTGGGGGCTCTTGGACTGATATAAAACTTTGTCAAATGTAGTTCTT	13090	0	A_24_P269315	SERPINB1	NM_030666	ref|Homo sapiens serpin family B member 1 (SERPINB1), transcript variant 1, mRNA [NM_030666]	2.49605	13.0805	21.2542	1.35278e-09	8.38e-07	12.6628	5.64137	ref	Homo sapiens serpin family B member 1 (SERPINB1), transcript variant 1, mRNA [NM_030666]	up	24h
ABCA1	94	38	10022	CCAAAGAGCCATGTGTCATGTAATACTGAACCACTTTGATATTGAGACATTAATTTGTAC	7207	0	A_24_P235429	ABCA1	NM_005502	ref|Homo sapiens ATP binding cassette subfamily A member 1 (ABCA1), mRNA [NM_005502]	1.32138	7.9218	10.5123	1.08237e-06	0.00010915	6.04392	2.49905	ref	Homo sapiens ATP binding cassette subfamily A member 1 (ABCA1), mRNA [NM_005502]	up	24h
ABCA2	45	59	7480	AGGACACGCTCCACTGACCACCCAGAGCTGGGCCAGGGACTCAACAATGGGGACAGAAGT	3439	0	A_23_P43504	ABCA2	NM_001606	ref|Homo sapiens ATP binding cassette subfamily A member 2 (ABCA2), transcript variant 1, mRNA [NM_001606]	-1.02805	7.89518	-4.1828	0.00191698	0.0273889	-1.81912	0.490374	ref	Homo sapiens ATP binding cassette subfamily A member 2 (ABCA2), transcript variant 1, mRNA [NM_001606]	down	24h
ABCB10	91	34	2032	CTGGATGCTGAAAATGAGTACCTTGTTCAAGAAGCTCTAGATCCACTGACGGATGGAAGA	7046	0	A_24_P324449	ABCB10	NM_012089	ref|Homo sapiens ATP binding cassette subfamily B member 10 (ABCB10), mRNA [NM_012089]	-1.29511	10.0888	-9.0619	4.14905e-06	0.000299855	4.64084	0.407505	ref	Homo sapiens ATP binding cassette subfamily B member 10 (ABCB10), mRNA [NM_012089]	down	24h
ABI3	230	27	1712	AGCTGTGTTCTGTCCTTCCTCCCATCGGAGGGAGAAGGGGTCCTGGGGAGAGAGAATTTA	17774	0	A_23_P141429	ABI3	NM_016428	ref|Homo sapiens ABI family member 3 (ABI3), transcript variant 1, mRNA [NM_016428]	1.53498	9.70115	8.33504	8.69863e-06	0.000522068	3.86315	2.89784	ref	Homo sapiens ABI family member 3 (ABI3), transcript variant 1, mRNA [NM_016428]	up	24h
ACHE	30	28	3874	CCTTCCAGCCAGTCTCTGTACCGCACGTCCGGAGCTTTCGTCTACGACTGTAGCAAGTTT	2087	0	A_23_P390504	ACHE	NM_000665	ref|Homo sapiens acetylcholinesterase (Cartwright blood group) (ACHE), transcript variant E4-E6, mRNA [NM_000665]	1.64792	7.71532	12.9383	1.57301e-07	2.84934e-05	8.02923	3.13382	ref	Homo sapiens acetylcholinesterase (Cartwright blood group) (ACHE), transcript variant E4-E6, mRNA [NM_000665]	up	24h
ACP5	123	80	1271	TTTGCTGAGTTCCGGGGTGCAATGGGGGAGGGAGGGAGGGAAAGCTTCCTCCTAAATCAA	9631	0	A_23_P142075	ACP5	NM_001611	ref|Homo sapiens acid phosphatase 5, tartrate resistant (ACP5), transcript variant 4, mRNA [NM_001611]	1.53849	9.02124	8.03682	1.19593e-05	0.000664853	3.52796	2.90491	ref	Homo sapiens acid phosphatase 5, tartrate resistant (ACP5), transcript variant 4, mRNA [NM_001611]	up	24h
ADCY4	163	81	3242	CTACAGCCGGGGTGTCATCAAGGTGAAAGGCAAAGGGCAGCTCTGCACCTACTTCCTGAA	12755	0	A_23_P381261	ADCY4	NM_139247	ref|Homo sapiens adenylate cyclase 4 (ADCY4), transcript variant 2, mRNA [NM_139247]	1.80181	8.53298	12.3212	2.48753e-07	3.89628e-05	7.56131	3.48658	ref	Homo sapiens adenylate cyclase 4 (ADCY4), transcript variant 2, mRNA [NM_139247]	up	24h
ADD3	270	6	2693	TGTCCAGAAATGGCTTTGAATTTTAAGCAATTACTAGTTTTAATTAGCTCTGCCCTCATG	20846	0	A_23_P202435	ADD3	NM_016824	ref|Homo sapiens adducin 3 (ADD3), transcript variant 1, mRNA [NM_016824]	1.60203	10.8495	10.9917	7.18388e-07	7.83675e-05	6.46909	3.0357	ref	Homo sapiens adducin 3 (ADD3), transcript variant 1, mRNA [NM_016824]	up	24h
ADGRE1	314	84	2912	CTGCTCCAAACGACCATTTTGTCTTCGTGCTCTGCAACTTCTTCAATTCCAGAGTTTCTG	24412	0	A_23_P27556	ADGRE1	NM_001974	ref|Homo sapiens adhesion G protein-coupled receptor E1 (ADGRE1), transcript variant 1, mRNA [NM_001974]	1.71024	9.37296	10.4462	1.14675e-06	0.000113659	5.98387	3.27215	ref	Homo sapiens adhesion G protein-coupled receptor E1 (ADGRE1), transcript variant 1, mRNA [NM_001974]	up	24h
ADM	36	19	1420	GTGTAAAGTTGTTCGCCGCGTGGAATGTGAGTGTGTTTGTGTGCATGAAAGAGAAAGACT	2555	0	A_23_P127948	ADM	NM_001124	ref|Homo sapiens adrenomedullin (ADM), mRNA [NM_001124]	1.08184	8.69685	6.10621	0.000119224	0.0037736	1.10019	2.11673	ref	Homo sapiens adrenomedullin (ADM), mRNA [NM_001124]	up	24h
AIG1	514	75	1246	ACCTGAGAGGGAAGGGGACAGATGTTTCTCATTGCATAATGTCACAGTTGCCTCAAATGA	39900	0	A_23_P93431	AIG1	NM_016108	ref|Homo sapiens androgen induced 1 (AIG1), transcript variant 1, mRNA [NM_016108]	1.0192	10.5735	7.8154	1.5237e-05	0.000798449	3.27269	2.0268	ref	Homo sapiens androgen induced 1 (AIG1), transcript variant 1, mRNA [NM_016108]	up	24h
AKR1C3	504	19	917	TTTTGAGTTCCAGTTGACTGCAGAGGACATGAAAGCCATAGATGGCCTAGACAGAAATCT	39065	0	A_23_P138541	AKR1C3	NM_003739	ref|Homo sapiens aldo-keto reductase family 1 member C3 (AKR1C3), transcript variant 1, mRNA [NM_003739]	1.21932	6.84801	12.9067	1.60952e-07	2.84934e-05	8.00587	2.32837	ref	Homo sapiens aldo-keto reductase family 1 member C3 (AKR1C3), transcript variant 1, mRNA [NM_003739]	up	24h
ALAS1	240	49	1984	GCAGATGCTGCTAAAAACACAGAAGTCTGTGATGAACTAATGAGCAGACATAACATCTAC	18581	0	A_24_P191588	ALAS1	NM_000688	ref|Homo sapiens 5'-aminolevulinate synthase 1 (ALAS1), transcript variant 1, mRNA [NM_000688]	1.11333	10.0657	6.89686	4.40708e-05	0.00173729	2.15163	2.16344	ref	Homo sapiens 5'-aminolevulinate synthase 1 (ALAS1), transcript variant 1, mRNA [NM_000688]	up	24h
ALOX5	416	80	2420	GATGTCTATTCTTGTTGGAGACATGGGATGATTATTTTCTGTTCTATTTGTGCTTAGTCC	32350	0	A_23_P104464	ALOX5	NM_000698	ref|Homo sapiens arachidonate 5-lipoxygenase (ALOX5), transcript variant 1, mRNA [NM_000698]	2.5296	10.1164	17.0459	1.14142e-08	3.75748e-06	10.6448	5.77413	ref	Homo sapiens arachidonate 5-lipoxygenase (ALOX5), transcript variant 1, mRNA [NM_000698]	up	24h
ALOX5AP	387	50	762	GCCCCTTGAACATGACCGTGGCCCCAAATTTGCTATTCCCATGCATTTTGTTTGTTTCTT	30127	0	A_23_P2793	ALOX5AP	NM_001629	ref|Homo sapiens arachidonate 5-lipoxygenase activating protein (ALOX5AP), transcript variant 1, mRNA [NM_001629]	3.34419	13.3421	24.2699	3.71641e-10	3.22306e-07	13.821	10.1555	ref	Homo sapiens arachidonate 5-lipoxygenase activating protein (ALOX5AP), transcript variant 1, mRNA [NM_001629]	up	24h
AMPD3	37	63	3927	AATCTGAATTAAGCTTTATCAGTGTACTCTTTATCTGTGTTACTAGTGCCTGGTATGTAG	2798	0	A_23_P116286	AMPD3	NM_001025390	ref|Homo sapiens adenosine monophosphate deaminase 3 (AMPD3), transcript variant 3, mRNA [NM_001025390]	1.1881	9.58364	9.12941	3.88274e-06	0.000286326	4.71039	2.27852	ref	Homo sapiens adenosine monophosphate deaminase 3 (AMPD3), transcript variant 3, mRNA [NM_001025390]	up	24h
ANKRD22	278	22	942	AATCCTTGTGACCACACCGATGGAGATACAGAAAAAGTTAACGACTGGATTCTATCTTCA	21509	0	A_23_P161428	ANKRD22	NM_144590	ref|Homo sapiens ankyrin repeat domain 22 (ANKRD22), mRNA [NM_144590]	2.84463	9.7165	26.1094	1.8203e-10	2.25523e-07	14.4359	7.18323	ref	Homo sapiens ankyrin repeat domain 22 (ANKRD22), mRNA [NM_144590]	up	24h
ANKRD35	127	77	3265	GACCTGAGAACCTGGACCCTGGAATCAGCATGGATGAGACCAGAGGAGGTATGGATGGAA	9939	0	A_23_P325690	ANKRD35	NM_144698	ref|Homo sapiens ankyrin repeat domain 35 (ANKRD35), transcript variant 1, mRNA [NM_144698]	2.27035	9.25805	14.2828	6.18213e-08	1.39258e-05	8.97376	4.82441	ref	Homo sapiens ankyrin repeat domain 35 (ANKRD35), transcript variant 1, mRNA [NM_144698]	up	24h
ANO7	166	79	3704	GGGGAGGTTTTGGGATGAGAGGAGGAAACGTGTATACCTGTAACATCTGGTGGCTCTTCC	12904	0	A_23_P335495	ANO7	NM_001001891	ref|Homo sapiens anoctamin 7 (ANO7), transcript variant NGEP-L, mRNA [NM_001001891]	-1.39834	9.64157	-7.50073	2.16911e-05	0.00102825	2.90017	0.379366	ref	Homo sapiens anoctamin 7 (ANO7), transcript variant NGEP-L, mRNA [NM_001001891]	down	24h
ANTXR2	151	49	3911	TTGGTGTCCAGGTTTGTGGCACTGTTCCAAGAGGCCTTACACACACACACAAATATACAA	11741	0	A_23_P170733	ANTXR2	NM_058172	ref|Homo sapiens ANTXR cell adhesion molecule 2 (ANTXR2), transcript variant 1, mRNA [NM_058172]	1.35767	8.83439	7.86882	1.43654e-05	0.000773815	3.33479	2.5627	ref	Homo sapiens ANTXR cell adhesion molecule 2 (ANTXR2), transcript variant 1, mRNA [NM_058172]	up	24h
ANXA1	40	34	1227	GGCTCTTTGTGGAGGAAACTAAACATTCCCTTGATGGTCTCAAGCTATGATCAGAAGACT	2906	0	A_23_P94501	ANXA1	NM_000700	ref|Homo sapiens annexin A1 (ANXA1), mRNA [NM_000700]	1.38629	11.5005	12.0271	3.11704e-07	4.26943e-05	7.33002	2.61405	ref	Homo sapiens annexin A1 (ANXA1), mRNA [NM_000700]	up	24h
ANXA8L1	480	48	2017	GGCAACTGAGACTGGGTACCTGGAGATTCTGAAGTGCCTTTGCTGTGGTTTTCAAAATAA	37256	0	A_32_P105549	ANXA8L1	NM_001098845	ref|Homo sapiens annexin A8 like 1 (ANXA8L1), transcript variant 1, mRNA [NM_001098845]	-1.55404	6.86858	-10.2628	1.34823e-06	0.000127831	5.8155	0.340555	ref	Homo sapiens annexin A8 like 1 (ANXA8L1), transcript variant 1, mRNA [NM_001098845]	down	24h
AOC1	77	7	1599	TGCACACCCACCTGATTGGCAACATACACACTCACTTGGTGCACTACCGCGTAGACCTGG	5900	0	A_23_P59452	AOC1	NM_001091	ref|Homo sapiens amine oxidase, copper containing 1 (AOC1), transcript variant 2, mRNA [NM_001091]	1.71763	7.24609	12.2163	2.69439e-07	4.09949e-05	7.47948	3.28895	ref	Homo sapiens amine oxidase, copper containing 1 (AOC1), transcript variant 2, mRNA [NM_001091]	up	24h
APLP2	86	27	3526	CGTCACAGGAGTCTTTGTAATGCTTGTACAGTTGATGTCGATGCTCACTGCTTCTGCTTT	6564	0	A_23_P202939	APLP2	NM_001642	ref|Homo sapiens amyloid beta precursor like protein 2 (APLP2), transcript variant 1, mRNA [NM_001642]	1.47341	13.6123	12.0133	3.15069e-07	4.26943e-05	7.319	2.77677	ref	Homo sapiens amyloid beta precursor like protein 2 (APLP2), transcript variant 1, mRNA [NM_001642]	up	24h
ARAP3	179	56	5021	ATATTTGATACGTAGGGGTTCCATGAGAGATTTTGGGTTTTAAAGGAATGGTTTTACTGC	13932	0	A_23_P167389	ARAP3	NM_022481	ref|Homo sapiens ArfGAP with RhoGAP domain, ankyrin repeat and PH domain 3 (ARAP3), mRNA [NM_022481]	3.26464	9.72616	23.2181	5.72493e-10	4.13745e-07	13.4399	9.6107	ref	Homo sapiens ArfGAP with RhoGAP domain, ankyrin repeat and PH domain 3 (ARAP3), mRNA [NM_022481]	up	24h
ARHGAP12	464	14	4066	TGTATAATAAAACACAGGGTTTGGAAGGTTTTGTTACAGGGAGCATGGTCTGTTGAAGAT	35960	0	A_23_P149775	ARHGAP12	NM_018287	ref|Homo sapiens Rho GTPase activating protein 12 (ARHGAP12), transcript variant 1, mRNA [NM_018287]	2.33743	9.21649	14.9184	4.08687e-08	1.03404e-05	9.38799	5.05403	ref	Homo sapiens Rho GTPase activating protein 12 (ARHGAP12), transcript variant 1, mRNA [NM_018287]	up	24h
ARHGAP23	200	51	5842	GAAAAGTCCTGTCTTAAAAGTACAGTCTATATCTTGGAAATAAATAGCTTTCCTCAAGGC	15481	0	A_24_P920207	ARHGAP23	NM_001199417	ref|Homo sapiens Rho GTPase activating protein 23 (ARHGAP23), mRNA [NM_001199417]	-1.16904	11.2976	-8.44874	7.72227e-06	0.000469974	3.9884	0.444717	ref	Homo sapiens Rho GTPase activating protein 23 (ARHGAP23), mRNA [NM_001199417]	down	24h
ARL4C	261	53	1003	AAACGCAGGAAGTCCCTCAAGCAGAAGAAGAAGCGGTAATGCGCCCGGAGCGACCGGGGA	20304	0	A_23_P317620	ARL4C	NM_005737	ref|Homo sapiens ADP ribosylation factor like GTPase 4C (ARL4C), transcript variant 2, mRNA [NM_005737]	-2.04472	7.04626	-9.02781	4.29102e-06	0.000304296	4.60556	0.24237	ref	Homo sapiens ADP ribosylation factor like GTPase 4C (ARL4C), transcript variant 2, mRNA [NM_005737]	down	24h
ARRB2	293	18	1651	GCATTAATTTTTTGACTGCAGCTCTGCTTCTCCAGCCCCGCCGTGGGTGGCAAGCTGTGT	22736	0	A_23_P158829	ARRB2	NM_004313	ref|Homo sapiens arrestin beta 2 (ARRB2), transcript variant 1, mRNA [NM_004313]	1.03487	11.9486	6.67222	5.80055e-05	0.00214751	1.86137	2.04892	ref	Homo sapiens arrestin beta 2 (ARRB2), transcript variant 1, mRNA [NM_004313]	up	24h
ASB2	166	54	2594	CTCCACTTGTTCTGGAAAACTCACCACTTGACTTCAGAGCTTTCTCTCCAAAGACTAAGA	12861	0	A_23_P205370	ASB2	NM_016150	ref|Homo sapiens ankyrin repeat and SOCS box containing 2 (ASB2), transcript variant 2, mRNA [NM_016150]	4.56537	10.6737	32.7752	1.9587e-11	5.66228e-08	16.2215	23.6763	ref	Homo sapiens ankyrin repeat and SOCS box containing 2 (ASB2), transcript variant 2, mRNA [NM_016150]	up	24h
ASIC1	371	5	3866	TCATACCTCCCCAGAGGGAAGCAGGAATGAGGCCAAAAAGTGTGCATTGGATAGGGGAAC	28794	0	A_23_P204751	ASIC1	NM_020039	ref|Homo sapiens acid sensing ion channel subunit 1 (ASIC1), transcript variant 1, mRNA [NM_020039]	-1.65986	8.52564	-10.0858	1.5799e-06	0.000142898	5.65034	0.316469	ref	Homo sapiens acid sensing ion channel subunit 1 (ASIC1), transcript variant 1, mRNA [NM_020039]	down	24h
ASRGL1	31	18	1448	TTCTGAAGCAATGAGAGAAATGCCCGTATTAGGAGGATTACTTGAGCCCTGGAGGTCAAA	2228	0	A_23_P203391	ASRGL1	NM_001083926	ref|Homo sapiens asparaginase like 1 (ASRGL1), transcript variant 1, mRNA [NM_001083926]	1.7416	12.0641	12.6441	1.95227e-07	3.28758e-05	7.80903	3.34406	ref	Homo sapiens asparaginase like 1 (ASRGL1), transcript variant 1, mRNA [NM_001083926]	up	24h
ATF5	67	49	1835	ACAGAGAAGCAGCTGGGAGCTTGGAAACCTGGTCTCTTGAATTTCAAACCTGGTTTCTTA	5183	0	A_23_P119337	ATF5	NM_012068	ref|Homo sapiens activating transcription factor 5 (ATF5), transcript variant 1, mRNA [NM_012068]	-1.17625	10.4267	-6.91572	4.30781e-05	0.00170982	2.1757	0.442501	ref	Homo sapiens activating transcription factor 5 (ATF5), transcript variant 1, mRNA [NM_012068]	down	24h
B3GALT4	243	24	1626	TTCTCTCAAGCTAGGGCAGAAGAGGGTGTCAAGCTCCTCAATAAACTTGTCTCCACTTAA	18842	0	A_23_P422071	B3GALT4	NM_003782	ref|Homo sapiens beta-1,3-galactosyltransferase 4 (B3GALT4), mRNA [NM_003782]	1.21795	7.88675	7.06521	3.60136e-05	0.00151502	2.3649	2.32617	ref	Homo sapiens beta-1,3-galactosyltransferase 4 (B3GALT4), mRNA [NM_003782]	up	24h
B3GNT8	404	53	1795	GGCCTGGGCAGGAAAGATGGGGTGGTGGACTGTTTTTGCCTACTTTTTGTTTTTGAAAAA	31367	0	A_23_P101380	B3GNT8	NM_198540	ref|Homo sapiens UDP-GlcNAc:betaGal beta-1,3-N-acetylglucosaminyltransferase 8 (B3GNT8), mRNA [NM_198540]	1.85084	12.7662	11.6139	4.3158e-07	5.41211e-05	6.99538	3.6071	ref	Homo sapiens UDP-GlcNAc:betaGal beta-1,3-N-acetylglucosaminyltransferase 8 (B3GNT8), mRNA [NM_198540]	up	24h
B4GALT5	42	50	4372	GGGGGGTATTTGCAAGAATACTCATTTTGACATAATAGGTCCTCTTGTCAGAGATCCTCT	3098	0	A_24_P365469	B4GALT5	NM_004776	ref|Homo sapiens beta-1,4-galactosyltransferase 5 (B4GALT5), mRNA [NM_004776]	1.97904	12.8417	16.3784	1.6748e-08	5.09638e-06	10.2704	3.94231	ref	Homo sapiens beta-1,4-galactosyltransferase 5 (B4GALT5), mRNA [NM_004776]	up	24h
BAHCC1	409	70	10029	TCGGGGATCAGAACGATGTCAAGTGAAGAAAAATGCACGGGGGCATGCTGAGCCACTGGA	31862	0	A_23_P49539	BAHCC1	NM_001291324	ref|Homo sapiens BAH domain and coiled-coil containing 1 (BAHCC1), mRNA [NM_001291324]	-1.21894	11.936	-9.77009	2.10881e-06	0.000175852	5.34909	0.429599	ref	Homo sapiens BAH domain and coiled-coil containing 1 (BAHCC1), mRNA [NM_001291324]	down	24h
BATF2	49	42	1925	TGGAAGTTCAGTTTTGGTGTCTGCTTCAAGAGGGGGTTTTACACTCTGATTCCAGGACAA	3731	0	A_23_P370682	BATF2	NM_138456	ref|Homo sapiens basic leucine zipper ATF-like transcription factor 2 (BATF2), transcript variant 1, mRNA [NM_138456]	1.79393	7.54005	11.3016	5.55675e-07	6.42545e-05	6.73468	3.46757	ref	Homo sapiens basic leucine zipper ATF-like transcription factor 2 (BATF2), transcript variant 1, mRNA [NM_138456]	up	24h
BCL2A1	401	36	448	TGTAACCATATTTGCATTTGAAGGTATTCTCATCAAGAAACTTCTACGACAGCAAATTGC	31185	0	A_23_P152002	BCL2A1	NM_004049	ref|Homo sapiens BCL2 related protein A1 (BCL2A1), transcript variant 1, mRNA [NM_004049]	2.01294	10.2223	15.0897	3.66579e-08	9.78202e-06	9.49633	4.03603	ref	Homo sapiens BCL2 related protein A1 (BCL2A1), transcript variant 1, mRNA [NM_004049]	up	24h
BCL3	218	18	1753	TACCAGATAACTGAGGAGGGGAGAGGTGGGCCGTAACGGGCACGGATCACGATGTAAATT	16821	0	A_23_P4662	BCL3	NM_005178	ref|Homo sapiens B cell CLL/lymphoma 3 (BCL3), mRNA [NM_005178]	1.05664	11.4076	7.22546	2.98095e-05	0.00132917	2.56456	2.08008	ref	Homo sapiens B cell CLL/lymphoma 3 (BCL3), mRNA [NM_005178]	up	24h
BCL6	336	66	3123	CTGCGTTAAAGGCTCGATTTTGTATCTGCAGGCAGACACGGATCTGAGAATCTTTATTGA	26106	0	A_23_P57856	BCL6	NM_001130845	ref|Homo sapiens B cell CLL/lymphoma 6 (BCL6), transcript variant 2, mRNA [NM_001130845]	1.08693	8.872	8.56419	6.85157e-06	0.000429027	4.11419	2.12421	ref	Homo sapiens B cell CLL/lymphoma 6 (BCL6), transcript variant 2, mRNA [NM_001130845]	up	24h
BEGAIN	473	64	2614	GCATGCCCTGCCAGTTAGTACTGTATTTTGCATTCATTAATAAAAGACACCGGTGGAAAG	36814	0	A_23_P72127	BEGAIN	NM_020836	ref|Homo sapiens brain enriched guanylate kinase associated (BEGAIN), transcript variant 2, mRNA [NM_020836]	1.78065	8.54613	12.0149	3.14666e-07	4.26943e-05	7.32031	3.43581	ref	Homo sapiens brain enriched guanylate kinase associated (BEGAIN), transcript variant 2, mRNA [NM_020836]	up	24h
BIRC3	352	63	5132	TCCTATACATCGAAGGTGTGCATATATGTTGAATGACATTTTAGGGACATGGTGTTTTTA	27336	0	A_23_P98350	BIRC3	NM_001165	ref|Homo sapiens baculoviral IAP repeat containing 3 (BIRC3), transcript variant 1, mRNA [NM_001165]	1.15414	9.15065	6.50336	7.16056e-05	0.00251417	1.63881	2.22551	ref	Homo sapiens baculoviral IAP repeat containing 3 (BIRC3), transcript variant 1, mRNA [NM_001165]	up	24h
BMP8B	362	41	441	CCCCGGCCTGCGACCCCCGCCCGGCTGTCCCCAGCGACGTCTGGGCGCGCGCGAGCGCCG	28075	0	A_23_P115118	BMP8B	NM_001720	ref|Homo sapiens bone morphogenetic protein 8b (BMP8B), mRNA [NM_001720]	-1.51017	10.1131	-4.42189	0.00131913	0.0214733	-1.42905	0.351071	ref	Homo sapiens bone morphogenetic protein 8b (BMP8B), mRNA [NM_001720]	down	24h
BOP1	322	3	2014	GGATCTTTCCACCAAGCCATACAGGATGCTGAGACACCACAAGAAGGCTCTGCGGGCTGT	24896	0	A_23_P43800	BOP1	NM_015201	ref|Homo sapiens block of proliferation 1 (BOP1), mRNA [NM_015201]	-1.01249	11.1181	-4.68759	0.000878933	0.0161153	-1.00398	0.49569	ref	Homo sapiens block of proliferation 1 (BOP1), mRNA [NM_015201]	down	24h
BPI	183	34	1021	CAAATTTCGACTGACAACCAAGTTCTTTGGAACCTTCCTACCTGAGGTGGCCAAGAAGTT	14199	0	A_23_P131789	BPI	NM_001725	ref|Homo sapiens bactericidal permeability increasing protein (BPI), mRNA [NM_001725]	1.5267	7.08754	11.483	4.79443e-07	5.73935e-05	6.88697	2.88125	ref	Homo sapiens bactericidal permeability increasing protein (BPI), mRNA [NM_001725]	up	24h
BST1	122	85	918	AGCATGAAAGTCCTGGAAAAGAGGCTGAAGGACATGGGGTTCCAGTACAGCTGTATTAAT	9482	0	A_23_P7325	BST1	NM_004334	ref|Homo sapiens bone marrow stromal cell antigen 1 (BST1), mRNA [NM_004334]	2.29366	8.92693	17.5571	8.59036e-09	2.99564e-06	10.9202	4.90299	ref	Homo sapiens bone marrow stromal cell antigen 1 (BST1), mRNA [NM_004334]	up	24h
BTG1	337	21	1126	AAGTCCTAGGGTGGTTTCAGTTTCTCCCAGACATACCTAAATTTTTACATCAATCCTTTT	26180	0	A_23_P87560	BTG1	NM_001731	ref|Homo sapiens BTG anti-proliferation factor 1 (BTG1), mRNA [NM_001731]	1.22957	11.0615	7.94057	1.32789e-05	0.000724283	3.41768	2.34497	ref	Homo sapiens BTG anti-proliferation factor 1 (BTG1), mRNA [NM_001731]	up	24h
C1RL	203	58	2932	GCATCAAGAGTCAAGTTGCTATATGGTCAAAGGTTAAATTTATCTCTAAAAAATGGCAGG	15800	0	A_23_P363968	C1RL	NM_016546	ref|Homo sapiens complement C1r subcomponent like (C1RL), transcript variant 1, mRNA [NM_016546]	1.16014	7.74318	7.29045	2.76326e-05	0.00126128	2.64463	2.2348	ref	Homo sapiens complement C1r subcomponent like (C1RL), transcript variant 1, mRNA [NM_016546]	up	24h
CACNA2D3	464	85	2731	TTAAAAGAATTACCCTTTATGACTACCAAGCCATGTGTAGAGCCAACAAGGAAAGCAGCG	36089	0	A_24_P402825	CACNA2D3	NM_018398	ref|Homo sapiens calcium voltage-gated channel auxiliary subunit alpha2delta 3 (CACNA2D3), mRNA [NM_018398]	1.95178	9.9004	14.982	3.92463e-08	1.01601e-05	9.42837	3.86853	ref	Homo sapiens calcium voltage-gated channel auxiliary subunit alpha2delta 3 (CACNA2D3), mRNA [NM_018398]	up	24h
CACNA2D4	504	44	4389	TAGGCTGAGACATCCAATTGCTGCATGGAAATTGATGTACATTCAGGGGACGGCAAAAAT	39110	0	A_23_P353014	CACNA2D4	NM_172364	ref|Homo sapiens calcium voltage-gated channel auxiliary subunit alpha2delta 4 (CACNA2D4), mRNA [NM_172364]	1.60221	9.92541	11.4821	4.79796e-07	5.73935e-05	6.88621	3.03609	ref	Homo sapiens calcium voltage-gated channel auxiliary subunit alpha2delta 4 (CACNA2D4), mRNA [NM_172364]	up	24h
CADM1	262	6	1439	GAAAGAGTACTTCATCTAGATCAGCCTTTTTGTTTCAATGAGGTGTCCAACTGGCCCTAT	20218	0	A_23_P203120	CADM1	NM_014333	ref|Homo sapiens cell adhesion molecule 1 (CADM1), transcript variant 1, mRNA [NM_014333]	1.0782	7.87278	5.03953	0.000521368	0.0113813	-0.45556	2.1114	ref	Homo sapiens cell adhesion molecule 1 (CADM1), transcript variant 1, mRNA [NM_014333]	up	24h
CALHM2	247	56	1671	TTTTAAAAAACTGTTATCTTCTTGGCCAGGGGAAAGGACCACAAGGCAATCTGGGGTGTG	19208	0	A_23_P202219	CALHM2	NM_015916	ref|Homo sapiens calcium homeostasis modulator family member 2 (CALHM2), transcript variant 1, mRNA [NM_015916]	1.77064	8.93549	10.3171	1.2848e-06	0.000125196	5.86565	3.41205	ref	Homo sapiens calcium homeostasis modulator family member 2 (CALHM2), transcript variant 1, mRNA [NM_015916]	up	24h
CAMSAP2	230	3	6769	GCCACAGAGTTCATTGCTCTCAGTATAAGATTTTACTTTATTAATGCAGAAGGAATATGG	17731	0	A_23_P406702	CAMSAP2	NM_203459	ref|Homo sapiens calmodulin regulated spectrin associated protein family member 2 (CAMSAP2), transcript variant 2, mRNA [NM_203459]	1.12783	6.9598	7.80469	1.54185e-05	0.000803106	3.2602	2.18531	ref	Homo sapiens calmodulin regulated spectrin associated protein family member 2 (CAMSAP2), transcript variant 2, mRNA [NM_203459]	up	24h
CAPG	215	39	1488	CTGCTTGCTTCTCTGGCTGCCTGGTCAGTGCAGAGGTGCCCCCTGCAGATGTTCAATAAA	16701	0	A_23_P165636	CAPG	NM_001747	ref|Homo sapiens capping actin protein, gelsolin like (CAPG), transcript variant 1, mRNA [NM_001747]	1.99367	13.6871	14.3784	5.80285e-08	1.34201e-05	9.03731	3.98249	ref	Homo sapiens capping actin protein, gelsolin like (CAPG), transcript variant 1, mRNA [NM_001747]	up	24h
CCL2	101	67	576	GAAATTGCTTTTCCTCTTGAACCACAGTTCTACCCCTGGGATGTTTTGAGGGTCTTTGCA	7891	0	A_23_P89431	CCL2	NM_002982	ref|Homo sapiens C-C motif chemokine ligand 2 (CCL2), mRNA [NM_002982]	6.84968	12.4471	51.5993	2.23694e-13	1.93998e-09	19.0589	115.334	ref	Homo sapiens C-C motif chemokine ligand 2 (CCL2), mRNA [NM_002982]	up	24h
CCL23	127	68	318	CACTCCTGGAGAGTTACTTTGAAACGAACAGCGAGTGCTCCAAGCCGGGTGTCATCTTCC	9922	0	A_24_P319088	CCL23	NM_005064	ref|Homo sapiens C-C motif chemokine ligand 23 (CCL23), transcript variant CKbeta8, mRNA [NM_005064]	1.14842	7.73379	6.71008	5.53569e-05	0.00207379	1.91075	2.21672	ref	Homo sapiens C-C motif chemokine ligand 23 (CCL23), transcript variant CKbeta8, mRNA [NM_005064]	up	24h
CCL4	321	37	370	CAGGAAGTCTTCAGGGAAGGTCACCTGAGCCCGGATGCTTCTCCATGAGACACATCTCCT	24953	0	A_23_P207564	CCL4	NM_002984	ref|Homo sapiens C-C motif chemokine ligand 4 (CCL4), mRNA [NM_002984]	1.70026	8.96404	9.40681	2.96857e-06	0.000229865	4.99159	3.24959	ref	Homo sapiens C-C motif chemokine ligand 4 (CCL4), mRNA [NM_002984]	up	24h
CCL5	80	5	333	AGATGAGCTAGGATGGAGAGTCCTTGAACCTGAACTTACACAAATTTGCCTGTTTCTGCT	6052	0	A_23_P152838	CCL5	NM_002985	ref|Homo sapiens C-C motif chemokine ligand 5 (CCL5), transcript variant 1, mRNA [NM_002985]	2.90858	9.09706	19.826	2.65628e-09	1.35509e-06	12.0373	7.50879	ref	Homo sapiens C-C motif chemokine ligand 5 (CCL5), transcript variant 1, mRNA [NM_002985]	up	24h
CCR1	36	34	1987	CTTTTCAAGTTGGGTGATATGTTGGTAGATTCTAATGGCTTTATTGCAGCGATTAATAAC	2582	0	A_24_P148717	CCR1	NM_001295	ref|Homo sapiens C-C motif chemokine receptor 1 (CCR1), mRNA [NM_001295]	2.23719	9.35191	14.9082	4.11351e-08	1.03404e-05	9.38151	4.71478	ref	Homo sapiens C-C motif chemokine receptor 1 (CCR1), mRNA [NM_001295]	up	24h
CCR2	267	38	3382	ATGAAGTCATGCGTTTAATCACATTCGAGTGTTTCAGTGCTTCGCAGATGTCCTTGATGC	20748	0	A_23_P212354	CCR2	NM_001123396	ref|Homo sapiens C-C motif chemokine receptor 2 (CCR2), transcript variant B, mRNA [NM_001123396]	2.6969	8.39915	19.4402	3.2129e-09	1.50616e-06	11.8586	6.48407	ref	Homo sapiens C-C motif chemokine receptor 2 (CCR2), transcript variant B, mRNA [NM_001123396]	up	24h
CCR3	133	76	1426	GAAGCTCTTGAAGACACTGAAATATACACACAGCAGTAGCAGTAGATGCATGTACCCTAA	10404	0	A_23_P250302	CCR3	NM_001837	ref|Homo sapiens C-C motif chemokine receptor 3 (CCR3), transcript variant 1, mRNA [NM_001837]	1.47706	7.75769	8.89857	4.87935e-06	0.000334515	4.47075	2.78381	ref	Homo sapiens C-C motif chemokine receptor 3 (CCR3), transcript variant 1, mRNA [NM_001837]	up	24h
CCR5	22	6	3521	AACAGTAGCATAGGACCCTACCCTCTGGGCCAAGTCAAAGACATTCTGACATCTTAGTAT	1426	0	A_23_P412321	CCR5	NM_000579	ref|Homo sapiens C-C motif chemokine receptor 5 (gene/pseudogene) (CCR5), transcript variant A, mRNA [NM_000579]	3.12541	9.03532	23.9812	4.17665e-10	3.44972e-07	13.7187	8.72654	ref	Homo sapiens C-C motif chemokine receptor 5 (gene/pseudogene) (CCR5), transcript variant A, mRNA [NM_000579]	up	24h
CD1D	348	76	1837	ATCTGTAAGGAACTGGAACACACATGTCCTATCCAAAGGAATCAGCTGCAGCTGCTTGTT	27055	0	A_23_P74575	CD1D	NM_001766	ref|Homo sapiens CD1d molecule (CD1D), transcript variant 1, mRNA [NM_001766]	1.56375	7.50561	13.3227	1.194e-07	2.32696e-05	8.30937	2.95622	ref	Homo sapiens CD1d molecule (CD1D), transcript variant 1, mRNA [NM_001766]	up	24h
CD300A	118	37	1795	AGTTTCTCTGGACTCTTAGGTTTATTTTTAATATGAAATATAAAAACAGTTTCAAATATC	9089	0	A_24_P159434	CD300A	NM_007261	ref|Homo sapiens CD300a molecule (CD300A), transcript variant 1, mRNA [NM_007261]	3.2482	9.75092	26.3401	1.67028e-10	2.25523e-07	14.5086	9.50177	ref	Homo sapiens CD300a molecule (CD300A), transcript variant 1, mRNA [NM_007261]	up	24h
CD300C	463	22	599	ACCAAAGGGTCAGCAGGGAAAAGGAATGGCCGAGTGTCCATCAGGGACAGTCCTGCAAAC	35975	0	A_23_P26771	CD300C	NM_006678	ref|Homo sapiens CD300c molecule (CD300C), mRNA [NM_006678]	1.59627	7.58252	9.04564	4.21611e-06	0.00030094	4.62403	3.02361	ref	Homo sapiens CD300c molecule (CD300C), mRNA [NM_006678]	up	24h
CD300LB	427	77	1526	AGTAACGAAAACCATCGCAGGAAATGGCACCCTCCCTTTTCGGTGATGTTGAAATCATGT	33275	0	A_23_P15369	CD300LB	NM_174892	ref|Homo sapiens CD300 molecule like family member b (CD300LB), mRNA [NM_174892]	2.33729	8.33023	17.0355	1.14815e-08	3.75748e-06	10.639	5.05353	ref	Homo sapiens CD300 molecule like family member b (CD300LB), mRNA [NM_174892]	up	24h
CD300LF	63	22	423	ATCTCATGAAAACTGATGCTGACACTTACTGGTGTGGAATTGAGAAAACTGGAAATGACC	4812	0	A_24_P279307	CD300LF	NM_139018	ref|Homo sapiens CD300 molecule like family member f (CD300LF), transcript variant 1, mRNA [NM_139018]	1.43734	10.1897	9.69483	2.26165e-06	0.00018331	5.27601	2.70822	ref	Homo sapiens CD300 molecule like family member f (CD300LF), transcript variant 1, mRNA [NM_139018]	up	24h
CD38	77	1	4831	TTCCTCCTTAGAACAATTCCTAAATCTGTAACTTAAGTTTCTCAGGAAGATTCCATACTG	5889	0	A_32_P32195	CD38	NM_001775	ref|Homo sapiens CD38 molecule (CD38), transcript variant 1, mRNA [NM_001775]	5.98065	10.4662	53.9116	1.45079e-13	1.93998e-09	19.2756	63.1472	ref	Homo sapiens CD38 molecule (CD38), transcript variant 1, mRNA [NM_001775]	up	24h
CD52	22	81	375	TGCCAGACATCACCAGGTTGTAGAAGTTGACAGGCAGTGCCATGGGGGCAACAGCCAAAA	1570	0	A_23_P85800	CD52	NM_001803	ref|Homo sapiens CD52 molecule (CD52), mRNA [NM_001803]	1.61099	8.68728	9.48465	2.75635e-06	0.000219306	5.0692	3.0546	ref	Homo sapiens CD52 molecule (CD52), mRNA [NM_001803]	up	24h
CD53	335	16	816	ACCATAGGGCTATGATCTGCAGTAGTTCTGTGGTGAAGAGACTTGTTTCATCTCCGGAAA	26015	0	A_23_P74547	CD53	NM_001040033	ref|Homo sapiens CD53 molecule (CD53), transcript variant 1, mRNA [NM_001040033]	1.18759	11.6355	7.07229	3.5712e-05	0.00151449	2.37378	2.27772	ref	Homo sapiens CD53 molecule (CD53), transcript variant 1, mRNA [NM_001040033]	up	24h
CD58	324	50	729	AACCTGTATCCCAAGCAGCGGTCATTCAAGACACAGATATGCACTTATACCCATACCATT	25138	0	A_23_P138308	CD58	NM_001779	ref|Homo sapiens CD58 molecule (CD58), transcript variant 1, mRNA [NM_001779]	1.25326	9.32483	8.08181	1.1392e-05	0.000643627	3.57916	2.3838	ref	Homo sapiens CD58 molecule (CD58), transcript variant 1, mRNA [NM_001779]	up	24h
CD68	104	81	1305	GGGTACCCTTATTTCCTCGACACGCAACTGGCTCAAAGACAATGTTATTTTCCTTCCCTT	8079	0	A_23_P15394	CD68	NM_001251	ref|Homo sapiens CD68 molecule (CD68), transcript variant 1, mRNA [NM_001251]	2.27935	8.84566	17.7902	7.566e-09	2.79218e-06	11.0427	4.8546	ref	Homo sapiens CD68 molecule (CD68), transcript variant 1, mRNA [NM_001251]	up	24h
CDKN2D	205	50	1251	GAGTTATTCATATTCTGTTGGAAGCTTGTTTTCCAGTCTCTTGTACAGCGTTTTAAAAGA	15942	0	A_23_P89941	CDKN2D	NM_001800	ref|Homo sapiens cyclin dependent kinase inhibitor 2D (CDKN2D), transcript variant 1, mRNA [NM_001800]	1.05567	13.1127	7.46487	2.25974e-05	0.00106197	2.85697	2.07868	ref	Homo sapiens cyclin dependent kinase inhibitor 2D (CDKN2D), transcript variant 1, mRNA [NM_001800]	up	24h
CEACAM4	388	15	969	TGGGGACAGGGAGGGATGGGAGTCCCTGCTGAATATCTGGAGACCCTGACAGGTTGCCCT	30061	0	A_24_P70480	CEACAM4	NM_001817	ref|Homo sapiens carcinoembryonic antigen related cell adhesion molecule 4 (CEACAM4), transcript variant 1, mRNA [NM_001817]	1.56163	8.02143	10.038	1.64975e-06	0.000147799	5.60525	2.95188	ref	Homo sapiens carcinoembryonic antigen related cell adhesion molecule 4 (CEACAM4), transcript variant 1, mRNA [NM_001817]	up	24h
CEBPB	102	13	1869	CACGTGTAACTGTCAGCCGGGCCCTGAGTAATCGCTTAAAGATGTTCCTACGGGCTTGTT	7788	0	A_23_P411296	CEBPB	NM_005194	ref|Homo sapiens CCAAT enhancer binding protein beta (CEBPB), transcript variant 1, mRNA [NM_005194]	2.47584	12.5329	20.6949	1.75261e-09	9.72459e-07	12.4244	5.5629	ref	Homo sapiens CCAAT enhancer binding protein beta (CEBPB), transcript variant 1, mRNA [NM_005194]	up	24h
CFP	345	5	1583	GTGGTGGAGGAGAAACGACCATGTCTACACGTGCCTGCTTGCAAAGACCCTGAGGAAGAG	26771	0	A_23_P22444	CFP	NM_002621	ref|Homo sapiens complement factor properdin (CFP), transcript variant 1, mRNA [NM_002621]	3.86746	12.8263	36.0478	7.68278e-12	3.33144e-08	16.9026	14.5956	ref	Homo sapiens complement factor properdin (CFP), transcript variant 1, mRNA [NM_002621]	up	24h
CHI3L1	113	38	1640	TCCTTATCAAAGGACACCATTTTGGCAAGCTCTATCACCAAGGAGCCAAACATCCTACAA	8781	0	A_23_P137665	CHI3L1	NM_001276	ref|Homo sapiens chitinase 3 like 1 (CHI3L1), mRNA [NM_001276]	2.74615	8.92204	18.0341	6.63554e-09	2.50203e-06	11.1689	6.70922	ref	Homo sapiens chitinase 3 like 1 (CHI3L1), mRNA [NM_001276]	up	24h
CLC	117	76	465	TCTCCCTGACCAAATTTAATGTCAGCTATTTAAAGAGATAACCAGACTTCATGTTGCCAA	9160	0	A_23_P101683	CLC	NM_001828	ref|Homo sapiens Charcot-Leyden crystal galectin (CLC), mRNA [NM_001828]	-1.32937	11.2986	-8.98156	4.49218e-06	0.000314181	4.5575	0.397942	ref	Homo sapiens Charcot-Leyden crystal galectin (CLC), mRNA [NM_001828]	down	24h
COLEC12	211	15	7196	AAGGAAGTTCGGTAAGGAAATGTCAAATCTGGTTTTTAAACAAGGTCCAACCCTGCAATG	16347	0	A_24_P244100	COLEC12	NM_130386	ref|Homo sapiens collectin subfamily member 12 (COLEC12), mRNA [NM_130386]	1.27666	12.3038	12.042	3.08136e-07	4.26943e-05	7.34184	2.42277	ref	Homo sapiens collectin subfamily member 12 (COLEC12), mRNA [NM_130386]	up	24h
CPQ	54	62	1567	CTGTTTGGGCTGTTGTTTCTTATGTTGTTGCAGACATGGAAGAAATGCTGCCTAGGTCCT	4088	0	A_23_P256735	CPQ	NM_016134	ref|Homo sapiens carboxypeptidase Q (CPQ), mRNA [NM_016134]	1.07422	7.2526	7.92874	1.34518e-05	0.000729128	3.40405	2.10559	ref	Homo sapiens carboxypeptidase Q (CPQ), mRNA [NM_016134]	up	24h
CREB3L2	60	40	1061	GATGAGTTTGTACCACAGATGTTGTAGCTGGCTTTATGAAATAGCTCTGTTCTTAAAAAA	4527	0	A_24_P180654	CREB3L2	NM_001253775	ref|Homo sapiens cAMP responsive element binding protein 3 like 2 (CREB3L2), transcript variant 2, mRNA [NM_001253775]	1.40444	11.0359	8.05394	1.17399e-05	0.000656901	3.54747	2.64716	ref	Homo sapiens cAMP responsive element binding protein 3 like 2 (CREB3L2), transcript variant 2, mRNA [NM_001253775]	up	24h
CREG1	371	11	829	GTCCCAGAATATTAGCCAGTTTTCTGTCACATGCTGGTTTGTTTGCTTGCTTGTTTACTT	28806	0	A_23_P85742	CREG1	NM_003851	ref|Homo sapiens cellular repressor of E1A stimulated genes 1 (CREG1), mRNA [NM_003851]	1.12813	13.0955	7.07635	3.55402e-05	0.00151301	2.37887	2.18575	ref	Homo sapiens cellular repressor of E1A stimulated genes 1 (CREG1), mRNA [NM_003851]	up	24h
CSF1R	48	59	3922	ATCCTAACTAACAGTCACGCCGTGGGATGTCTCTGTCCACATTAAACTAACAGCATTAAT	3600	0	A_23_P110791	CSF1R	NM_005211	ref|Homo sapiens colony stimulating factor 1 receptor (CSF1R), transcript variant 1, mRNA [NM_005211]	1.10949	7.57906	8.20881	9.94268e-06	0.000582621	3.72245	2.15769	ref	Homo sapiens colony stimulating factor 1 receptor (CSF1R), transcript variant 1, mRNA [NM_005211]	up	24h
CSGALNACT1	371	18	3529	AGCAGTTCTACTCGATCACCAAGATGCTTCTGAAAATTGCATTTTATTACCATTTCAAAC	28820	0	A_23_P134835	CSGALNACT1	NM_018371	ref|Homo sapiens chondroitin sulfate N-acetylgalactosaminyltransferase 1 (CSGALNACT1), transcript variant 2, mRNA [NM_018371]	1.49244	7.90241	8.56564	6.84136e-06	0.000429027	4.11575	2.81365	ref	Homo sapiens chondroitin sulfate N-acetylgalactosaminyltransferase 1 (CSGALNACT1), transcript variant 2, mRNA [NM_018371]	up	24h
CTSG	177	78	800	TGTGACTGACTCTTCTTCTCGGGGACACAGGCCAGCTCCACAGTGTTGCCAGAGCCTTAA	13818	0	A_23_P140384	CTSG	NM_001911	ref|Homo sapiens cathepsin G (CTSG), mRNA [NM_001911]	-1.2209	13.5843	-11.16	6.24383e-07	7.12495e-05	6.6142	0.429014	ref	Homo sapiens cathepsin G (CTSG), mRNA [NM_001911]	down	24h
CTSZ	398	63	1321	AGAGGACTTGATATTTTGTATTTGGCAACTGTGGGCAATAATATGGCATTTAAGAGGTGA	30918	0	A_23_P40240	CTSZ	NM_001336	ref|Homo sapiens cathepsin Z (CTSZ), mRNA [NM_001336]	1.73822	7.84927	4.75123	0.000798677	0.0153101	-0.90356	3.33623	ref	Homo sapiens cathepsin Z (CTSZ), mRNA [NM_001336]	up	24h
CXCL8	90	79	1536	TAGATTCTTATAATATTATTTAAATGACTGCATTTTTAAATACAAGGCTTTATATTTTTA	6975	0	A_32_P87013	CXCL8	NM_000584	ref|Homo sapiens C-X-C motif chemokine ligand 8 (CXCL8), transcript variant 1, mRNA [NM_000584]	1.90756	9.25679	12.9064	1.60989e-07	2.84934e-05	8.00564	3.75173	ref	Homo sapiens C-X-C motif chemokine ligand 8 (CXCL8), transcript variant 1, mRNA [NM_000584]	up	24h
CXCR4	99	1	1793	TGCTGGTTTTTCAGTTTTCAGGAGTGGGTTGATTTCAGCACCTACAGTGTACAGTCTTGT	7614	0	A_23_P102000	CXCR4	NM_001008540	ref|Homo sapiens C-X-C motif chemokine receptor 4 (CXCR4), transcript variant 1, mRNA [NM_001008540]	1.22549	14.9231	9.07083	4.11268e-06	0.000299638	4.65007	2.33835	ref	Homo sapiens C-X-C motif chemokine receptor 4 (CXCR4), transcript variant 1, mRNA [NM_001008540]	up	24h
CXCR5	368	8	2755	TTTTCTTTTTAATAAAAAGGCACCTATAAAACAGGTCAATACAGTACAGGCAGCACAGAG	28488	0	A_24_P252945	CXCR5	NM_032966	ref|Homo sapiens C-X-C motif chemokine receptor 5 (CXCR5), transcript variant 2, mRNA [NM_032966]	2.51757	7.81186	18.5224	5.12762e-09	2.06834e-06	11.4156	5.72618	ref	Homo sapiens C-X-C motif chemokine receptor 5 (CXCR5), transcript variant 2, mRNA [NM_032966]	up	24h
CYSTM1	313	7	661	TGGGATTCTAGATTAATGGGGGTTGCTACTGTTTAATTCAGTGACTTGATCTTTTTAATG	24266	0	A_23_P259506	CYSTM1	NM_032412	ref|Homo sapiens cysteine rich transmembrane module containing 1 (CYSTM1), mRNA [NM_032412]	1.05574	8.68938	6.94493	4.15875e-05	0.00167363	2.2129	2.07878	ref	Homo sapiens cysteine rich transmembrane module containing 1 (CYSTM1), mRNA [NM_032412]	up	24h
DAPK2	324	13	1563	AATATAAAGGACATCCTCATCATCACGGGGTGAAGGTCAGACTAAGGCAGCCTTCTTCAC	25066	0	A_24_P10233	DAPK2	NM_014326	ref|Homo sapiens death associated protein kinase 2 (DAPK2), transcript variant 1, mRNA [NM_014326]	1.51595	7.53427	12.6512	1.94202e-07	3.28758e-05	7.81441	2.85988	ref	Homo sapiens death associated protein kinase 2 (DAPK2), transcript variant 1, mRNA [NM_014326]	up	24h
DAPP1	214	79	2044	AGAAGAATGAGATACTGATGTCCACAGTTCATTGGCAGAATCTAACCCCTTCTGTTATCT	16619	0	A_23_P255444	DAPP1	NM_014395	ref|Homo sapiens dual adaptor of phosphotyrosine and 3-phosphoinositides 1 (DAPP1), transcript variant 1, mRNA [NM_014395]	1.19438	9.20271	8.72633	5.80422e-06	0.000378475	4.28851	2.28846	ref	Homo sapiens dual adaptor of phosphotyrosine and 3-phosphoinositides 1 (DAPP1), transcript variant 1, mRNA [NM_014395]	up	24h
DEFA4	237	44	536	AGAGCTACAGGAAATGGTTGTTTCTCCTATACTTTGTCCTTAACATCTTTCTTGATCCTA	18417	0	A_23_P326080	DEFA4	NM_001925	ref|Homo sapiens defensin alpha 4 (DEFA4), mRNA [NM_001925]	1.32608	6.82786	9.7932	2.06417e-06	0.000175051	5.37143	2.50721	ref	Homo sapiens defensin alpha 4 (DEFA4), mRNA [NM_001925]	up	24h
DEFB1	55	83	319	GCACCTGTTACAGAGGGAAGGCCAAGTGCTGCAAGTGAGCTGAGAGTGACCAGAAGAAAT	4283	0	A_23_P71480	DEFB1	NM_005218	ref|Homo sapiens defensin beta 1 (DEFB1), mRNA [NM_005218]	-1.05474	7.25084	-8.65704	6.22875e-06	0.000401627	4.21435	0.481385	ref	Homo sapiens defensin beta 1 (DEFB1), mRNA [NM_005218]	down	24h
DENND2D	190	8	1880	GCTCAGAGCTCCATTTTTTGCAGAGGTGACACAGGTAGGAAACAGTAGTACATGTGTTGT	14623	0	A_23_P85952	DENND2D	NM_024901	ref|Homo sapiens DENN domain containing 2D (DENND2D), transcript variant 1, mRNA [NM_024901]	1.22424	8.04862	11.0544	6.81662e-07	7.57912e-05	6.52341	2.33633	ref	Homo sapiens DENN domain containing 2D (DENND2D), transcript variant 1, mRNA [NM_024901]	up	24h
DEPTOR	40	47	2060	GGGGGTAGTTAGGGAGAGACTACATGAAATGGTGTGCCCCTATTTTCTTTCTGATCCTAA	2929	0	A_23_P60166	DEPTOR	NM_022783	ref|Homo sapiens DEP domain containing MTOR interacting protein (DEPTOR), transcript variant 1, mRNA [NM_022783]	-2.29409	8.20568	-16.7056	1.38535e-08	4.36888e-06	10.456	0.203897	ref	Homo sapiens DEP domain containing MTOR interacting protein (DEPTOR), transcript variant 1, mRNA [NM_022783]	down	24h
DHRS3	472	8	1491	AGGCAGGAAAACAGCCAGAAGCCACCTTGACACTTTTGAACATTTCCAGTTCTGTAGAGT	36562	0	A_23_P33759	DHRS3	NM_004753	ref|Homo sapiens dehydrogenase/reductase 3 (DHRS3), transcript variant 1, mRNA [NM_004753]	2.20174	8.61333	16.179	1.88338e-08	5.56259e-06	10.1551	4.60034	ref	Homo sapiens dehydrogenase/reductase 3 (DHRS3), transcript variant 1, mRNA [NM_004753]	up	24h
DNAJB2	40	14	3028	TAACACTGAGCCTCAGAGACGAACCAAAACCAGCTGGGCTGAGCTCAGATCCAGGGGGAA	2866	0	A_24_P102981	DNAJB2	NM_006736	ref|Homo sapiens DnaJ heat shock protein family (Hsp40) member B2 (DNAJB2), transcript variant 2, mRNA [NM_006736]	1.26877	8.49986	8.44234	7.77393e-06	0.000471464	3.98138	2.40956	ref	Homo sapiens DnaJ heat shock protein family (Hsp40) member B2 (DNAJB2), transcript variant 2, mRNA [NM_006736]	up	24h
DOK2	41	13	750	GTCGCTGCGTCTCTGGAGAGGGCAACTTTGAGTTCGAAACCCGGCAAGGCAATGAGATCT	3027	0	A_23_P134851	DOK2	NM_003974	ref|Homo sapiens docking protein 2 (DOK2), transcript variant 1, mRNA [NM_003974]	1.12317	7.42751	7.00344	3.87676e-05	0.00160474	2.28707	2.17826	ref	Homo sapiens docking protein 2 (DOK2), transcript variant 1, mRNA [NM_003974]	up	24h
DOK7	395	33	2502	TGTCAGCTGTTTCTAAACCCAGACACTGTTTGTAATAGACTGGAAATAAAATGTTCTTTC	30712	0	A_23_P398854	DOK7	NM_173660	ref|Homo sapiens docking protein 7 (DOK7), transcript variant 1, mRNA [NM_173660]	1.44008	7.24887	10.6474	9.62748e-07	9.76542e-05	6.16555	2.71335	ref	Homo sapiens docking protein 7 (DOK7), transcript variant 1, mRNA [NM_173660]	up	24h
DRAM1	150	19	3469	ATAATATAGAATGGGATTTACTCTGCTTTACCAGTTAGTTTCATAATAAACAAATAGTCT	11541	0	A_24_P355816	DRAM1	NM_018370	ref|Homo sapiens DNA damage regulated autophagy modulator 1 (DRAM1), mRNA [NM_018370]	1.07985	8.29476	6.8391	4.72685e-05	0.00183525	2.07763	2.11381	ref	Homo sapiens DNA damage regulated autophagy modulator 1 (DRAM1), mRNA [NM_018370]	up	24h
DUSP16	199	37	4924	TTCCTTCTGGAACTGTGATGTAGTCACATCCTACAGCCTTTAGTGCTGGTTCACTAGTGT	15455	0	A_23_P308924	DUSP16	NM_030640	ref|Homo sapiens dual specificity phosphatase 16 (DUSP16), mRNA [NM_030640]	1.00838	7.65424	7.5612	2.02508e-05	0.000975708	2.97266	2.01165	ref	Homo sapiens dual specificity phosphatase 16 (DUSP16), mRNA [NM_030640]	up	24h
DUSP4	334	43	1758	CGAGCTCCTTCCCCATCATTTCTCCTTGGCCAACGACGAGGCCAGCCAGAATGGCAATAA	25912	0	A_23_P134935	DUSP4	NM_001394	ref|Homo sapiens dual specificity phosphatase 4 (DUSP4), transcript variant 1, mRNA [NM_001394]	1.52579	8.72451	10.6563	9.55368e-07	9.76542e-05	6.17354	2.87945	ref	Homo sapiens dual specificity phosphatase 4 (DUSP4), transcript variant 1, mRNA [NM_001394]	up	24h
DUSP6	453	49	2793	GCTTGTGTTGTCGCAAAGGGGATAATCTGGGAAAGACACCAAATCATGGGCTCACTTTAA	35249	0	A_23_P139704	DUSP6	NM_001946	ref|Homo sapiens dual specificity phosphatase 6 (DUSP6), transcript variant 1, mRNA [NM_001946]	1.06605	13.0887	8.7809	5.49204e-06	0.000363586	4.34657	2.0937	ref	Homo sapiens dual specificity phosphatase 6 (DUSP6), transcript variant 1, mRNA [NM_001946]	up	24h
EIF1B	435	34	750	ACATGGGGTATGTAGACTAGTAACACATAAGAAAATTGCAGTAAGATGGTAACAAAACCT	33810	0	A_23_P6891	EIF1B	NM_005875	ref|Homo sapiens eukaryotic translation initiation factor 1B (EIF1B), mRNA [NM_005875]	1.39137	11.9283	11.3403	5.38343e-07	6.26682e-05	6.7674	2.62328	ref	Homo sapiens eukaryotic translation initiation factor 1B (EIF1B), mRNA [NM_005875]	up	24h
ELL2	109	58	3629	TGTCTTTTCAAAGTGCTGCCAGTTGAAAAGGGAAGCATTATGTTTACAAATCTGTTTTGA	8502	0	A_23_P41645	ELL2	NM_012081	ref|Homo sapiens elongation factor for RNA polymerase II 2 (ELL2), mRNA [NM_012081]	1.19008	8.92533	9.18772	3.66771e-06	0.000276348	4.77011	2.28165	ref	Homo sapiens elongation factor for RNA polymerase II 2 (ELL2), mRNA [NM_012081]	up	24h
ENG	309	25	2115	GACTGTCTTCATGCGCTTGAACATCATCAGCCCTGACCTGTCTGGTTGCACAAGCAAAGG	23989	0	A_23_P83328	ENG	NM_000118	ref|Homo sapiens endoglin (ENG), transcript variant 2, mRNA [NM_000118]	1.0079	9.64868	5.42939	0.000298477	0.0074064	0.131721	2.01098	ref	Homo sapiens endoglin (ENG), transcript variant 2, mRNA [NM_000118]	up	24h
EPAS1	520	77	4989	ACACTGAAAAATATTCCAAGCTTCATATTAACCCTACCTGTCAACGTAACGATTTCATGA	40321	0	A_23_P210210	EPAS1	NM_001430	ref|Homo sapiens endothelial PAS domain protein 1 (EPAS1), mRNA [NM_001430]	2.09307	7.95201	16.9083	1.23387e-08	3.96325e-06	10.569	4.26656	ref	Homo sapiens endothelial PAS domain protein 1 (EPAS1), mRNA [NM_001430]	up	24h
EPX	19	17	2012	GCCTCTTCTGGCTTGTCTGTTCGAGAACCAGTTCAGAAGAGCCCGAGACGGAGACAGGTT	1295	0	A_23_P89192	EPX	NM_000502	ref|Homo sapiens eosinophil peroxidase (EPX), mRNA [NM_000502]	-1.55552	7.5468	-8.259	9.4262e-06	0.000558012	3.77861	0.340205	ref	Homo sapiens eosinophil peroxidase (EPX), mRNA [NM_000502]	down	24h
ESYT1	508	49	3576	GCCTTTGCCTGACCAAAGAGAAGAACCGTATGTTCCCTTTACTGCACGGCCTTTATCCTT	39414	0	A_23_P150852	ESYT1	NM_015292	ref|Homo sapiens extended synaptotagmin 1 (ESYT1), transcript variant 2, mRNA [NM_015292]	-1.13239	10.4266	-6.71393	5.50947e-05	0.00206844	1.91576	0.456159	ref	Homo sapiens extended synaptotagmin 1 (ESYT1), transcript variant 2, mRNA [NM_015292]	down	24h
FADS1	336	59	1885	CTAGTTTGGCACATGCAGGTAGTTGGTGAACAGAGAGAACCAGGAGGGTAACAGAAGAGG	26094	0	A_23_P203419	FADS1	NM_013402	ref|Homo sapiens fatty acid desaturase 1 (FADS1), mRNA [NM_013402]	-2.02265	10.5203	-13.7103	9.10807e-08	1.90359e-05	8.58343	0.246105	ref	Homo sapiens fatty acid desaturase 1 (FADS1), mRNA [NM_013402]	down	24h
FADS2	420	52	3285	CTGATCGTAATGTTTATCATGTTACTTCCCCACCCCTACATTTTTTGAAATAAAATAAGG	32614	0	A_23_P98580	FADS2	NM_004265	ref|Homo sapiens fatty acid desaturase 2 (FADS2), transcript variant 1, mRNA [NM_004265]	-1.3295	10.6692	-6.93536	4.20695e-05	0.00168132	2.20073	0.397905	ref	Homo sapiens fatty acid desaturase 2 (FADS2), transcript variant 1, mRNA [NM_004265]	down	24h
FAM107B	396	68	2507	AGGATTTAGTATGCTCCGTAGAGACAGTTCAGCCAGTCATTTCTGCATTGGAGAGACTTC	30776	0	A_23_P149975	FAM107B	NM_031453	ref|Homo sapiens family with sequence similarity 107 member B (FAM107B), transcript variant 2, mRNA [NM_031453]	1.09019	12.1522	8.10749	1.10813e-05	0.000636444	3.60828	2.12902	ref	Homo sapiens family with sequence similarity 107 member B (FAM107B), transcript variant 2, mRNA [NM_031453]	up	24h
FAM20C	41	28	3052	TTTCCTTCTGATGCAGACATGGTCCCCACTGGGGCAAGGCTGCAGTTTTCTTTTAAAAAA	3055	0	A_32_P72351	FAM20C	XM_017012455	ref|PREDICTED: Homo sapiens FAM20C, golgi associated secretory pathway kinase (FAM20C), transcript variant X6, mRNA [XM_017012455]	3.23503	10.6173	25.1607	2.61374e-10	2.73344e-07	14.1266	9.41547	ref	PREDICTED: Homo sapiens FAM20C, golgi associated secretory pathway kinase (FAM20C), transcript variant X6, mRNA [XM_017012455]	up	24h
FAM49A	307	67	1141	GGGCTGCTAAATGCCCTCAGGTTCACTACAAAGCACTTGAACGATGAATCAACTTCCAAA	23909	0	A_23_P21560	FAM49A	NM_030797	ref|Homo sapiens family with sequence similarity 49 member A (FAM49A), mRNA [NM_030797]	1.42107	7.57246	10.9494	7.44416e-07	7.93429e-05	6.43223	2.67785	ref	Homo sapiens family with sequence similarity 49 member A (FAM49A), mRNA [NM_030797]	up	24h
FBP1	489	59	1525	TAATGCCACTGGTGTTAAGATATATTTTGAGTGGATGGAGGAGAAATAAACTTATTCCTC	38047	0	A_23_P257111	FBP1	NM_000507	ref|Homo sapiens fructose-bisphosphatase 1 (FBP1), transcript variant 1, mRNA [NM_000507]	4.07064	11.7674	25.912	1.96058e-10	2.26708e-07	14.3728	16.8029	ref	Homo sapiens fructose-bisphosphatase 1 (FBP1), transcript variant 1, mRNA [NM_000507]	up	24h
FFAR4	3	33	1181	TCTGGCTAATTTTTCTTTATAGCAGAGTTTCTCACACCTGGCGAGCTGTGGCATGCTTTT	174	0	A_23_P104484	FFAR4	NM_181745	ref|Homo sapiens free fatty acid receptor 4 (FFAR4), transcript variant 1, mRNA [NM_181745]	-1.01534	7.38618	-8.03698	1.19573e-05	0.000664853	3.52814	0.494711	ref	Homo sapiens free fatty acid receptor 4 (FFAR4), transcript variant 1, mRNA [NM_181745]	down	24h
FGD4	233	45	2312	GGAAATGCTCCGACTACAAAGCTCAACTTGAATATGATGGTGGTAAATTGAGCAAAGTTT	18123	0	A_24_P158946	FGD4	NM_139241	ref|Homo sapiens FYVE, RhoGEF and PH domain containing 4 (FGD4), transcript variant 3, mRNA [NM_139241]	1.04494	7.78915	6.62429	6.15564e-05	0.00223367	1.79859	2.06328	ref	Homo sapiens FYVE, RhoGEF and PH domain containing 4 (FGD4), transcript variant 3, mRNA [NM_139241]	up	24h
FGFBP2	229	39	975	CAATATGATAGGGAACAGGTGCTGATGGGCCCAAGAGTGACAAGCATACACAACTACTTA	17797	0	A_23_P41528	FGFBP2	NM_031950	ref|Homo sapiens fibroblast growth factor binding protein 2 (FGFBP2), mRNA [NM_031950]	1.57883	6.98697	13.3726	1.15266e-07	2.27193e-05	8.34509	2.98728	ref	Homo sapiens fibroblast growth factor binding protein 2 (FGFBP2), mRNA [NM_031950]	up	24h
FGFR3	393	9	4050	TGCTACCTTTCAAAGCTTGGAGGGAAGCCGTGAATTCAGTTGGTTCGTTCTGTACTGTTA	30513	0	A_23_P500501	FGFR3	NM_000142	ref|Homo sapiens fibroblast growth factor receptor 3 (FGFR3), transcript variant 1, mRNA [NM_000142]	-1.21645	7.24778	-8.17405	1.03182e-05	0.000596565	3.68342	0.430339	ref	Homo sapiens fibroblast growth factor receptor 3 (FGFR3), transcript variant 1, mRNA [NM_000142]	down	24h
FGR	283	61	693	TGAAGAGTGGTACTTTGGAAAGATTGGGAGAAAGGATGCAGAGAGGCAGCTGCTTTCACC	22039	0	A_24_P316634	FGR	NM_001042747	ref|Homo sapiens FGR proto-oncogene, Src family tyrosine kinase (FGR), transcript variant 2, mRNA [NM_001042747]	4.10665	10.3045	21.8842	1.01844e-09	6.54256e-07	12.922	17.2276	ref	Homo sapiens FGR proto-oncogene, Src family tyrosine kinase (FGR), transcript variant 2, mRNA [NM_001042747]	up	24h
FLJ30901	239	42	2437	ATTTTCACCTCCCCTGGTCCATGCTCAGGAAGTCTGGTCACCCTGGCAAACTGCACCTGA	18567	0	A_24_P256083	FLJ30901	NR_147916	ref|Homo sapiens uncharacterized protein FLJ30901 (FLJ30901), long non-coding RNA [NR_147916]	2.89621	8.6358	25.0972	2.67907e-10	2.73344e-07	14.1053	7.44467	ref	Homo sapiens uncharacterized protein FLJ30901 (FLJ30901), long non-coding RNA [NR_147916]	up	24h
FOS	30	14	1434	AGAGGGTTCCTGTAGACCTAGGGAGGACCTTATCTGTGCGTGAAACACACCAGGCTGTGG	2059	0	A_23_P106194	FOS	NM_005252	ref|Homo sapiens Fos proto-oncogene, AP-1 transcription factor subunit (FOS), mRNA [NM_005252]	-1.26635	8.73127	-3.75719	0.00379959	0.0428517	-2.52915	0.415709	ref	Homo sapiens Fos proto-oncogene, AP-1 transcription factor subunit (FOS), mRNA [NM_005252]	down	24h
FUCA1	176	58	1779	TTCTCTGATAACCTACTTGCTTACTCAATGCCTTTAAGCCAAGTCACCCTGTTGCCTATG	13635	0	A_23_P11543	FUCA1	NM_000147	ref|Homo sapiens alpha-L-fucosidase 1 (FUCA1), mRNA [NM_000147]	1.00987	11.4552	8.96748	4.55544e-06	0.000316057	4.54283	2.01373	ref	Homo sapiens alpha-L-fucosidase 1 (FUCA1), mRNA [NM_000147]	up	24h
FUT7	216	69	1666	ATGTGGATGACTTTGGCTCAGCCCGAGAGCTGGCGGCTTTCCTCACTGGCATGAATGAGA	16755	0	A_23_P170534	FUT7	NM_004479	ref|Homo sapiens fucosyltransferase 7 (FUT7), mRNA [NM_004479]	-1.74292	9.56729	-11.8581	3.55659e-07	4.74143e-05	7.1945	0.298764	ref	Homo sapiens fucosyltransferase 7 (FUT7), mRNA [NM_004479]	down	24h
GAS7	418	32	2703	CACTGGACAGGCATAGCAGACTCTCTTGTGGCCACACTAGGTTGTCGCCTTTCAGGCAGT	32419	0	A_24_P395610	GAS7	NM_201433	ref|Homo sapiens growth arrest specific 7 (GAS7), transcript variant c, mRNA [NM_201433]	1.32708	7.83163	12.0755	3.00237e-07	4.26854e-05	7.36849	2.50894	ref	Homo sapiens growth arrest specific 7 (GAS7), transcript variant c, mRNA [NM_201433]	up	24h
GATA2	135	61	2133	AAGGACTTGGAGACTTGGTGGTCTGAGCTGTCCCAAGTCCTCCGGTTCTTCCTCGGGATT	10529	0	A_23_P110022	GATA2	NM_032638	ref|Homo sapiens GATA binding protein 2 (GATA2), transcript variant 2, mRNA [NM_032638]	-1.69339	8.16044	-13.5353	1.02835e-07	2.09845e-05	8.46068	0.3092	ref	Homo sapiens GATA binding protein 2 (GATA2), transcript variant 2, mRNA [NM_032638]	down	24h
GBP3	172	82	2791	AATCCTAAAGCATAAGTTAGTCTTTTCCTGATTCTTAAAGGTCATACTTGAAATCCTGCC	13372	0	A_23_P51487	GBP3	NM_018284	ref|Homo sapiens guanylate binding protein 3 (GBP3), transcript variant 1, mRNA [NM_018284]	1.19758	9.39338	9.72639	2.19613e-06	0.000179679	5.30671	2.29355	ref	Homo sapiens guanylate binding protein 3 (GBP3), transcript variant 1, mRNA [NM_018284]	up	24h
GBP4	258	67	5180	AGGGGACACAGGCTTCTTAAAACAACCCGGCTTCCTCACCCTATGTCCTTTATTTACAAA	20016	0	A_24_P45446	GBP4	NM_052941	ref|Homo sapiens guanylate binding protein 4 (GBP4), mRNA [NM_052941]	1.52376	8.22553	10.2301	1.38809e-06	0.000130142	5.78517	2.87539	ref	Homo sapiens guanylate binding protein 4 (GBP4), mRNA [NM_052941]	up	24h
GHRL	49	20	1231	ACAAGCCTTACTCACCTCTCTCTAAGTTTAGAAGCGCTCATCTGGCTTTTCGCTTGCTTC	3687	0	A_23_P40956	GHRL	NM_016362	ref|Homo sapiens ghrelin and obestatin prepropeptide (GHRL), transcript variant 1, mRNA [NM_016362]	3.26756	9.84545	24.4137	3.5081e-10	3.22306e-07	13.8714	9.63017	ref	Homo sapiens ghrelin and obestatin prepropeptide (GHRL), transcript variant 1, mRNA [NM_016362]	up	24h
GNG2	297	17	3518	GGAGATTGCCTACCAAGGACAAAACAATAAATTTAAAAATCAAACGATTTCTCCATACGC	23037	0	A_32_P208403	GNG2	NM_053064	ref|Homo sapiens G protein subunit gamma 2 (GNG2), transcript variant 1, mRNA [NM_053064]	2.60712	8.48931	22.2579	8.6377e-10	5.76234e-07	13.0712	6.09285	ref	Homo sapiens G protein subunit gamma 2 (GNG2), transcript variant 1, mRNA [NM_053064]	up	24h
GPR132	94	84	3547	CCTCCCCTTGAGAGTCATCAGAAAAATACATTAGGAAAATGTGTTTAGAAATAAAAGCAC	7292	0	A_23_P128808	GPR132	NM_013345	ref|Homo sapiens G protein-coupled receptor 132 (GPR132), transcript variant 2, mRNA [NM_013345]	1.13182	8.07067	8.01709	1.22178e-05	0.000674895	3.50544	2.19134	ref	Homo sapiens G protein-coupled receptor 132 (GPR132), transcript variant 2, mRNA [NM_013345]	up	24h
GPR160	322	74	1083	AGGCACAGAATGCTTATTCTCGTCACTGTCCTTTCTATGTCAGCATTCAGAGTTACTGGC	25023	0	A_23_P167005	GPR160	NM_014373	ref|Homo sapiens G protein-coupled receptor 160 (GPR160), mRNA [NM_014373]	1.52941	12.2243	9.04874	4.20324e-06	0.00030094	4.62723	2.88667	ref	Homo sapiens G protein-coupled receptor 160 (GPR160), mRNA [NM_014373]	up	24h
GPR35	314	38	1138	CTGGACGCCATCTGCTACTACTACATGGCCAAGGAGTTCCAGGAGGCGTCTGCACTGGCC	24325	0	A_23_P154245	GPR35	NM_005301	ref|Homo sapiens G protein-coupled receptor 35 (GPR35), transcript variant 1, mRNA [NM_005301]	1.77607	10.0195	11.5527	4.53277e-07	5.53668e-05	6.94483	3.42493	ref	Homo sapiens G protein-coupled receptor 35 (GPR35), transcript variant 1, mRNA [NM_005301]	up	24h
GPR68	255	22	2701	TACTGTCAAGAGTTGTATTTTTGTATTGTCCTTTTTGCCAAGTCTACATGTGTTGACTCT	19779	0	A_24_P931443	GPR68	NM_003485	ref|Homo sapiens G protein-coupled receptor 68 (GPR68), transcript variant 2, mRNA [NM_003485]	-1.75878	7.2071	-12.6107	2.00121e-07	3.3376e-05	7.78375	0.295497	ref	Homo sapiens G protein-coupled receptor 68 (GPR68), transcript variant 2, mRNA [NM_003485]	down	24h
GPRC5C	188	19	2217	TCCAGCCAAATAGTGTTCTCGGGGTGGTGGCTGGGCAGCGCCTATGTTTCTCTGGAGATT	14483	0	A_23_P38167	GPRC5C	NM_022036	ref|Homo sapiens G protein-coupled receptor class C group 5 member C (GPRC5C), transcript variant 1, mRNA [NM_022036]	1.00541	9.86168	6.10987	0.000118653	0.00376928	1.10526	2.00752	ref	Homo sapiens G protein-coupled receptor class C group 5 member C (GPRC5C), transcript variant 1, mRNA [NM_022036]	up	24h
GRN	264	84	2237	ATCCCCTCCCCGTTTCAGTGGACCCTGTGGCCAGGTGCTTTTCCCTATCCACAGGGGTGT	20521	0	A_23_P49708	GRN	NM_002087	ref|Homo sapiens granulin precursor (GRN), mRNA [NM_002087]	1.52757	14.1559	13.7101	9.10915e-08	1.90359e-05	8.58331	2.88299	ref	Homo sapiens granulin precursor (GRN), mRNA [NM_002087]	up	24h
GSN	490	71	2305	GTGAAGCAAGGCTTTGAGCCTCCCTCCTTTGTGGGCTGGTTCCTTGGCTGGGATGATGAT	38070	0	A_23_P255884	GSN	NM_198252	ref|Homo sapiens gelsolin (GSN), transcript variant 2, mRNA [NM_198252]	1.06968	10.181	7.74191	1.65312e-05	0.000831114	3.18673	2.09896	ref	Homo sapiens gelsolin (GSN), transcript variant 2, mRNA [NM_198252]	up	24h
GUSB	42	41	2205	TGTGGTCATCTATTCTAGCAGGGAACACTAAAGGTGGAAATAAAAGATTTTCTATTATGG	3082	0	A_23_P334608	GUSB	NM_000181	ref|Homo sapiens glucuronidase beta (GUSB), transcript variant 1, mRNA [NM_000181]	1.03613	14.5981	7.24602	2.91013e-05	0.00130864	2.58995	2.05072	ref	Homo sapiens glucuronidase beta (GUSB), transcript variant 1, mRNA [NM_000181]	up	24h
HCK	22	79	1281	GAGGGCAGCAAGCAGCCATTGCCAAAACTCATTGACTTCTCAGCCCAGATTGCAGAAGGC	1566	0	A_24_P365526	HCK	NM_002110	ref|Homo sapiens HCK proto-oncogene, Src family tyrosine kinase (HCK), transcript variant 1, mRNA [NM_002110]	1.39711	8.50848	9.13025	3.87957e-06	0.000286326	4.71125	2.63374	ref	Homo sapiens HCK proto-oncogene, Src family tyrosine kinase (HCK), transcript variant 1, mRNA [NM_002110]	up	24h
HIC1	83	71	1885	GTGTGCGGCGGCAAGTTCGCACAGCAACGCAACCTCATCAGCCACATGAAGATGCACGCC	6489	0	A_23_P399169	HIC1	NM_006497	ref|Homo sapiens HIC ZBTB transcriptional repressor 1 (HIC1), transcript variant 1, mRNA [NM_006497]	3.50544	9.20854	26.1363	1.80205e-10	2.25523e-07	14.4444	11.3564	ref	Homo sapiens HIC ZBTB transcriptional repressor 1 (HIC1), transcript variant 1, mRNA [NM_006497]	up	24h
HIPK2	85	65	14570	GTGTTAATCCATGTTAATCTGTGTGAAAATTATTGCGTGCAACAGTATTTTCTCGTGTAC	6631	0	A_24_P681011	HIPK2	NM_022740	ref|Homo sapiens homeodomain interacting protein kinase 2 (HIPK2), transcript variant 1, mRNA [NM_022740]	1.08824	8.28759	8.78754	5.45535e-06	0.000362541	4.35361	2.12614	ref	Homo sapiens homeodomain interacting protein kinase 2 (HIPK2), transcript variant 1, mRNA [NM_022740]	up	24h
HIVEP2	11	57	9417	GGAATGGGGAAAAGAATCTTTCAAGGGCAAAGAACTCGTGGGAGGATGTCTGTTGTATGT	777	0	A_23_P214766	HIVEP2	NM_006734	ref|Homo sapiens human immunodeficiency virus type I enhancer binding protein 2 (HIVEP2), mRNA [NM_006734]	1.21001	9.49493	7.85105	1.46491e-05	0.000776183	3.31417	2.31339	ref	Homo sapiens human immunodeficiency virus type I enhancer binding protein 2 (HIVEP2), mRNA [NM_006734]	up	24h
HIVEP3	61	70	8267	CAGGGCACATCCACATCAGCCTGAGGACAGGGTTCCCCCCAACGCTTAGCCTCTCTCCAA	4742	0	A_23_P35330	HIVEP3	NM_024503	ref|Homo sapiens human immunodeficiency virus type I enhancer binding protein 3 (HIVEP3), transcript variant 1, mRNA [NM_024503]	1.18556	7.86284	10.8658	7.98822e-07	8.39732e-05	6.35915	2.27451	ref	Homo sapiens human immunodeficiency virus type I enhancer binding protein 3 (HIVEP3), transcript variant 1, mRNA [NM_024503]	up	24h
HNRNPLL	209	20	1568	AGAGCTGTCACACACCTTAATAATGTCAAATTATTTGGGAAAAGACTTAATGTTTGCGTG	16202	0	A_24_P234214	HNRNPLL	NM_138394	ref|Homo sapiens heterogeneous nuclear ribonucleoprotein L like (HNRNPLL), transcript variant 1, mRNA [NM_138394]	1.88466	10.0584	10.4622	1.13074e-06	0.000112716	5.99849	3.69265	ref	Homo sapiens heterogeneous nuclear ribonucleoprotein L like (HNRNPLL), transcript variant 1, mRNA [NM_138394]	up	24h
HOMER3	373	33	1500	TGGCAGCTTTGGGGCTGTTTTTGAGCTTCTCATTGTGTAGAATTTCTAGATCCCCCGATT	29002	0	A_23_P39364	HOMER3	NM_004838	ref|Homo sapiens homer scaffold protein 3 (HOMER3), transcript variant 2, mRNA [NM_004838]	1.06182	11.8732	6.61186	6.25154e-05	0.00226374	1.78225	2.08756	ref	Homo sapiens homer scaffold protein 3 (HOMER3), transcript variant 2, mRNA [NM_004838]	up	24h
HP	307	24	1369	GATAAGATGTGGTTTGAAGCTGATGGGTGCCAGCCCTGCATTGCTGAGTCAATCAATAAA	23833	0	A_23_P206760	HP	NM_005143	ref|Homo sapiens haptoglobin (HP), transcript variant 1, mRNA [NM_005143]	2.00957	8.55386	11.4986	4.73463e-07	5.73935e-05	6.89991	4.02661	ref	Homo sapiens haptoglobin (HP), transcript variant 1, mRNA [NM_005143]	up	24h
HPD	50	72	944	AGCTGAAGACGGCCAAGATCAAGGTGAAGGAGAACATTGATGCCCTGGAGGAGCTGAAAA	3788	0	A_23_P139527	HPD	NM_002150	ref|Homo sapiens 4-hydroxyphenylpyruvate dioxygenase (HPD), transcript variant 1, mRNA [NM_002150]	2.74513	8.75678	19.5783	3.00021e-09	1.44552e-06	11.9231	6.70451	ref	Homo sapiens 4-hydroxyphenylpyruvate dioxygenase (HPD), transcript variant 1, mRNA [NM_002150]	up	24h
HTRA3	55	61	2434	AAGGGGCATTTGTGAGCTTTGCTGTAAATGGATTCCCAGTGTTGCTTGTACTGTATGTTT	4242	0	A_23_P395438	HTRA3	NM_053044	ref|Homo sapiens HtrA serine peptidase 3 (HTRA3), transcript variant 1, mRNA [NM_053044]	1.69466	7.29635	10.2807	1.32702e-06	0.000127167	5.832	3.23701	ref	Homo sapiens HtrA serine peptidase 3 (HTRA3), transcript variant 1, mRNA [NM_053044]	up	24h
ICAM1	30	35	2252	GAAATACTGAAACTTGCTGCCTATTGGGTATGCTGAGGCCCACAGACTTACAGAAGAAGT	2101	0	A_23_P153320	ICAM1	NM_000201	ref|Homo sapiens intercellular adhesion molecule 1 (ICAM1), mRNA [NM_000201]	2.38958	8.02151	18.5885	4.95447e-09	2.04608e-06	11.4483	5.24006	ref	Homo sapiens intercellular adhesion molecule 1 (ICAM1), mRNA [NM_000201]	up	24h
ID1	439	64	833	GCAGACATTTTAAAAAATGGTCACGTTTGGTGCTTCTCAGATTTCTGAGGAAATTGCTTT	34174	0	A_23_P252306	ID1	NM_002165	ref|Homo sapiens inhibitor of DNA binding 1, HLH protein (ID1), transcript variant 1, mRNA [NM_002165]	1.89919	8.47707	13.1756	1.32571e-07	2.52686e-05	8.20317	3.73004	ref	Homo sapiens inhibitor of DNA binding 1, HLH protein (ID1), transcript variant 1, mRNA [NM_002165]	up	24h
ID2	60	60	529	AGGCTTCTGAATTCCCTTCTGAGTTAATGTCAAATGACAGCAAAGCACTGTGTGGCTGAA	4566	0	A_23_P143143	ID2	NM_002166	ref|Homo sapiens inhibitor of DNA binding 2 (ID2), mRNA [NM_002166]	1.28509	11.3588	9.12598	3.89581e-06	0.000286326	4.70687	2.43697	ref	Homo sapiens inhibitor of DNA binding 2 (ID2), mRNA [NM_002166]	up	24h
IFI30	357	37	933	ATGAAGCCCAGATACACAAAATTCCACCCCTAGATCAAGAATCCTGCTCCACTAAGAATG	27752	0	A_23_P153745	IFI30	NM_006332	ref|Homo sapiens IFI30, lysosomal thiol reductase (IFI30), mRNA [NM_006332]	1.67187	11.7253	10.2906	1.31531e-06	0.000126745	5.84122	3.18628	ref	Homo sapiens IFI30, lysosomal thiol reductase (IFI30), mRNA [NM_006332]	up	24h
IFI35	201	53	401	CGGAAGTGCCTAAGTCTTTAGTTTCCAATTTGCGGATCCACTGCCCTCTGCTTGCGGGCT	15637	0	A_23_P152782	IFI35	NM_005533	ref|Homo sapiens interferon induced protein 35 (IFI35), transcript variant 1, mRNA [NM_005533]	1.1872	9.43161	6.26873	9.65333e-05	0.00321994	1.3232	2.2771	ref	Homo sapiens interferon induced protein 35 (IFI35), transcript variant 1, mRNA [NM_005533]	up	24h
IFI6	71	2	535	AGTAGCCAGCAGCTCCCAGAACCTCTTCTTCCTTCTTGGCCTAACTCTTCCAGTTAGGAT	5413	0	A_23_P201459	IFI6	NM_022873	ref|Homo sapiens interferon alpha inducible protein 6 (IFI6), transcript variant 3, mRNA [NM_022873]	1.23695	8.33332	7.15323	3.24492e-05	0.00140708	2.47497	2.357	ref	Homo sapiens interferon alpha inducible protein 6 (IFI6), transcript variant 3, mRNA [NM_022873]	up	24h
IFITM1	96	63	653	ATACAGCAGTTTATACCCACACACCTGTCTACAGTGTCATTCAATAAAGTGCACGTGCTT	7414	0	A_23_P72737	IFITM1	NM_003641	ref|Homo sapiens interferon induced transmembrane protein 1 (IFITM1), mRNA [NM_003641]	-1.23193	7.53979	-7.19012	3.10706e-05	0.00136435	2.52081	0.425746	ref	Homo sapiens interferon induced transmembrane protein 1 (IFITM1), mRNA [NM_003641]	down	24h
IFITM2	489	78	428	TTCATGACCATTCTGCTCGTCATCATCCCAGTGTTGGTCGTCCAGGCCCAGCGATAGATC	38082	0	A_24_P287043	IFITM2	NM_006435	ref|Homo sapiens interferon induced transmembrane protein 2 (IFITM2), mRNA [NM_006435]	-2.32892	10.7104	-11.112	6.49771e-07	7.35254e-05	6.57298	0.199033	ref	Homo sapiens interferon induced transmembrane protein 2 (IFITM2), mRNA [NM_006435]	down	24h
IFITM3	231	21	426	GGGCCCTGATTCTGGGCATCCTCATGACCATTCTGCTCATCGTCATCCCAGTGCTGATCT	17920	0	A_23_P87545	IFITM3	NM_021034	ref|Homo sapiens interferon induced transmembrane protein 3 (IFITM3), transcript variant 1, mRNA [NM_021034]	-2.20948	10.5031	-12.2844	2.55799e-07	3.9264e-05	7.53271	0.216212	ref	Homo sapiens interferon induced transmembrane protein 3 (IFITM3), transcript variant 1, mRNA [NM_021034]	down	24h
IFITM4P	463	60	233	GGGATTCATAGCATTCACCTACTCCCTGAAGTCTAGGGACAGGAAGATGGTTGGAGACCT	36041	0	A_24_P16124	IFITM4P	NR_001590	ref|Homo sapiens interferon induced transmembrane protein 4 pseudogene (IFITM4P), non-coding RNA [NR_001590]	-1.98231	8.35974	-12.318	2.49344e-07	3.89628e-05	7.55888	0.253084	ref	Homo sapiens interferon induced transmembrane protein 4 pseudogene (IFITM4P), non-coding RNA [NR_001590]	down	24h
IGLL1	131	48	502	AACAAGGCCACACTGGTGTGTCTCATGAATGACTTCTATCTGGGAATCTTGACGGTGACC	10198	0	A_24_P239076	IGLL1	NM_020070	ref|Homo sapiens immunoglobulin lambda like polypeptide 1 (IGLL1), transcript variant 1, mRNA [NM_020070]	-2.66585	11.7773	-13.0512	1.44957e-07	2.70352e-05	8.11239	0.157579	ref	Homo sapiens immunoglobulin lambda like polypeptide 1 (IGLL1), transcript variant 1, mRNA [NM_020070]	down	24h
IKZF2	346	44	9307	TATTATAAAGGTTTGTACTGTCTGAGTGCACAGCTACTGGAATAAATTTAGGGAATCTCA	26838	0	A_32_P114284	IKZF2	NM_001079526	ref|Homo sapiens IKAROS family zinc finger 2 (IKZF2), transcript variant 2, mRNA [NM_001079526]	-1.30412	9.00703	-11.6055	4.3449e-07	5.41211e-05	6.98846	0.404969	ref	Homo sapiens IKAROS family zinc finger 2 (IKZF2), transcript variant 2, mRNA [NM_001079526]	down	24h
IL10RB	254	42	937	CTTCTGTTTTTCTCCTTTCCATTGTCGGATGAGAATGATGTTTTTGACAAGCTAAGTGTC	19661	0	A_24_P322741	IL10RB	NM_000628	ref|Homo sapiens interleukin 10 receptor subunit beta (IL10RB), mRNA [NM_000628]	1.06321	11.0795	6.07227	0.000124652	0.00386779	1.05316	2.08958	ref	Homo sapiens interleukin 10 receptor subunit beta (IL10RB), mRNA [NM_000628]	up	24h
IL10RB-DT	385	33	406	CAATGGAAGACAACTCAAGACCACACCAAGTTTGTATTAAAAAAGTACTGTTGTGTTACT	29936	0	A_24_P783122	IL10RB-DT	NR_038974	ref|Homo sapiens IL10RB divergent transcript (IL10RB-DT), long non-coding RNA [NR_038974]	1.00292	9.43013	5.66684	0.000214761	0.00586953	0.478859	2.00405	ref	Homo sapiens IL10RB divergent transcript (IL10RB-DT), long non-coding RNA [NR_038974]	up	24h
IL4R	437	41	3588	GTCTGTGTGTTTTAGTTTCATCACCTGTTATCTGTGTTTGCTGAGGAGAGTGGAACAGAA	33982	0	A_23_P129556	IL4R	NM_000418	ref|Homo sapiens interleukin 4 receptor (IL4R), transcript variant 1, mRNA [NM_000418]	1.09885	10.8989	5.72114	0.000199409	0.00555176	0.557122	2.14184	ref	Homo sapiens interleukin 4 receptor (IL4R), transcript variant 1, mRNA [NM_000418]	up	24h
IL6R	257	74	2903	TTCTCTTGAGAGGGTGGAATATCCAATATTCGCTGTGTCAGCATAGAAGTAACTTACTTA	20028	0	A_24_P379413	IL6R	NM_000565	ref|Homo sapiens interleukin 6 receptor (IL6R), transcript variant 1, mRNA [NM_000565]	-1.10876	10.4237	-10.253	1.36007e-06	0.000128208	5.8064	0.463693	ref	Homo sapiens interleukin 6 receptor (IL6R), transcript variant 1, mRNA [NM_000565]	down	24h
IL9R	493	78	1941	ATCCTGGCCACAAGTTCTTCCTTCCATTGTCCCTTTTCTTTATCCCTGACCTCTCTGAGA	38402	0	A_23_P34066	IL9R	NM_176786	ref|Homo sapiens interleukin 9 receptor (IL9R), transcript variant 2, mRNA [NM_176786]	-1.37076	7.9187	-10.6537	9.57592e-07	9.76542e-05	6.17113	0.386687	ref	Homo sapiens interleukin 9 receptor (IL9R), transcript variant 2, mRNA [NM_176786]	down	24h
INAVA	212	47	3619	TTCCAAGAACTCTGGTGTCTGACCTAGAAGAGGCACAGTTCTCTCTACTGGAAAGAAAAC	16409	0	A_23_P1043	INAVA	NM_018265	ref|Homo sapiens innate immunity activator (INAVA), transcript variant 1, mRNA [NM_018265]	1.61618	8.32769	10.4883	1.10529e-06	0.000110816	6.02215	3.06562	ref	Homo sapiens innate immunity activator (INAVA), transcript variant 1, mRNA [NM_018265]	up	24h
INPP5A	107	7	2474	ATGGTGCCAAGTATCCTACGTTACAACAATAATATCATGGGAGAAATAGAAATAGCCTAG	8254	0	A_24_P26897	INPP5A	NM_005539	ref|Homo sapiens inositol polyphosphate-5-phosphatase A (INPP5A), transcript variant 1, mRNA [NM_005539]	-1.03353	8.0629	-9.74998	2.14853e-06	0.000177308	5.32961	0.488512	ref	Homo sapiens inositol polyphosphate-5-phosphatase A (INPP5A), transcript variant 1, mRNA [NM_005539]	down	24h
IRX5	144	19	1392	CAGCTAGACCTGTGCAAAGACTCTCCCTATGAATTGAAGAAAGGTATGTCCGACATTTAA	11068	0	A_24_P48057	IRX5	NM_005853	ref|Homo sapiens iroquois homeobox 5 (IRX5), transcript variant 1, mRNA [NM_005853]	-1.14612	8.88643	-8.05389	1.17405e-05	0.000656901	3.54741	0.45184	ref	Homo sapiens iroquois homeobox 5 (IRX5), transcript variant 1, mRNA [NM_005853]	down	24h
ITGAM	14	61	4344	GTCTCCCTTTCCAGATATTCAAGTCACCTCCTTAAAGGTAGTCAAGATTGTGTTTTGAGG	932	0	A_23_P124108	ITGAM	NM_000632	ref|Homo sapiens integrin subunit alpha M (ITGAM), transcript variant 2, mRNA [NM_000632]	1.65334	8.03399	9.77861	2.09224e-06	0.000175313	5.35733	3.1456	ref	Homo sapiens integrin subunit alpha M (ITGAM), transcript variant 2, mRNA [NM_000632]	up	24h
ITGAX	283	2	4335	TTCATCGTGGGGCTCTCAGTTCCGATTCCCCAGGCTGAATTGGGAGTGAGATGCCTGCAT	21930	0	A_23_P312132	ITGAX	NM_000887	ref|Homo sapiens integrin subunit alpha X (ITGAX), transcript variant 2, mRNA [NM_000887]	1.49258	7.03454	14.794	4.42591e-08	1.06621e-05	9.30845	2.81392	ref	Homo sapiens integrin subunit alpha X (ITGAX), transcript variant 2, mRNA [NM_000887]	up	24h
ITGB7	137	60	2752	CACCCTACTTCATTTTCAGAGTGACACCCAAGAGGGCTGCTTCCCATGCCTGCAACCTTG	10683	0	A_23_P76529	ITGB7	NM_000889	ref|Homo sapiens integrin subunit beta 7 (ITGB7), transcript variant 1, mRNA [NM_000889]	3.61327	11.0284	26.1509	1.79225e-10	2.25523e-07	14.449	12.2378	ref	Homo sapiens integrin subunit beta 7 (ITGB7), transcript variant 1, mRNA [NM_000889]	up	24h
ITM2C	36	16	1015	CTTAGCTTGTACTTTGGACGCGTTTCTATAGAGGTGACATGTCTCTCCATTCCTCTCCAA	2549	0	A_24_P379820	ITM2C	NM_030926	ref|Homo sapiens integral membrane protein 2C (ITM2C), transcript variant 1, mRNA [NM_030926]	-1.0815	12.5975	-6.90722	4.35221e-05	0.00171957	2.16487	0.472536	ref	Homo sapiens integral membrane protein 2C (ITM2C), transcript variant 1, mRNA [NM_030926]	down	24h
ITPRIPL2	1	30	7590	TTCGTTTTCTCTTGCAGGTTGGAGTAAATTTGCACTTTGAATCATGTGGGTCATTTGGGG	39	0	A_24_P835500	ITPRIPL2	NM_001034841	ref|Homo sapiens ITPRIP like 2 (ITPRIPL2), transcript variant 1, mRNA [NM_001034841]	1.25026	7.0753	12.0215	3.13075e-07	4.26943e-05	7.32551	2.37884	ref	Homo sapiens ITPRIP like 2 (ITPRIPL2), transcript variant 1, mRNA [NM_001034841]	up	24h
JUN	4	75	1997	GGGTGCCAACTCATGCTAACGCAGCAGTTGCAAACATTTTGAAGAGAGACCGTCGGGGGC	258	0	A_23_P201538	JUN	NM_002228	ref|Homo sapiens Jun proto-oncogene, AP-1 transcription factor subunit (JUN), mRNA [NM_002228]	-1.14762	8.81205	-9.25012	3.45189e-06	0.000261454	4.83365	0.451368	ref	Homo sapiens Jun proto-oncogene, AP-1 transcription factor subunit (JUN), mRNA [NM_002228]	down	24h
KCNE3	418	46	2410	TCATATACATTAAGTTGAGCCATATGTAATCACTGTGTTTGTAGGTTAGAAACAGCTGAG	32443	0	A_23_P24948	KCNE3	NM_005472	ref|Homo sapiens potassium voltage-gated channel subfamily E regulatory subunit 3 (KCNE3), mRNA [NM_005472]	1.85144	10.4499	12.7889	1.75438e-07	3.07372e-05	7.91806	3.6086	ref	Homo sapiens potassium voltage-gated channel subfamily E regulatory subunit 3 (KCNE3), mRNA [NM_005472]	up	24h
KCNH2	265	40	4182	TGCTATTTACTGCTCTTATTGTTAAGGATAATAATTAAGGATCATATGAATAATTAATGA	20596	0	A_23_P168403	KCNH2	NM_000238	ref|Homo sapiens potassium voltage-gated channel subfamily H member 2 (KCNH2), transcript variant 1, mRNA [NM_000238]	-2.2785	7.61361	-19.752	2.75429e-09	1.36495e-06	12.0034	0.206112	ref	Homo sapiens potassium voltage-gated channel subfamily H member 2 (KCNH2), transcript variant 1, mRNA [NM_000238]	down	24h
KCTD12	61	83	2944	AGTGAAGGGAAATAAACCTCGTCATGCTCCATGCTGTGAGGTGTCCTTTGGATATTCTGT	4766	0	A_23_P377957	KCTD12	NM_138444	ref|Homo sapiens potassium channel tetramerization domain containing 12 (KCTD12), mRNA [NM_138444]	1.90451	7.44346	13.6456	9.52457e-08	1.96671e-05	8.53824	3.74382	ref	Homo sapiens potassium channel tetramerization domain containing 12 (KCTD12), mRNA [NM_138444]	up	24h
KHDRBS3	389	65	1237	ATGATGAACAGAGTTATGATTCCTATGATAACAGCTATAGCACCCCAGCCCAAAGTGGTG	30306	0	A_23_P257335	KHDRBS3	NM_006558	ref|Homo sapiens KH RNA binding domain containing, signal transduction associated 3 (KHDRBS3), mRNA [NM_006558]	-1.09362	8.17425	-7.74764	1.64262e-05	0.000828231	3.19345	0.468584	ref	Homo sapiens KH RNA binding domain containing, signal transduction associated 3 (KHDRBS3), mRNA [NM_006558]	down	24h
KIAA0513	180	58	7216	TGTTGCATTTTTGCAATCTTGTGTCCCGCTCGGTGATGTTCTACAAACTCTGTTTTAAGG	13937	0	A_23_P206310	KIAA0513	NM_014732	ref|Homo sapiens KIAA0513 (KIAA0513), transcript variant 2, mRNA [NM_014732]	1.0129	7.31254	7.2811	2.79346e-05	0.00127172	2.63315	2.01796	ref	Homo sapiens KIAA0513 (KIAA0513), transcript variant 2, mRNA [NM_014732]	up	24h
LACC1	308	26	1541	TCCTGACAAGTTTTTCTCCCATGTCCGAGATGGCCTTAATTTTGGTACACAGATTGGCTT	23838	0	A_23_P374322	LACC1	NM_153218	ref|Homo sapiens laccase domain containing 1 (LACC1), transcript variant 2, mRNA [NM_153218]	1.27247	8.5902	9.1638	3.75433e-06	0.000280685	4.74564	2.41575	ref	Homo sapiens laccase domain containing 1 (LACC1), transcript variant 2, mRNA [NM_153218]	up	24h
LARGE2	460	11	2331	ATTGGGCAGACACCAGGGCAACCTGCCCTCCGCCATCCCTGCTATTTAAATTATTTAAGG	35648	0	A_23_P104617	LARGE2	NM_152312	ref|Homo sapiens LARGE xylosyl- and glucuronyltransferase 2 (LARGE2), transcript variant 1, mRNA [NM_152312]	-1.34483	8.46551	-6.1068	0.00011913	0.0037736	1.10102	0.393701	ref	Homo sapiens LARGE xylosyl- and glucuronyltransferase 2 (LARGE2), transcript variant 1, mRNA [NM_152312]	down	24h
LBR	495	55	3685	GAGCCCTTTATCAATACAGTGCTGCAATTTCTGGATATCAGCTACACTTTGTTTTTAAGT	38519	0	A_23_P200493	LBR	NM_002296	ref|Homo sapiens lamin B receptor (LBR), transcript variant 1, mRNA [NM_002296]	1.39911	15.1672	10.1265	1.52312e-06	0.000139045	5.68848	2.63739	ref	Homo sapiens lamin B receptor (LBR), transcript variant 1, mRNA [NM_002296]	up	24h
LEF1	377	13	3497	GCCCAAAACTGTCATCCTAACGTTTGTCATTCCAGTTTGAGTTAATGTGCTGAGCATTTT	29280	0	A_24_P20630	LEF1	NM_016269	ref|Homo sapiens lymphoid enhancer binding factor 1 (LEF1), transcript variant 1, mRNA [NM_016269]	-1.34117	7.00182	-9.6611	2.33403e-06	0.000188297	5.24309	0.3947	ref	Homo sapiens lymphoid enhancer binding factor 1 (LEF1), transcript variant 1, mRNA [NM_016269]	down	24h
LGALS1	384	20	400	CCAGATGGATACGAATTCAAGTTCCCCAACCGCCTCAACCTGGAGGCCATCAACTACATG	29759	0	A_23_P166459	LGALS1	NM_002305	ref|Homo sapiens galectin 1 (LGALS1), mRNA [NM_002305]	1.23336	10.878	6.54682	6.78035e-05	0.00240011	1.69646	2.35115	ref	Homo sapiens galectin 1 (LGALS1), mRNA [NM_002305]	up	24h
LHX2	62	47	2230	TGGCTAGAGCTTCTGTATTTTCAAAGACTGCCACGTGCCTTAGGAATACTGTTTTATCTC	4699	0	A_23_P32165	LHX2	NM_004789	ref|Homo sapiens LIM homeobox 2 (LHX2), mRNA [NM_004789]	1.44471	7.20004	5.64047	0.000222668	0.00603466	0.440712	2.72208	ref	Homo sapiens LIM homeobox 2 (LHX2), mRNA [NM_004789]	up	24h
LILRB2	146	5	2211	ACTTGATTCTGCAGTCGAAATAACTAATATCCCTACATTTTTTAATTAAAGCAACAGACT	11194	0	A_23_P208493	LILRB2	NM_005874	ref|Homo sapiens leukocyte immunoglobulin like receptor B2 (LILRB2), transcript variant 1, mRNA [NM_005874]	2.16897	8.64666	15.5735	2.71254e-08	7.58856e-06	9.79528	4.49704	ref	Homo sapiens leukocyte immunoglobulin like receptor B2 (LILRB2), transcript variant 1, mRNA [NM_005874]	up	24h
LINC00900	330	48	1999	GAATTTGGAGGATTTCTAAACCATTTCTGTAAGTCAGCCCTTGAGAACTTGTAGATTTTC	25609	0	A_32_P147696	LINC00900	NR_034148	ref|Homo sapiens long intergenic non-protein coding RNA 900 (LINC00900), long non-coding RNA [NR_034148]	2.31348	8.12415	18.8588	4.30957e-09	1.84157e-06	11.581	4.9708	ref	Homo sapiens long intergenic non-protein coding RNA 900 (LINC00900), long non-coding RNA [NR_034148]	up	24h
LINC01506	115	60	269	ATGTCTATGCTGTTTCACTATGCTGCAAATATTCCCAGCCTTTTCCCCTTGATGCCCAAA	8973	0	A_32_P17504	LINC01506	NR_109769	ref|Homo sapiens long intergenic non-protein coding RNA 1506 (LINC01506), long non-coding RNA [NR_109769]	1.52712	7.29853	8.89147	4.91414e-06	0.000335566	4.4633	2.8821	ref	Homo sapiens long intergenic non-protein coding RNA 1506 (LINC01506), long non-coding RNA [NR_109769]	up	24h
LINC02081	141	81	2028	CTGCATCCTTTCCAGCAAGATGTCATTCTGAGATTTTTGTCATTCCTGGGCGTTATGAGG	11025	0	A_23_P250516	LINC02081	NR_110848	ref|Homo sapiens long intergenic non-protein coding RNA 2081 (LINC02081), transcript variant 1, long non-coding RNA [NR_110848]	1.3403	7.30365	12.5624	2.07458e-07	3.40726e-05	7.74697	2.53204	ref	Homo sapiens long intergenic non-protein coding RNA 2081 (LINC02081), transcript variant 1, long non-coding RNA [NR_110848]	up	24h
LKAAEAR1	231	17	612	TGCCGCCGCAGCTGAAGCCCGCGCGGATCCCGGACCCCCTGGACCGCCAAGAGCGGAGGC	17913	0	A_32_P88317	LKAAEAR1	NM_001353425	ref|Homo sapiens LKAAEAR motif containing 1 (LKAAEAR1), transcript variant 2, mRNA [NM_001353425]	-1.4206	8.73767	-7.76503	1.61117e-05	0.000817128	3.21384	0.373556	ref	Homo sapiens LKAAEAR motif containing 1 (LKAAEAR1), transcript variant 2, mRNA [NM_001353425]	down	24h
LOC100506100	250	59	448	TAGTTCTGACCTGACTTGCTAATACCCAGTGATAAAAGGATGGAATTTGTTGGGAATAAA	19376	0	A_24_P647163	LOC100506100	NR_046240	ref|Homo sapiens uncharacterized LOC100506100 (LOC100506100), long non-coding RNA [NR_046240]	1.0993	9.08185	5.41416	0.000304928	0.00755567	0.109183	2.14251	ref	Homo sapiens uncharacterized LOC100506100 (LOC100506100), long non-coding RNA [NR_046240]	up	24h
LOC107984208	337	1	985	TCCCCGGCGCGACACCTCCTGCCGCCGCTATGGAAACGGCCCCCGCCTCCCAGGGCGGCT	26143	0	A_24_P203953	LOC107984208	XM_017017017	ref|PREDICTED: Homo sapiens putative uncharacterized protein LOC439951 (LOC107984208), mRNA [XM_017017017]	-1.16822	9.14714	-4.84817	0.000691051	0.0137932	-0.751643	0.44497	ref	PREDICTED: Homo sapiens putative uncharacterized protein LOC439951 (LOC107984208), mRNA [XM_017017017]	down	24h
LRG1	265	13	1491	GTTTCATCCATCCATGCTTCCTAGAACACACGATGGGCTTTCCTTACCCATGCCCAAGGT	20545	0	A_23_P50638	LRG1	NM_052972	ref|Homo sapiens leucine rich alpha-2-glycoprotein 1 (LRG1), mRNA [NM_052972]	3.19647	11.3472	19.2469	3.53905e-09	1.61539e-06	11.7675	9.16713	ref	Homo sapiens leucine rich alpha-2-glycoprotein 1 (LRG1), mRNA [NM_052972]	up	24h
LRRC25	216	31	1815	CACCCTCCTGTGGATGTACAGGCAGTGCTCAATAAATGCTTCGAGGCTGATGAGGCTGCT	16686	0	A_23_P165136	LRRC25	NM_145256	ref|Homo sapiens leucine rich repeat containing 25 (LRRC25), mRNA [NM_145256]	1.54179	7.95463	9.98369	1.73316e-06	0.000153375	5.55382	2.91156	ref	Homo sapiens leucine rich repeat containing 25 (LRRC25), mRNA [NM_145256]	up	24h
LSP1	24	30	1885	CCCAGATCCAAGGGGAAACTGCAGGTCAAGGGCTGATAACGGCCATGCAGGATGCTTGAT	1625	0	A_23_P13382	LSP1	NM_001013254	ref|Homo sapiens lymphocyte specific protein 1 (LSP1), transcript variant 3, mRNA [NM_001013254]	2.85358	11.3693	17.5115	8.80818e-09	2.99564e-06	10.896	7.22792	ref	Homo sapiens lymphocyte specific protein 1 (LSP1), transcript variant 3, mRNA [NM_001013254]	up	24h
LY75	223	59	6550	TGTGGTTATCACTTTAAGTTTTGACACCTAGATTATAGTCTTAGTAATAGCATCCACTGG	17366	0	A_23_P334173	LY75	NM_002349	ref|Homo sapiens lymphocyte antigen 75 (LY75), mRNA [NM_002349]	1.33775	9.42131	9.18418	3.68039e-06	0.000276348	4.76649	2.52757	ref	Homo sapiens lymphocyte antigen 75 (LY75), mRNA [NM_002349]	up	24h
LYN	16	69	1980	TGGGAAAGTATTCTGTACTCTTAGATGGATTCTCCACTCAGTTGCAACTTGGACTTGTCC	1094	0	A_23_P147431	LYN	NM_002350	ref|Homo sapiens LYN proto-oncogene, Src family tyrosine kinase (LYN), transcript variant 1, mRNA [NM_002350]	1.02855	11.6296	7.50816	2.15084e-05	0.00102772	2.90909	2.03998	ref	Homo sapiens LYN proto-oncogene, Src family tyrosine kinase (LYN), transcript variant 1, mRNA [NM_002350]	up	24h
MCEMP1	142	12	1040	CTGTCTCCCTGTTTGTGTAAACATACTAGAGTATACTGCGGCGTGTTTTCTGTCTACCCA	10903	0	A_23_P330561	MCEMP1	NM_174918	ref|Homo sapiens mast cell expressed membrane protein 1 (MCEMP1), mRNA [NM_174918]	3.23296	10.0656	26.3024	1.69383e-10	2.25523e-07	14.4968	9.40198	ref	Homo sapiens mast cell expressed membrane protein 1 (MCEMP1), mRNA [NM_174918]	up	24h
MEGF6	97	48	5223	AGGCAGGCTTTTTGGTGCTAGGCCCTGGGACTGGAAGTCGCCCAGCCCGTATTTATGTAA	7542	0	A_23_P62583	MEGF6	NM_001409	ref|Homo sapiens multiple EGF like domains 6 (MEGF6), mRNA [NM_001409]	-1.32559	8.34257	-10.7072	9.14469e-07	9.49788e-05	6.21895	0.398987	ref	Homo sapiens multiple EGF like domains 6 (MEGF6), mRNA [NM_001409]	down	24h
MEGF9	145	45	5538	TTTAGACAACATTTGTAGACACCTCAAATTATATCACTGTTCTCTAGCGCCAATATTCCC	11271	0	A_32_P129894	MEGF9	NM_001080497	ref|Homo sapiens multiple EGF like domains 9 (MEGF9), mRNA [NM_001080497]	1.22418	8.965	6.63082	6.10591e-05	0.00222494	1.80716	2.33623	ref	Homo sapiens multiple EGF like domains 9 (MEGF9), mRNA [NM_001080497]	up	24h
METRNL	391	45	1230	AGCTTCCAGCCAAGGATGCCCTGGCCGATTGGAAATGCTGTAAAATGCAAACTAAGTTAT	30423	0	A_23_P10591	METRNL	NM_001004431	ref|Homo sapiens meteorin like, glial cell differentiation regulator (METRNL), transcript variant 1, mRNA [NM_001004431]	-1.26084	9.98633	-8.27051	9.31194e-06	0.000553136	3.79144	0.417302	ref	Homo sapiens meteorin like, glial cell differentiation regulator (METRNL), transcript variant 1, mRNA [NM_001004431]	down	24h
METTL7A	171	44	2084	GTTACCCATCAGATTTTAATTTTATCTTCTCTTTGAGAGCTTGGTAATAAGAAGCACTTA	13300	0	A_24_P941773	METTL7A	NM_014033	ref|Homo sapiens methyltransferase like 7A (METTL7A), mRNA [NM_014033]	1.06493	9.98477	6.18732	0.000107255	0.00347725	1.21194	2.09207	ref	Homo sapiens methyltransferase like 7A (METTL7A), mRNA [NM_014033]	up	24h
MGAT3	370	48	4978	ACATTCTGAAATCATTTTCTCTGTAAATGGTTGGATTTCATTTCACCCTTAAAGGGATGC	28717	0	A_24_P245838	MGAT3	NM_002409	ref|Homo sapiens mannosyl (beta-1,4-)-glycoprotein beta-1,4-N-acetylglucosaminyltransferase (MGAT3), transcript variant 1, mRNA [NM_002409]	-2.61539	9.2717	-18.2811	5.81942e-09	2.24306e-06	11.2947	0.163189	ref	Homo sapiens mannosyl (beta-1,4-)-glycoprotein beta-1,4-N-acetylglucosaminyltransferase (MGAT3), transcript variant 1, mRNA [NM_002409]	down	24h
MICAL2	341	36	3817	TGCCACACGGAACCCTGTATTTTGCACACAGCAAAACAAACAATGTTTAGCTTTATTTAT	26519	0	A_23_P24843	MICAL2	NM_014632	ref|Homo sapiens microtubule associated monooxygenase, calponin and LIM domain containing 2 (MICAL2), transcript variant 1, mRNA [NM_014632]	-2.03558	7.44829	-13.9061	7.96453e-08	1.70549e-05	8.71883	0.243911	ref	Homo sapiens microtubule associated monooxygenase, calponin and LIM domain containing 2 (MICAL2), transcript variant 1, mRNA [NM_014632]	down	24h
MILR1	108	33	495	GTGGTGATAATCCTAATTCTGGCTTTTTGGGTACTGCCCAAATACAAAACAAGAAAAGCT	8303	0	A_24_P33982	MILR1	NM_001291317	ref|Homo sapiens mast cell immunoglobulin like receptor 1 (MILR1), transcript variant S2, mRNA [NM_001291317]	1.66926	8.07248	12.9086	1.60735e-07	2.84934e-05	8.00725	3.18051	ref	Homo sapiens mast cell immunoglobulin like receptor 1 (MILR1), transcript variant S2, mRNA [NM_001291317]	up	24h
MLC1	219	10	3772	AGACCAGAGAGCTCAAGTTTCAGAGTCAGAATTAGGCACTTGGAACGTTTTTGCTGGCTT	16961	0	A_23_P211680	MLC1	NM_015166	ref|Homo sapiens megalencephalic leukoencephalopathy with subcortical cysts 1 (MLC1), transcript variant 1, mRNA [NM_015166]	-1.29376	13.8987	-11.7485	3.87757e-07	5.01913e-05	7.10562	0.407888	ref	Homo sapiens megalencephalic leukoencephalopathy with subcortical cysts 1 (MLC1), transcript variant 1, mRNA [NM_015166]	down	24h
MLXIPL	24	75	1447	CCACCCCCTTCCCCATAGAGCTTCTACCCTTGGGGTATTCGGAGCCTGCCTTTGGGCCTT	1713	0	A_24_P209389	MLXIPL	NM_032954	ref|Homo sapiens MLX interacting protein like (MLXIPL), transcript variant 4, mRNA [NM_032954]	1.74714	8.25561	15.0174	3.83745e-08	1.00849e-05	9.45075	3.35692	ref	Homo sapiens MLX interacting protein like (MLXIPL), transcript variant 4, mRNA [NM_032954]	up	24h
MNDA	174	53	1411	CAAGCTGAAACTGGTGTGTGGAAGTCACAGCTTCATCAAGGTCATCAAGGCCAAGAAAAA	13473	0	A_23_P137935	MNDA	NM_002432	ref|Homo sapiens myeloid cell nuclear differentiation antigen (MNDA), mRNA [NM_002432]	1.26268	10.228	8.08688	1.133e-05	0.000642217	3.58491	2.39941	ref	Homo sapiens myeloid cell nuclear differentiation antigen (MNDA), mRNA [NM_002432]	up	24h
MOV10	123	58	2989	TCCCCGTACCGGAAACAGGTGGAGAAAATCCGTTACTGCATCACCAAACTTGACAGGGAG	9592	0	A_23_P161125	MOV10	NM_020963	ref|Homo sapiens Mov10 RISC complex RNA helicase (MOV10), transcript variant 1, mRNA [NM_020963]	1.09197	8.19472	6.15199	0.0001123	0.0036138	1.16339	2.13165	ref	Homo sapiens Mov10 RISC complex RNA helicase (MOV10), transcript variant 1, mRNA [NM_020963]	up	24h
MSRB1	392	21	1097	TTGGCCTCTCGTCCACGAGGGGAGAAACCTAAACCCTGTTTCACAATCTGTGCGGAAGTA	30380	0	A_23_P129486	MSRB1	NM_016332	ref|Homo sapiens methionine sulfoxide reductase B1 (MSRB1), mRNA [NM_016332]	1.45861	11.1865	11.2574	5.76202e-07	6.6187e-05	6.6972	2.74844	ref	Homo sapiens methionine sulfoxide reductase B1 (MSRB1), mRNA [NM_016332]	up	24h
MVP	362	76	2806	ATATCCCCCCAGTCTGCTCAGGCCCCTCAAGCTCCTGGAGACAACCACGTGGTGCCTGTA	28139	0	A_23_P88819	MVP	NM_017458	ref|Homo sapiens major vault protein (MVP), transcript variant 1, mRNA [NM_017458]	1.03331	8.58016	6.54878	6.76372e-05	0.00239912	1.69905	2.04672	ref	Homo sapiens major vault protein (MVP), transcript variant 1, mRNA [NM_017458]	up	24h
MX2	240	66	2592	TCTGGGTCAAATTCTTCTTTTGTATGTCCAGTCTCCTGCACAGCACCTGCAGCATTGTAA	18612	0	A_23_P6263	MX2	NM_002463	ref|Homo sapiens MX dynamin like GTPase 2 (MX2), mRNA [NM_002463]	1.07087	7.39029	7.27245	2.82174e-05	0.00128123	2.62252	2.1007	ref	Homo sapiens MX dynamin like GTPase 2 (MX2), mRNA [NM_002463]	up	24h
MYBPH	478	77	1725	AAGGCGCAGAGATTGGAGTGCCCTGCGGAGTTGCACACTGGGTGGGAAGCACTCAAATAA	37154	0	A_23_P148737	MYBPH	NM_004997	ref|Homo sapiens myosin binding protein H (MYBPH), mRNA [NM_004997]	3.76795	9.01127	23.6937	4.69812e-10	3.70404e-07	13.6151	13.6227	ref	Homo sapiens myosin binding protein H (MYBPH), mRNA [NM_004997]	up	24h
MZB1	512	29	481	GGACATGTTTGCACTACTTGGGGGAGTTTGGAGAAGACCAGATCTATGAAGCCCACCAAC	39673	0	A_23_P84596	MZB1	NM_016459	ref|Homo sapiens marginal zone B and B1 cell specific protein (MZB1), mRNA [NM_016459]	-1.86481	8.45344	-9.27235	3.37838e-06	0.000257009	4.85619	0.274559	ref	Homo sapiens marginal zone B and B1 cell specific protein (MZB1), mRNA [NM_016459]	down	24h
NCF2	222	13	2324	TTACTGTAATTGGCTCTTAAGGCTTGAAGTAACCTTATAGGTTACTCATAAGGCATATAC	17126	0	A_23_P138194	NCF2	NM_000433	ref|Homo sapiens neutrophil cytosolic factor 2 (NCF2), transcript variant 1, mRNA [NM_000433]	1.15252	7.4383	8.57431	6.7805e-06	0.000429027	4.12515	2.22303	ref	Homo sapiens neutrophil cytosolic factor 2 (NCF2), transcript variant 1, mRNA [NM_000433]	up	24h
NDRG1	301	26	762	GTGTCCCACCTTTTTGGGAAGGAAGAAATGCAGAGTAACGTGGAAGTGGTCCACACCTAC	23367	0	A_24_P38387	NDRG1	NM_006096	ref|Homo sapiens N-myc downstream regulated 1 (NDRG1), transcript variant 2, mRNA [NM_006096]	1.04706	9.7623	9.69794	2.25509e-06	0.00018331	5.27904	2.06631	ref	Homo sapiens N-myc downstream regulated 1 (NDRG1), transcript variant 2, mRNA [NM_006096]	up	24h
NECTIN1	358	33	5173	TGCTCTTCTGACCCCTGCTGTGAGGAATGGGATTCTTGGTCGAAAAAATTGGTTTTCCTT	27745	0	A_24_P50890	NECTIN1	NM_002855	ref|Homo sapiens nectin cell adhesion molecule 1 (NECTIN1), transcript variant 1, mRNA [NM_002855]	1.10049	11.8238	10.1694	1.46547e-06	0.000135928	5.72868	2.14427	ref	Homo sapiens nectin cell adhesion molecule 1 (NECTIN1), transcript variant 1, mRNA [NM_002855]	up	24h
NECTIN2	88	51	1322	CTCCCAGCTGGTCATCCACGCAGTGGACAGTCTGTTCAATACCACCTTCGTCTGCACAGT	6763	0	A_23_P352870	NECTIN2	NM_002856	ref|Homo sapiens nectin cell adhesion molecule 2 (NECTIN2), transcript variant alpha, mRNA [NM_002856]	1.05797	8.53895	8.48766	7.41598e-06	0.000452923	4.03096	2.082	ref	Homo sapiens nectin cell adhesion molecule 2 (NECTIN2), transcript variant alpha, mRNA [NM_002856]	up	24h
NINJ1	301	8	1121	AGGGAGCCAGTCAGGCCTGTGAGGGCCGTAGACCTTGTATATACCCTGCACCAGCAGTGA	23334	0	A_23_P169137	NINJ1	NM_004148	ref|Homo sapiens ninjurin 1 (NINJ1), mRNA [NM_004148]	1.27184	12.234	6.91333	4.32021e-05	0.00171082	2.17266	2.41469	ref	Homo sapiens ninjurin 1 (NINJ1), mRNA [NM_004148]	up	24h
NINJ2	459	55	705	ACCATCTTGGTCTTCTTCACTGTGGTCATCAATGTTTTCATTACAGCCTTCGGGGCACAT	35726	0	A_23_P48109	NINJ2	NM_016533	ref|Homo sapiens ninjurin 2 (NINJ2), transcript variant 1, mRNA [NM_016533]	1.61766	9.06243	12.052	3.05763e-07	4.26943e-05	7.34977	3.06877	ref	Homo sapiens ninjurin 2 (NINJ2), transcript variant 1, mRNA [NM_016533]	up	24h
NKG7	16	39	694	GTTTTGAGCGTTGTATTCCAAAGGCCTCATCTGGAGCCTCGGGAAAGTCTGGTCCCACAT	1035	0	A_23_P119042	NKG7	NM_005601	ref|Homo sapiens natural killer cell granule protein 7 (NKG7), transcript variant 1, mRNA [NM_005601]	1.35557	11.77	9.94013	1.80339e-06	0.00015878	5.51239	2.55898	ref	Homo sapiens natural killer cell granule protein 7 (NKG7), transcript variant 1, mRNA [NM_005601]	up	24h
NLRC4	474	38	3129	ATGGATGGCTTGCCTTCATGGGTGTATTTGAGAATCTTAAGCAATTAGTGTTTTTTGACT	36767	0	A_23_P119835	NLRC4	NM_021209	ref|Homo sapiens NLR family CARD domain containing 4 (NLRC4), transcript variant 1, mRNA [NM_021209]	1.84153	8.82387	11.3596	5.29941e-07	6.21069e-05	6.78364	3.5839	ref	Homo sapiens NLR family CARD domain containing 4 (NLRC4), transcript variant 1, mRNA [NM_021209]	up	24h
NLRP3	111	83	3471	TGTTGTTGTCATCACAGCGCCTCAGTTAGAGGATGTTCCTCTGGTGACCTCATGTAATTA	8703	0	A_23_P9883	NLRP3	NM_001079821	ref|Homo sapiens NLR family pyrin domain containing 3 (NLRP3), transcript variant 3, mRNA [NM_001079821]	1.33553	9.60827	8.83695	5.19034e-06	0.000351666	4.4059	2.52368	ref	Homo sapiens NLR family pyrin domain containing 3 (NLRP3), transcript variant 3, mRNA [NM_001079821]	up	24h
NOG	42	39	1159	GCCAGCGCTGCGGCTGGATTCCCATCCAGTACCCCATCATTTCCGAGTGCAAGTGCTCGT	3078	0	A_23_P341938	NOG	NM_005450	ref|Homo sapiens noggin (NOG), mRNA [NM_005450]	-1.2627	6.71149	-11.9376	3.34177e-07	4.49325e-05	7.25853	0.416763	ref	Homo sapiens noggin (NOG), mRNA [NM_005450]	down	24h
NOTCH2	198	41	10724	GGCCCCCACTAATAAGTGGTACTATGGTTACTTCCTTGTGTACATTTCTCTTAAAAGTGA	15305	0	A_23_P200792	NOTCH2	NM_024408	ref|Homo sapiens notch 2 (NOTCH2), transcript variant 1, mRNA [NM_024408]	1.34293	12.7369	12.1548	2.82454e-07	4.1534e-05	7.43112	2.53665	ref	Homo sapiens notch 2 (NOTCH2), transcript variant 1, mRNA [NM_024408]	up	24h
NPC2	63	75	857	TTCTCAGTGGTTGTCTCATGTCTCTTTTTCTGTCTTAGGTGGTTTCATTAAATGCAGCAC	4912	0	A_23_P48717	NPC2	NM_006432	ref|Homo sapiens NPC intracellular cholesterol transporter 2 (NPC2), transcript variant 2, mRNA [NM_006432]	1.2839	13.7715	9.91121	1.85173e-06	0.000161398	5.48479	2.43496	ref	Homo sapiens NPC intracellular cholesterol transporter 2 (NPC2), transcript variant 2, mRNA [NM_006432]	up	24h
NPDC1	468	73	1286	CACTAAAAACATGTTTTGATGCTGTGTGCTTTTGGCTGGGCCTCGGGCTCCAGGCCCTGG	36369	0	A_23_P146572	NPDC1	NM_015392	ref|Homo sapiens neural proliferation, differentiation and control 1 (NPDC1), mRNA [NM_015392]	-2.20501	10.5866	-15.1092	3.62084e-08	9.78202e-06	9.50861	0.216883	ref	Homo sapiens neural proliferation, differentiation and control 1 (NPDC1), mRNA [NM_015392]	down	24h
NPW	6	50	659	CGTGGGTTCAGGAGCTGTGGGAGACGCGACGCAGGAGCTCCCAGGCAGGGATCCCCGTCC	341	0	A_23_P352799	NPW	NM_001099456	ref|Homo sapiens neuropeptide W (NPW), mRNA [NM_001099456]	-1.07612	7.4199	-7.06322	3.60993e-05	0.00151502	2.36239	0.474303	ref	Homo sapiens neuropeptide W (NPW), mRNA [NM_001099456]	down	24h
NRXN2	398	79	5215	ACGCCATGTATAAGTACCGCAATCGTGATGAGGGCTCCTACCAGGTGGACCAGAGCCGAA	30946	0	A_24_P261470	NRXN2	NM_138732	ref|Homo sapiens neurexin 2 (NRXN2), transcript variant alpha-2, mRNA [NM_138732]	1.33383	8.19243	9.92712	1.82496e-06	0.000159868	5.49999	2.5207	ref	Homo sapiens neurexin 2 (NRXN2), transcript variant alpha-2, mRNA [NM_138732]	up	24h
OSM	283	59	1646	TGGTGGTGGATCCTGGAATTTTCTCACGCAGGAGCCATTGCTCTCCTAGAGGGGGTCTCA	22037	0	A_23_P166408	OSM	NM_020530	ref|Homo sapiens oncostatin M (OSM), transcript variant 1, mRNA [NM_020530]	-1.2796	9.47313	-8.51382	7.21756e-06	0.000445511	4.05947	0.411909	ref	Homo sapiens oncostatin M (OSM), transcript variant 1, mRNA [NM_020530]	down	24h
PALLD	89	42	5026	GGTGCTGGATTCCAAGGTTTGTAAAGGCATCTCGGTAAAGACTGCTTTTTGAATGCATAT	6904	0	A_23_P213102	PALLD	NM_016081	ref|Homo sapiens palladin, cytoskeletal associated protein (PALLD), transcript variant 2, mRNA [NM_016081]	3.5208	9.2414	21.1708	1.40545e-09	8.40602e-07	12.6278	11.478	ref	Homo sapiens palladin, cytoskeletal associated protein (PALLD), transcript variant 2, mRNA [NM_016081]	up	24h
PCK2	244	52	1487	CTGGGCAAACCCTGGAAACCTGGTGACAAGGAGCCCTGTGCACATCCCAACTCTCGATTT	18893	0	A_23_P128817	PCK2	NM_004563	ref|Homo sapiens phosphoenolpyruvate carboxykinase 2, mitochondrial (PCK2), transcript variant 1, mRNA [NM_004563]	-1.00992	8.75765	-6.99074	3.93617e-05	0.00161402	2.271	0.496575	ref	Homo sapiens phosphoenolpyruvate carboxykinase 2, mitochondrial (PCK2), transcript variant 1, mRNA [NM_004563]	down	24h
PCTP	104	72	1930	TCAGGATGTAAAGCCACAGAATGGGATTTATTAATGTGGGATACCTCAGACTGTTTGTTT	8062	0	A_23_P4041	PCTP	NM_021213	ref|Homo sapiens phosphatidylcholine transfer protein (PCTP), transcript variant 1, mRNA [NM_021213]	1.21942	11.2398	7.67109	1.78922e-05	0.000884158	3.1033	2.32853	ref	Homo sapiens phosphatidylcholine transfer protein (PCTP), transcript variant 1, mRNA [NM_021213]	up	24h
PDE4B	18	47	3829	GGAAACACTACATTTGCTCACAGATGATTCTTCTGAATGCTCCCGAACTACTGACTTTGA	1204	0	A_23_P74278	PDE4B	NM_001037341	ref|Homo sapiens phosphodiesterase 4B (PDE4B), transcript variant d, mRNA [NM_001037341]	1.76058	8.61296	14.4236	5.63248e-08	1.32021e-05	9.0672	3.38834	ref	Homo sapiens phosphodiesterase 4B (PDE4B), transcript variant d, mRNA [NM_001037341]	up	24h
PGD	423	66	1263	TTTGATCGAAACCCGGAACTTCAGAACCTCCTACTGGACGACTTCTTTAAGTCAGCTGTT	32949	0	A_23_P126623	PGD	NM_002631	ref|Homo sapiens phosphogluconate dehydrogenase (PGD), transcript variant 1, mRNA [NM_002631]	1.94011	12.6217	12.3619	2.4119e-07	3.87356e-05	7.59291	3.83734	ref	Homo sapiens phosphogluconate dehydrogenase (PGD), transcript variant 1, mRNA [NM_002631]	up	24h
PIK3CG	15	41	7010	AGAAAGTAAGTTTCCAGAGCAAATCTGACCTAGCATTTGGTATGCTAGGCTCTGCTTTTC	1038	0	A_24_P637651	PIK3CG	NM_002649	ref|Homo sapiens phosphatidylinositol-4,5-bisphosphate 3-kinase catalytic subunit gamma (PIK3CG), transcript variant 1, mRNA [NM_002649]	1.89519	10.1931	12.9788	1.52739e-07	2.81836e-05	8.05919	3.71971	ref	Homo sapiens phosphatidylinositol-4,5-bisphosphate 3-kinase catalytic subunit gamma (PIK3CG), transcript variant 1, mRNA [NM_002649]	up	24h
PIM1	256	50	2606	GCCTGCTGGTTTTATCTGAGTGAAATACTGTACAGGGGAATAAAAGAGATCTTATTTTTT	19832	0	A_23_P345118	PIM1	NM_002648	ref|Homo sapiens Pim-1 proto-oncogene, serine/threonine kinase (PIM1), transcript variant 1, mRNA [NM_002648]	1.68704	10.5315	11.0685	6.73719e-07	7.53913e-05	6.53554	3.21996	ref	Homo sapiens Pim-1 proto-oncogene, serine/threonine kinase (PIM1), transcript variant 1, mRNA [NM_002648]	up	24h
PIR	262	14	1366	GGAAGAGCAGGTCTTGATGTGTCCTAGAATTTTGCCATTTCTGAGATTGAGCCATTGAAG	20233	0	A_23_P137035	PIR	NM_003662	ref|Homo sapiens pirin (PIR), transcript variant 1, mRNA [NM_003662]	1.50984	8.73151	10.019	1.67839e-06	0.000149291	5.5873	2.84779	ref	Homo sapiens pirin (PIR), transcript variant 1, mRNA [NM_003662]	up	24h
PIWIL4	30	11	2834	TCTGCCATAAGCTCAAGGCTGTGACTGGGGAAAAAGATTGAGCTTAGTTTTCATGTCTAG	2053	0	A_23_P427760	PIWIL4	NM_152431	ref|Homo sapiens piwi like RNA-mediated gene silencing 4 (PIWIL4), mRNA [NM_152431]	1.22792	10.9515	11.0168	7.03462e-07	7.7225e-05	6.49083	2.34229	ref	Homo sapiens piwi like RNA-mediated gene silencing 4 (PIWIL4), mRNA [NM_152431]	up	24h
PLEK	268	48	2503	TGAGAAAGACAGCACCCATTGAAACAGATATGTGTGTGAAAGTATATTTTTCAATTCCAG	20767	0	A_23_P209678	PLEK	NM_002664	ref|Homo sapiens pleckstrin (PLEK), mRNA [NM_002664]	1.36992	13.5431	10.9488	7.44799e-07	7.93429e-05	6.4317	2.58456	ref	Homo sapiens pleckstrin (PLEK), mRNA [NM_002664]	up	24h
PLEKHO1	154	19	1486	GGAGCTGAGAGACCTGTACAGACAGATGGACCTGCAGACCCCGGACTCCCACCTCAGACA	11844	0	A_23_P35114	PLEKHO1	NM_016274	ref|Homo sapiens pleckstrin homology domain containing O1 (PLEKHO1), transcript variant 1, mRNA [NM_016274]	1.30986	13.503	11.4481	4.93196e-07	5.81938e-05	6.8578	2.47918	ref	Homo sapiens pleckstrin homology domain containing O1 (PLEKHO1), transcript variant 1, mRNA [NM_016274]	up	24h
PLXND1	119	83	5718	CATGGCAGAGATTTATAAGTACGCCAAGAGGTATCGGCCGCAGATCATGGCCGCGCTGGA	9329	0	A_23_P80752	PLXND1	NM_015103	ref|Homo sapiens plexin D1 (PLXND1), mRNA [NM_015103]	-1.17028	9.53574	-8.59969	6.60581e-06	0.000421242	4.15258	0.444335	ref	Homo sapiens plexin D1 (PLXND1), mRNA [NM_015103]	down	24h
PMP22	457	66	1687	TGTGCCTCCAAGGACTGTCTGGCAATGACTTGTATTGGCCACCAACTGTAGATGTATATA	35595	0	A_23_P100711	PMP22	NM_000304	ref|Homo sapiens peripheral myelin protein 22 (PMP22), transcript variant 1, mRNA [NM_000304]	2.65378	7.96946	16.5498	1.51561e-08	4.69434e-06	10.3682	6.29315	ref	Homo sapiens peripheral myelin protein 22 (PMP22), transcript variant 1, mRNA [NM_000304]	up	24h
POR	331	38	1910	ACCTGCTAAAGCAAGACCGAGAGCACCTGTGGAAGTTGATCGAAGGCGGTGCCCACATCT	25747	0	A_24_P29723	POR	NM_000941	ref|Homo sapiens cytochrome p450 oxidoreductase (POR), mRNA [NM_000941]	1.43714	10.2265	12.1543	2.82561e-07	4.1534e-05	7.43073	2.70784	ref	Homo sapiens cytochrome p450 oxidoreductase (POR), mRNA [NM_000941]	up	24h
PPFIA4	258	1	6215	GGAGGTGTTAAGAAGAGAACTCTGTGCAAACAGTGATGGAAGGCTGTTGTCTTGGTGTAT	19896	0	A_23_P420692	PPFIA4	NM_001304331	ref|Homo sapiens PTPRF interacting protein alpha 4 (PPFIA4), transcript variant 1, mRNA [NM_001304331]	1.89895	7.93803	12.3285	2.47369e-07	3.89628e-05	7.56702	3.72942	ref	Homo sapiens PTPRF interacting protein alpha 4 (PPFIA4), transcript variant 1, mRNA [NM_001304331]	up	24h
PPP1R18	383	63	4428	AGTTATTTAATTCTGTTTCTCCTAGTGGTTCACAATTGAACTGAATTGAGATGGTGTCGG	29836	0	A_23_P331479	PPP1R18	NM_133471	ref|Homo sapiens protein phosphatase 1 regulatory subunit 18 (PPP1R18), transcript variant 1, mRNA [NM_133471]	1.04262	13.6063	8.4049	8.0838e-06	0.000488549	3.94027	2.05996	ref	Homo sapiens protein phosphatase 1 regulatory subunit 18 (PPP1R18), transcript variant 1, mRNA [NM_133471]	up	24h
PRG2	273	11	278	AAGAAAGATGGGGCTGTTGAGTCTATCTCAGTGCCAGATATGGTGGACAAAAACCTTACG	21164	0	A_23_P218002	PRG2	NM_002728	ref|Homo sapiens proteoglycan 2, pro eosinophil major basic protein (PRG2), transcript variant 1, mRNA [NM_002728]	-1.64744	14.3015	-9.88485	1.89701e-06	0.0001637	5.45958	0.319206	ref	Homo sapiens proteoglycan 2, pro eosinophil major basic protein (PRG2), transcript variant 1, mRNA [NM_002728]	down	24h
PRKCB	227	7	2254	TTCAAGCTCAACGGCTATTGTGGTGACATTTTTATGTTTTCATTGCCAAGTTGCATCCAT	17585	0	A_23_P420281	PRKCB	NM_002738	ref|Homo sapiens protein kinase C beta (PRKCB), transcript variant 2, mRNA [NM_002738]	1.98615	9.54125	14.8224	4.34608e-08	1.06173e-05	9.32662	3.96179	ref	Homo sapiens protein kinase C beta (PRKCB), transcript variant 2, mRNA [NM_002738]	up	24h
PRKCZ	64	47	2194	TGCCGAGGGGGCTGTCATGCGGTTTCCAAGGTGCACATTTTCCACGGAAACAGAACTCGA	4860	0	A_23_P51187	PRKCZ	NM_002744	ref|Homo sapiens protein kinase C zeta (PRKCZ), transcript variant 1, mRNA [NM_002744]	1.06289	7.58416	8.81882	5.28593e-06	0.000356178	4.38674	2.08912	ref	Homo sapiens protein kinase C zeta (PRKCZ), transcript variant 1, mRNA [NM_002744]	up	24h
PSMB9	353	32	132	ACCATCATGGCAGTGGAGTTTGACGGGGGCGTTGTGATGGGTTCTGATTCCCGAGTGTCT	27432	0	A_23_P111000	PSMB9	NM_002800	ref|Homo sapiens proteasome subunit beta 9 (PSMB9), mRNA [NM_002800]	1.2633	11.7692	9.78768	2.07475e-06	0.000175051	5.3661	2.40044	ref	Homo sapiens proteasome subunit beta 9 (PSMB9), mRNA [NM_002800]	up	24h
PTAFR	364	84	1358	ATACGGTCACTGAAGTGGTTGTGCCATTCAACCAGATCCCTGGCAATTCCCTCAAAAATT	28314	0	A_24_P102821	PTAFR	NM_000952	ref|Homo sapiens platelet activating factor receptor (PTAFR), transcript variant 3, mRNA [NM_000952]	1.26873	7.91913	10.3091	1.29402e-06	0.000125389	5.85821	2.4095	ref	Homo sapiens platelet activating factor receptor (PTAFR), transcript variant 3, mRNA [NM_000952]	up	24h
PTGS1	290	49	2108	TCATTTGGTCTGCCAGAATACTGGGTTCTTAGTTGACAACCTAGAATGTCAGATTTCTGG	22485	0	A_23_P216966	PTGS1	NM_000962	ref|Homo sapiens prostaglandin-endoperoxide synthase 1 (PTGS1), transcript variant 1, mRNA [NM_000962]	1.15738	9.71122	8.48889	7.40647e-06	0.000452923	4.03231	2.23052	ref	Homo sapiens prostaglandin-endoperoxide synthase 1 (PTGS1), transcript variant 1, mRNA [NM_000962]	up	24h
PXN	146	50	3608	CTGTAAACTTCCAAGCTGGCTTTTCCCATTTCAATTCCTGTGATTTATGCCAATAAAGTT	11282	0	A_24_P184555	PXN	NM_002859	ref|Homo sapiens paxillin (PXN), transcript variant 1, mRNA [NM_002859]	1.04993	11.9571	6.59855	6.35604e-05	0.00229201	1.76474	2.07043	ref	Homo sapiens paxillin (PXN), transcript variant 1, mRNA [NM_002859]	up	24h
RAB31	262	53	3671	ATTAAAGAGCTCTGAACTGTATTCAGACCGACTGGGTATCTAGCTTACTGTTTTAACATC	20305	0	A_24_P236799	RAB31	NM_006868	ref|Homo sapiens RAB31, member RAS oncogene family (RAB31), mRNA [NM_006868]	3.48467	12.3537	32.9623	1.85215e-11	5.66228e-08	16.2634	11.1941	ref	Homo sapiens RAB31, member RAS oncogene family (RAB31), mRNA [NM_006868]	up	24h
RAB33A	492	53	1021	TTCTTTCCCTTTTTTCTGTGCCTGCATAATGCTGACACCTGCTTGTTTCCATACAAATTG	38200	0	A_23_P147025	RAB33A	NM_004794	ref|Homo sapiens RAB33A, member RAS oncogene family (RAB33A), mRNA [NM_004794]	1.25651	8.82701	7.11331	3.40162e-05	0.00146769	2.42516	2.38917	ref	Homo sapiens RAB33A, member RAS oncogene family (RAB33A), mRNA [NM_004794]	up	24h
RAB37	125	24	2792	TATGCGCTGCACATTTCTGAGGCTACTGCATTTGCTTTCAAGGCAGAAATCTTGCTCTGA	9688	0	A_23_P414654	RAB37	NM_175738	ref|Homo sapiens RAB37, member RAS oncogene family (RAB37), transcript variant 3, mRNA [NM_175738]	2.80295	11.4595	20.4702	1.94839e-09	1.02409e-06	12.3263	6.97866	ref	Homo sapiens RAB37, member RAS oncogene family (RAB37), transcript variant 3, mRNA [NM_175738]	up	24h
RAB3D	5	15	4200	GGAAAGATGTACTCTTCTCAACAAGAAAAACTTAAATCCGTCGTGCCCAAATATAGTTGT	271	0	A_24_P236956	RAB3D	NM_004283	ref|Homo sapiens RAB3D, member RAS oncogene family (RAB3D), mRNA [NM_004283]	1.28692	9.42609	9.62746	2.40875e-06	0.000193425	5.21015	2.44006	ref	Homo sapiens RAB3D, member RAS oncogene family (RAB3D), mRNA [NM_004283]	up	24h
RAB7B	264	68	2340	AGCCTAGTAAGAAATGAGCAAAAACTTCAATATATATGACTCAGGCAAGAAATCAGCATC	20490	0	A_23_P84281	RAB7B	NM_177403	ref|Homo sapiens RAB7B, member RAS oncogene family (RAB7B), transcript variant 1, mRNA [NM_177403]	-1.61403	8.7187	-12.1094	2.92487e-07	4.19272e-05	7.39532	0.326685	ref	Homo sapiens RAB7B, member RAS oncogene family (RAB7B), transcript variant 1, mRNA [NM_177403]	down	24h
RARRES3	97	42	661	AGGCGTTCTCTAGATCCTTTCCTCTGTTTCCCTCTCTCGCTGGCAAAAGTATGATCTAAT	7531	0	A_23_P1962	RARRES3	NM_004585	ref|Homo sapiens retinoic acid receptor responder 3 (RARRES3), mRNA [NM_004585]	2.10278	9.06783	11.7799	3.7823e-07	4.93263e-05	7.13122	4.29536	ref	Homo sapiens retinoic acid receptor responder 3 (RARRES3), mRNA [NM_004585]	up	24h
RASGEF1A	358	39	1459	GTCCCGAGAACCACGTGGAAAAAGACAGCTGGAAGACCCTCAGGACCACCCTTCTGAACA	27757	0	A_32_P223140	RASGEF1A	NM_145313	ref|Homo sapiens RasGEF domain family member 1A (RASGEF1A), transcript variant 2, mRNA [NM_145313]	-1.00417	6.79957	-8.49606	7.3516e-06	0.000452176	4.04013	0.498558	ref	Homo sapiens RasGEF domain family member 1A (RASGEF1A), transcript variant 2, mRNA [NM_145313]	down	24h
RASGRP3	255	11	4189	CATTAAGGCAAAGTAGTTCCAGTGATTTAAAATACGGTTCCAAATACGCTAAAACCAACT	19757	0	A_24_P54390	RASGRP3	NM_170672	ref|Homo sapiens RAS guanyl releasing protein 3 (RASGRP3), transcript variant 2, mRNA [NM_170672]	2.12588	7.81058	15.7558	2.42708e-08	6.90125e-06	9.90524	4.36469	ref	Homo sapiens RAS guanyl releasing protein 3 (RASGRP3), transcript variant 2, mRNA [NM_170672]	up	24h
RASSF4	154	68	2090	AAGCCTTTGCGAAACTATGCAACAGTTTACATCAGTCATGTGAAGTATTTGTCTAAAACA	11939	0	A_24_P295590	RASSF4	NM_032023	ref|Homo sapiens Ras association domain family member 4 (RASSF4), mRNA [NM_032023]	2.08326	11.4363	8.53718	7.04525e-06	0.000436428	4.08488	4.23765	ref	Homo sapiens Ras association domain family member 4 (RASSF4), mRNA [NM_032023]	up	24h
RCSD1	137	45	1814	CTACCTTTTGTCCCTAAGGAAGGAGTTGGTGAAAGTCGGCCTGTGAGTAACATTGGAATT	10655	0	A_24_P822869	RCSD1	NR_136519	ref|Homo sapiens RCSD domain containing 1 (RCSD1), transcript variant 4, non-coding RNA [NR_136519]	2.21572	11.2419	17.5736	8.51331e-09	2.99564e-06	10.9289	4.64514	ref	Homo sapiens RCSD domain containing 1 (RCSD1), transcript variant 4, non-coding RNA [NR_136519]	up	24h
RELB	213	47	2207	CAGACTTGAAGGTGGGGGGTAGGTTGGTTGTTCAGAGTCTTCCCAATAAAGATGAGTTTT	16566	0	A_23_P55706	RELB	NM_006509	ref|Homo sapiens RELB proto-oncogene, NF-kB subunit (RELB), mRNA [NM_006509]	1.29027	11.3956	7.96088	1.29877e-05	0.000712887	3.44104	2.44574	ref	Homo sapiens RELB proto-oncogene, NF-kB subunit (RELB), mRNA [NM_006509]	up	24h
RETN	230	85	173	CAATAAGCAGCATTGGCCTGGAGTGCCAGAGCGTCACCTCCAGGGGGGACCTGGCTACTT	17883	0	A_23_P119222	RETN	NM_020415	ref|Homo sapiens resistin (RETN), transcript variant 1, mRNA [NM_020415]	2.51405	10.8227	12.5574	2.08227e-07	3.40726e-05	7.74319	5.71222	ref	Homo sapiens resistin (RETN), transcript variant 1, mRNA [NM_020415]	up	24h
RETREG1	278	43	3026	ACTGAAGACTTTGAACACTTGCTTTTTGTGATTGCTTATGTCATTAGTGCCTCATGACTG	21543	0	A_23_P167599	RETREG1	NM_001034850	ref|Homo sapiens reticulophagy regulator 1 (RETREG1), transcript variant 1, mRNA [NM_001034850]	1.27972	8.33028	9.12721	3.89113e-06	0.000286326	4.70813	2.42791	ref	Homo sapiens reticulophagy regulator 1 (RETREG1), transcript variant 1, mRNA [NM_001034850]	up	24h
RFTN1	406	83	2839	TTTATCATGTGTATATCGTCCAGAAAGTATTAAGGCTTTAGGTAGATGCAACTGGCGAAC	31578	0	A_23_P315571	RFTN1	NM_015150	ref|Homo sapiens raftlin, lipid raft linker 1 (RFTN1), mRNA [NM_015150]	-1.20457	9.86878	-8.57035	6.80817e-06	0.000429027	4.12086	0.433899	ref	Homo sapiens raftlin, lipid raft linker 1 (RFTN1), mRNA [NM_015150]	down	24h
RGS16	196	52	464	TCCGATCAGCTACCAAGCTGGCCTCCAGGGCACACCAGATCTTTGAGGAGTTCATTTGCA	15169	0	A_23_P217845	RGS16	NM_002928	ref|Homo sapiens regulator of G protein signaling 16 (RGS16), mRNA [NM_002928]	-1.19462	8.06763	-9.44678	2.85747e-06	0.000224266	5.03151	0.436901	ref	Homo sapiens regulator of G protein signaling 16 (RGS16), mRNA [NM_002928]	down	24h
RHBDL3	447	16	1286	TGCGAGGTTTCTTCTCATCACCAGCTCAGCTAGGCCGGGCAGACAAGGACAGAAGACTCT	34715	0	A_23_P308731	RHBDL3	NM_138328	ref|Homo sapiens rhomboid like 3 (RHBDL3), transcript variant 1, mRNA [NM_138328]	1.41887	7.50726	12.1963	2.73589e-07	4.11223e-05	7.46381	2.67377	ref	Homo sapiens rhomboid like 3 (RHBDL3), transcript variant 1, mRNA [NM_138328]	up	24h
RHEX	465	56	1463	TGAGAACTATGGAGTCCATCAGCAGAGATAGTAGTGAAGTCTCTCCCCAGGGAAAATTTT	36185	0	A_23_P95640	RHEX	NM_001007544	ref|Homo sapiens regulator of hemoglobinization and erythroid cell expansion (RHEX), mRNA [NM_001007544]	-2.38203	10.9803	-22.4059	8.09788e-10	5.61831e-07	13.1294	0.191839	ref	Homo sapiens regulator of hemoglobinization and erythroid cell expansion (RHEX), mRNA [NM_001007544]	down	24h
RHOBTB1	208	58	2353	ACCAGCGTGTGAAAAGGGAACGAGAGAAGGAAGATATTGCACTAAATAAGCATCGCTCAA	16116	0	A_24_P158536	RHOBTB1	NM_014836	ref|Homo sapiens Rho related BTB domain containing 1 (RHOBTB1), transcript variant 1, mRNA [NM_014836]	1.19413	8.40749	7.69066	1.75045e-05	0.000871525	3.1264	2.28807	ref	Homo sapiens Rho related BTB domain containing 1 (RHOBTB1), transcript variant 1, mRNA [NM_014836]	up	24h
RHOQ	79	52	1567	AATAAGGTCATAACTGCATTTATCATGAACACTAAAAATGTACACATTTTAGTTAATGTG	6136	0	A_32_P70273	RHOQ	NM_012249	ref|Homo sapiens ras homolog family member Q (RHOQ), mRNA [NM_012249]	1.08422	9.47786	7.86186	1.44759e-05	0.000774952	3.32671	2.12024	ref	Homo sapiens ras homolog family member Q (RHOQ), mRNA [NM_012249]	up	24h
RHOU	82	67	4054	GGCTGAACTACAAGTGTAGGCCACCATTATAATTTATAAATACAGCATACTTCAAAACTG	6327	0	A_24_P62530	RHOU	NM_021205	ref|Homo sapiens ras homolog family member U (RHOU), transcript variant 1, mRNA [NM_021205]	1.27807	8.63121	10.1331	1.51411e-06	0.000138954	5.69466	2.42515	ref	Homo sapiens ras homolog family member U (RHOU), transcript variant 1, mRNA [NM_021205]	up	24h
RNF122	178	80	1780	GGGATTTTCTGTTCCTCCCTGGAGTGGGTGAGGGTGGGAGAAAGTTACATATTTAAAGAA	13823	0	A_23_P134744	RNF122	NM_024787	ref|Homo sapiens ring finger protein 122 (RNF122), mRNA [NM_024787]	1.75348	10.6404	12.1895	2.75018e-07	4.11223e-05	7.45847	3.37171	ref	Homo sapiens ring finger protein 122 (RNF122), mRNA [NM_024787]	up	24h
RNF144A	69	40	4707	TCTTAAAGGGGAACAAATGATCTTGACAACATATTATTCCATAAAACCAGTTTAGGGCAC	5327	0	A_24_P37264	RNF144A	NM_014746	ref|Homo sapiens ring finger protein 144A (RNF144A), transcript variant 2, mRNA [NM_014746]	1.07198	8.34864	8.67196	6.1346e-06	0.000397032	4.23035	2.10232	ref	Homo sapiens ring finger protein 144A (RNF144A), transcript variant 2, mRNA [NM_014746]	up	24h
RTN4R	492	60	1827	CTCCCACCCAGATCGCGGTATATAGAGATATGCATTTTATTTTACTTGTGTAAAAATATC	38213	0	A_23_P132175	RTN4R	NM_023004	ref|Homo sapiens reticulon 4 receptor (RTN4R), mRNA [NM_023004]	-1.68661	7.9063	-11.6385	4.23177e-07	5.39706e-05	7.01563	0.310655	ref	Homo sapiens reticulon 4 receptor (RTN4R), mRNA [NM_023004]	down	24h
RUNX1-IT1	458	6	888	ATTGGGACTTCTCCCCAGGATGTACTGAATTCAAGGAAGCTTTCTCTAGGTGTAGCAGAA	35483	0	A_24_P65941	RUNX1-IT1	NR_026812	ref|Homo sapiens RUNX1 intronic transcript 1 (RUNX1-IT1), long non-coding RNA [NR_026812]	-1.37041	8.24532	-5.5187	0.000263474	0.00682897	0.263227	0.386781	ref	Homo sapiens RUNX1 intronic transcript 1 (RUNX1-IT1), long non-coding RNA [NR_026812]	down	24h
RUNX3	435	76	3949	GTACAGACAGCCTGGGCTGGTAAAAGTAGGTCCTTATTTACAAGGCTGCGTTAAAGTTGT	33887	0	A_23_P51231	RUNX3	NM_001031680	ref|Homo sapiens runt related transcription factor 3 (RUNX3), transcript variant 1, mRNA [NM_001031680]	1.68675	13.1591	16.1711	1.89215e-08	5.56259e-06	10.1506	3.21932	ref	Homo sapiens runt related transcription factor 3 (RUNX3), transcript variant 1, mRNA [NM_001031680]	up	24h
S100A11	332	75	356	ATTTCTTAATCTGATTGGTGGCCTAGCTGTGGCTTGCCATGACTCCTTCCTCAAGGCTGT	25816	0	A_23_P145863	S100A11	NM_005620	ref|Homo sapiens S100 calcium binding protein A11 (S100A11), mRNA [NM_005620]	1.10702	11.4526	7.79641	1.55606e-05	0.000805668	3.25053	2.15401	ref	Homo sapiens S100 calcium binding protein A11 (S100A11), mRNA [NM_005620]	up	24h
S100A8	338	29	423	AAAGCCATGAAGAAAGCCACAAAGAGTAGCTGAGTTACTGGGCCCAGAGGCTGGGCCCCT	26195	0	A_23_P434809	S100A8	NM_002964	ref|Homo sapiens S100 calcium binding protein A8 (S100A8), transcript variant 4, mRNA [NM_002964]	1.5412	9.69183	9.85325	1.95291e-06	0.00016769	5.42927	2.91036	ref	Homo sapiens S100 calcium binding protein A8 (S100A8), transcript variant 4, mRNA [NM_002964]	up	24h
S100A9	273	80	157	GAGCTGGTGCGAAAAGATCTGCAAAATTTTCTCAAGAAGGAGAATAAGAATGAAAAGGTC	21294	0	A_23_P23048	S100A9	NM_002965	ref|Homo sapiens S100 calcium binding protein A9 (S100A9), mRNA [NM_002965]	2.48453	8.57316	14.1642	6.691e-08	1.46906e-05	8.89427	5.5965	ref	Homo sapiens S100 calcium binding protein A9 (S100A9), mRNA [NM_002965]	up	24h
S100B	188	41	507	AGCTTGATTTGCTTTGTGATTGAAAAATTGAAAACCTCTTTCCAAAGGCTGTTTTAACGG	14526	0	A_23_P143526	S100B	NM_006272	ref|Homo sapiens S100 calcium binding protein B (S100B), mRNA [NM_006272]	1.42746	8.55657	8.99622	4.42729e-06	0.000310896	4.57277	2.68972	ref	Homo sapiens S100 calcium binding protein B (S100B), mRNA [NM_006272]	up	24h
S100P	148	55	431	CCAAAAGTGTTTGTTGGCAATTATTCCCCTAGGCTGAGCCTGCTCATGTACCTCTGATTA	11451	0	A_23_P58266	S100P	NM_005980	ref|Homo sapiens S100 calcium binding protein P (S100P), mRNA [NM_005980]	1.84964	13.5676	11.8493	3.58102e-07	4.74143e-05	7.18746	3.60409	ref	Homo sapiens S100 calcium binding protein P (S100P), mRNA [NM_005980]	up	24h
SAT1	80	76	791	GAAATAATAGAATGAGCACCCATTCCAAAGCTTTATTACCAGTGGCGTTGTTGCATGTTT	6182	0	A_23_P137016	SAT1	NM_002970	ref|Homo sapiens spermidine/spermine N1-acetyltransferase 1 (SAT1), transcript variant 1, mRNA [NM_002970]	1.57812	11.6732	11.7902	3.75167e-07	4.92975e-05	7.13958	2.98581	ref	Homo sapiens spermidine/spermine N1-acetyltransferase 1 (SAT1), transcript variant 1, mRNA [NM_002970]	up	24h
SCPEP1	223	12	1500	CTGTATCTAACTGGGGCTGTGATCAAGAAGGTTCTGACCAGCTTCTGCAGAGGATAAAAT	17285	0	A_23_P152548	SCPEP1	NM_021626	ref|Homo sapiens serine carboxypeptidase 1 (SCPEP1), mRNA [NM_021626]	1.38793	10.9987	10.1806	1.45084e-06	0.000135295	5.73912	2.61703	ref	Homo sapiens serine carboxypeptidase 1 (SCPEP1), mRNA [NM_021626]	up	24h
SCUBE1	8	55	2885	ACATCGTGCGCGATGGGCGCCTGTACGCCTCGGAGAACCACCAGGAAATTTTGAAAGACA	489	0	A_23_P211619	SCUBE1	NM_173050	ref|Homo sapiens signal peptide, CUB domain and EGF like domain containing 1 (SCUBE1), mRNA [NM_173050]	1.47274	7.17769	14.2996	6.11362e-08	1.39258e-05	8.98495	2.77548	ref	Homo sapiens signal peptide, CUB domain and EGF like domain containing 1 (SCUBE1), mRNA [NM_173050]	up	24h
SEC14L1	166	51	2534	AGCTCTCAGATGGTAAACGTAGTCGTTTGATCCCAAAACTACCTTGGCAGGTAGTTTTAA	12855	0	A_23_P206960	SEC14L1	NM_003003	ref|Homo sapiens SEC14 like lipid binding 1 (SEC14L1), transcript variant 1, mRNA [NM_003003]	1.12562	10.381	6.57337	6.5589e-05	0.00234083	1.73154	2.18195	ref	Homo sapiens SEC14 like lipid binding 1 (SEC14L1), transcript variant 1, mRNA [NM_003003]	up	24h
SEMA3G	312	35	3824	AACTGGCTGGAAGGAGATAAGAGCACTGGGTTTGAGATTCCCTCCATTAAAACAACCAAG	24163	0	A_23_P6818	SEMA3G	NM_020163	ref|Homo sapiens semaphorin 3G (SEMA3G), mRNA [NM_020163]	-1.03696	6.92914	-10.8884	7.8371e-07	8.28869e-05	6.37895	0.487352	ref	Homo sapiens semaphorin 3G (SEMA3G), mRNA [NM_020163]	down	24h
SEMA6B	271	8	3586	GGGTCTCCGAGGTGCCGGTTAGGAGTTTGAACCCCCCCCACTCTGCAGAGGGAAGCGGGG	21003	0	A_23_P208900	SEMA6B	NM_032108	ref|Homo sapiens semaphorin 6B (SEMA6B), mRNA [NM_032108]	2.06873	8.19866	10.1458	1.49683e-06	0.000138099	5.70662	4.19516	ref	Homo sapiens semaphorin 6B (SEMA6B), mRNA [NM_032108]	up	24h
SERHL2	262	60	901	GATATTTTGATCCAAGAGAGAATTACTCTGACAAGGAGTCCCTGTCGTTCATGATAGACA	20316	0	A_24_P340696	SERHL2	NM_014509	ref|Homo sapiens serine hydrolase like 2 (SERHL2), transcript variant 1, mRNA [NM_014509]	1.51087	7.64081	12.2866	2.55365e-07	3.9264e-05	7.53444	2.84983	ref	Homo sapiens serine hydrolase like 2 (SERHL2), transcript variant 1, mRNA [NM_014509]	up	24h
SERINC5	189	66	1290	GGTCATTTATGACGAGAAGAAAGGCACCGTCTACATCTACTCCTACTTCCACTTCGTGTT	14727	0	A_24_P6381	SERINC5	NM_178276	ref|Homo sapiens serine incorporator 5 (SERINC5), transcript variant 2, mRNA [NM_178276]	-1.33311	7.67227	-12.6819	1.89836e-07	3.2601e-05	7.83761	0.396911	ref	Homo sapiens serine incorporator 5 (SERINC5), transcript variant 2, mRNA [NM_178276]	down	24h
SERPINB10	238	6	1128	AGTGAGATAGATATACGAATTAGAGTCCCATCCATTGAATTCAATGCAAATCACCCATTC	18356	0	A_23_P313981	SERPINB10	NM_005024	ref|Homo sapiens serpin family B member 10 (SERPINB10), mRNA [NM_005024]	-1.73528	7.99811	-10.9535	7.41854e-07	7.93429e-05	6.43581	0.300351	ref	Homo sapiens serpin family B member 10 (SERPINB10), mRNA [NM_005024]	down	24h
SERPINB2	107	3	1999	GTAGGTATCCCTCCATGCCCTTCTGTAATAAATATCTGGAAAAAACATTAAACAATAGGC	8246	0	A_23_P153185	SERPINB2	NM_001143818	ref|Homo sapiens serpin family B member 2 (SERPINB2), transcript variant 1, mRNA [NM_001143818]	-1.1661	7.27679	-7.36703	2.52861e-05	0.00116336	2.73831	0.445625	ref	Homo sapiens serpin family B member 2 (SERPINB2), transcript variant 1, mRNA [NM_001143818]	down	24h
SH3BGRL3	91	40	909	CCTTACCCATTAGTCTCAGAAATTGTCTTAAGCAACAGCCCCAAATGCTGGCTGCCCCCA	7058	0	A_23_P126388	SH3BGRL3	NM_031286	ref|Homo sapiens SH3 domain binding glutamate rich protein like 3 (SH3BGRL3), mRNA [NM_031286]	1.14518	13.9538	6.95534	4.10699e-05	0.00166439	2.22613	2.21173	ref	Homo sapiens SH3 domain binding glutamate rich protein like 3 (SH3BGRL3), mRNA [NM_031286]	up	24h
SIGLEC10	473	52	2285	GGCGGATTATGCAGAAGTCAAGTTCCAATGAGGGTCTCTTAGGCTTTAGGACTGGGACTT	36790	0	A_23_P208182	SIGLEC10	NM_033130	ref|Homo sapiens sialic acid binding Ig like lectin 10 (SIGLEC10), transcript variant 1, mRNA [NM_033130]	1.41803	7.96182	10.2624	1.34869e-06	0.000127831	5.81514	2.6722	ref	Homo sapiens sialic acid binding Ig like lectin 10 (SIGLEC10), transcript variant 1, mRNA [NM_033130]	up	24h
SLA	177	48	934	TCTCCTGACATCAGCCCCCCGATATTCCGCCGAGGGGAGAAACTGCGTGTGATTTCTGAT	13761	0	A_24_P239578	SLA	NM_001045556	ref|Homo sapiens Src like adaptor (SLA), transcript variant 1, mRNA [NM_001045556]	2.02245	10.8596	15.3284	3.15614e-08	8.68941e-06	9.64513	4.06274	ref	Homo sapiens Src like adaptor (SLA), transcript variant 1, mRNA [NM_001045556]	up	24h
SLC16A3	418	84	1983	GTCTTGGGGACAGCTCTTTCCACCCCTGGAAGATGGAAATAAACCTGCGTGTGGGTGGAG	32516	0	A_23_P158725	SLC16A3	NM_001042422	ref|Homo sapiens solute carrier family 16 member 3 (SLC16A3), transcript variant 2, mRNA [NM_001042422]	1.06791	14.6627	6.11614	0.000117684	0.00374537	1.11392	2.09639	ref	Homo sapiens solute carrier family 16 member 3 (SLC16A3), transcript variant 2, mRNA [NM_001042422]	up	24h
SLC17A9	338	37	1386	TTGCCTGTTCAACCTTGTGGCCATCATCAGCAACCTGGGGCTGTGCACCTTCCTGGTGTT	26209	0	A_23_P210361	SLC17A9	NM_022082	ref|Homo sapiens solute carrier family 17 member 9 (SLC17A9), transcript variant 1, mRNA [NM_022082]	-1.00385	9.5152	-4.19514	0.00188001	0.0270388	-1.79883	0.498669	ref	Homo sapiens solute carrier family 17 member 9 (SLC17A9), transcript variant 1, mRNA [NM_022082]	down	24h
SLC22A18AS	434	22	1386	TTTAGGGCACTAGCACAGCACAGTCCACCCCTTGGGACTAGCACCCCCTCCGCAGTTCTG	33630	0	A_24_P372643	SLC22A18AS	NM_007105	ref|Homo sapiens solute carrier family 22 member 18 antisense (SLC22A18AS), transcript variant 1, mRNA [NM_007105]	-1.14582	10.5584	-4.71002	0.000849716	0.0158393	-0.968535	0.451932	ref	Homo sapiens solute carrier family 22 member 18 antisense (SLC22A18AS), transcript variant 1, mRNA [NM_007105]	down	24h
SLC25A29	249	34	1903	ACAGGCCAGCGGTGGAGGTCTGGACAGTTCAAGTGTGATGCAGCTGTGGCAAGGAGAAAT	19328	0	A_23_P77049	SLC25A29	NM_001039355	ref|Homo sapiens solute carrier family 25 member 29 (SLC25A29), transcript variant 1, mRNA [NM_001039355]	-1.03776	10.0182	-8.794	5.41988e-06	0.000362541	4.36046	0.487084	ref	Homo sapiens solute carrier family 25 member 29 (SLC25A29), transcript variant 1, mRNA [NM_001039355]	down	24h
SLC37A2	254	79	2816	CCCAAGTCCCGGATCACTCGCTGTTTTCTGGCTAGCTCTTGGCATCTCCATCTGAGCCTA	19728	0	A_23_P86931	SLC37A2	NM_198277	ref|Homo sapiens solute carrier family 37 member 2 (SLC37A2), transcript variant 1, mRNA [NM_198277]	1.14969	7.83435	8.21272	9.90137e-06	0.000582167	3.72684	2.21866	ref	Homo sapiens solute carrier family 37 member 2 (SLC37A2), transcript variant 1, mRNA [NM_198277]	up	24h
SLC44A1	96	64	4400	CTCCCTGTTCCATATGCTCGCAATCTCAGCTATTTGGAAGCTACCAGGAATGCTTTCTAA	7416	0	A_23_P216630	SLC44A1	NM_080546	ref|Homo sapiens solute carrier family 44 member 1 (SLC44A1), transcript variant 1, mRNA [NM_080546]	2.39167	10.4751	13.9975	7.48534e-08	1.62292e-05	8.78137	5.24763	ref	Homo sapiens solute carrier family 44 member 1 (SLC44A1), transcript variant 1, mRNA [NM_080546]	up	24h
SLC45A3	490	17	3266	GTGCCGTTTGCAATAATGTCGTCTTATTTATTTAGCGGGGTGAATATTTTATACTGTAAG	37971	0	A_24_P208345	SLC45A3	NM_033102	ref|Homo sapiens solute carrier family 45 member 3 (SLC45A3), mRNA [NM_033102]	-1.03515	7.31176	-6.99198	3.93034e-05	0.00161402	2.27257	0.487967	ref	Homo sapiens solute carrier family 45 member 3 (SLC45A3), mRNA [NM_033102]	down	24h
SLC7A11	202	81	2729	TGTAATCATATCTACATGCAATGTTAGTAATTCTGAAGTTTTTTAAATTTATGGCTATTT	15690	0	A_24_P200420	SLC7A11	NM_014331	ref|Homo sapiens solute carrier family 7 member 11 (SLC7A11), mRNA [NM_014331]	1.40378	8.11559	7.91982	1.35837e-05	0.000733983	3.39377	2.64594	ref	Homo sapiens solute carrier family 7 member 11 (SLC7A11), mRNA [NM_014331]	up	24h
SLCO5A1	17	66	3282	TTGGTTGAATTGAAAATGGCGACTTGAGAAACAACTGTGCCTTCTTTTCTTTCTTTCTTT	1240	0	A_23_P135669	SLCO5A1	NM_030958	ref|Homo sapiens solute carrier organic anion transporter family member 5A1 (SLCO5A1), transcript variant 1, mRNA [NM_030958]	1.55175	7.38983	12.1101	2.92342e-07	4.19272e-05	7.39583	2.93172	ref	Homo sapiens solute carrier organic anion transporter family member 5A1 (SLCO5A1), transcript variant 1, mRNA [NM_030958]	up	24h
SMIM3	208	2	2225	AGAAGATAGCACAGATATCGGGATATTATTGTGTGAAAATGCTGCTTTTACTTTGATGTG	16014	0	A_23_P414273	SMIM3	NM_032947	ref|Homo sapiens small integral membrane protein 3 (SMIM3), mRNA [NM_032947]	1.57366	14.0516	11.5707	4.46786e-07	5.4961e-05	6.9597	2.97658	ref	Homo sapiens small integral membrane protein 3 (SMIM3), mRNA [NM_032947]	up	24h
SMOX	457	50	2138	CTGCCTTGTTATTGTAAGTGCCTTCAATACTTTGCATTTTGGGATAATAAAAAAGGCTCC	35564	0	A_23_P102731	SMOX	NM_175839	ref|Homo sapiens spermine oxidase (SMOX), transcript variant 1, mRNA [NM_175839]	3.36437	9.83959	27.2293	1.20691e-10	2.25523e-07	14.7809	10.2986	ref	Homo sapiens spermine oxidase (SMOX), transcript variant 1, mRNA [NM_175839]	up	24h
SNN	228	45	2914	CCACACTCAAATGGCTAAGTAGGTTATGACCTCTCTGGATTATTTTTGAATGCCCAACTG	17656	0	A_24_P30923	SNN	NM_003498	ref|Homo sapiens stannin (SNN), mRNA [NM_003498]	1.37873	8.62955	10.9474	7.45627e-07	7.93429e-05	6.43055	2.60039	ref	Homo sapiens stannin (SNN), mRNA [NM_003498]	up	24h
SOCS1	484	26	1046	ACCTGAACTCGCACCTCCTACCTCTTCATGTTTACATATACCCAGTATCTTTGCACAAAC	37525	0	A_23_P420196	SOCS1	NM_003745	ref|Homo sapiens suppressor of cytokine signaling 1 (SOCS1), mRNA [NM_003745]	1.81044	8.40757	9.78546	2.07901e-06	0.000175051	5.36395	3.5075	ref	Homo sapiens suppressor of cytokine signaling 1 (SOCS1), mRNA [NM_003745]	up	24h
SOCS3	145	51	2408	GCAACTAAACAAACACAAAGTATTCTGTGTCAGGTATTGGGCTGGACAGGGCAGTTGTGT	11283	0	A_23_P207058	SOCS3	NM_003955	ref|Homo sapiens suppressor of cytokine signaling 3 (SOCS3), mRNA [NM_003955]	3.56981	8.90878	30.1555	4.43826e-11	1.09974e-07	15.5917	11.8746	ref	Homo sapiens suppressor of cytokine signaling 3 (SOCS3), mRNA [NM_003955]	up	24h
SOWAHD	35	28	1467	CGGGTAGAGTCAGCCTCTGACAACCTCCTCCTGAGACGACCCAGCCTTACTGGTACTTTT	2571	0	A_32_P123255	SOWAHD	NM_001105576	ref|Homo sapiens sosondowah ankyrin repeat domain family member D (SOWAHD), mRNA [NM_001105576]	1.0438	10.8941	6.43444	7.81153e-05	0.00270441	1.54687	2.06166	ref	Homo sapiens sosondowah ankyrin repeat domain family member D (SOWAHD), mRNA [NM_001105576]	up	24h
SPATC1L	34	17	582	CAACATCCCCGAGAAGATCGAGCAGACCTCCACCAAGTCTCTGGACGGCTCCGTGGACGA	2390	0	A_23_P371765	SPATC1L	NM_032261	ref|Homo sapiens spermatogenesis and centriole associated 1 like (SPATC1L), transcript variant 2, mRNA [NM_032261]	-1.2742	7.5157	-8.88757	4.93337e-06	0.000335566	4.4592	0.413455	ref	Homo sapiens spermatogenesis and centriole associated 1 like (SPATC1L), transcript variant 2, mRNA [NM_032261]	down	24h
SPECC1	42	54	3570	TGGCTGAACGAACACATTATCTGCAGAAATTCAGACAAAGAACATCTCCAAATCAGTCTT	3106	0	A_24_P943095	SPECC1	NM_001033553	ref|Homo sapiens sperm antigen with calponin homology and coiled-coil domains 1 (SPECC1), transcript variant 1, mRNA [NM_001033553]	1.49225	7.89307	13.207	1.29635e-07	2.49835e-05	8.22591	2.81328	ref	Homo sapiens sperm antigen with calponin homology and coiled-coil domains 1 (SPECC1), transcript variant 1, mRNA [NM_001033553]	up	24h
SPEG	510	53	1353	GCAGGGGGCCACTGTAGTGAGCGTGGAGAAATTTGGAAACACCTATTTCTTAACTCAAAT	39568	0	A_23_P338919	SPEG	NM_001173476	ref|Homo sapiens SPEG complex locus (SPEG), transcript variant 4, mRNA [NM_001173476]	-1.59125	9.03293	-7.81672	1.52147e-05	0.000798449	3.27423	0.331884	ref	Homo sapiens SPEG complex locus (SPEG), transcript variant 4, mRNA [NM_001173476]	down	24h
SPINK2	224	77	554	TTTACATGAGATTTGTTAACACACATTTTCTGAGAGCAGGTATGGAAGACAGCCATGTGT	17402	0	A_23_P155688	SPINK2	NM_021114	ref|Homo sapiens serine peptidase inhibitor, Kazal type 2 (SPINK2), transcript variant 2, mRNA [NM_021114]	-1.34849	8.00578	-8.06249	1.16319e-05	0.00065505	3.55721	0.392702	ref	Homo sapiens serine peptidase inhibitor, Kazal type 2 (SPINK2), transcript variant 2, mRNA [NM_021114]	down	24h
SPNS3	414	39	1640	TGCCTCGGTTCCTCTTTGGCTGTCCTCGGGGACTCCGGCTGAGGCACATCTGCCACTTTT	32116	0	A_23_P100963	SPNS3	NM_182538	ref|Homo sapiens sphingolipid transporter 3 (putative) (SPNS3), transcript variant 1, mRNA [NM_182538]	-2.25436	9.76658	-14.8816	4.18426e-08	1.0368e-05	9.36449	0.20959	ref	Homo sapiens sphingolipid transporter 3 (putative) (SPNS3), transcript variant 1, mRNA [NM_182538]	down	24h
SPON2	337	23	1787	GCGGTTTCGGAAGCGTCAGTGTTTCCATGTTATGGATCTCTCTGCGTTTGAATAAAGACT	26184	0	A_23_P121533	SPON2	NM_012445	ref|Homo sapiens spondin 2 (SPON2), transcript variant 1, mRNA [NM_012445]	-1.26948	11.3986	-5.0366	0.000523606	0.0113952	-0.460064	0.414808	ref	Homo sapiens spondin 2 (SPON2), transcript variant 1, mRNA [NM_012445]	down	24h
SUCNR1	42	80	1183	AATCAGAGAGTGTCACAGATTTAACCTTGATCTAAAGACAAGTTGTACCCAGAGTATGTG	3157	0	A_23_P69171	SUCNR1	NM_033050	ref|Homo sapiens succinate receptor 1 (SUCNR1), mRNA [NM_033050]	2.2739	10.107	14.6128	4.97637e-08	1.1824e-05	9.19126	4.83628	ref	Homo sapiens succinate receptor 1 (SUCNR1), mRNA [NM_033050]	up	24h
SULF2	150	13	3565	AACCTAATAAGAAATCCCAATTTTCAGGAGTGGTGGTGTCAATAAACGCTCTGTGGCCAG	11530	0	A_23_P154605	SULF2	NM_018837	ref|Homo sapiens sulfatase 2 (SULF2), transcript variant 1, mRNA [NM_018837]	3.52551	9.49079	28.4659	7.81207e-11	1.69375e-07	15.1387	11.5155	ref	Homo sapiens sulfatase 2 (SULF2), transcript variant 1, mRNA [NM_018837]	up	24h
SYNGR1	28	33	3839	AATTCCCAGGGGACTGACGTTAGTTCCCTACTCCATCCTTCCCTGGTGATTCTTGATCTT	1942	0	A_23_P348063	SYNGR1	NM_004711	ref|Homo sapiens synaptogyrin 1 (SYNGR1), transcript variant 1a, mRNA [NM_004711]	-1.05567	9.02236	-7.32882	2.64285e-05	0.0012127	2.69167	0.481073	ref	Homo sapiens synaptogyrin 1 (SYNGR1), transcript variant 1a, mRNA [NM_004711]	down	24h
TBL2	321	23	2185	CAAAGTTTTCTGGGACTTGATCATACATTTTATATGGTTGGGACTTCTCTCTTCGGGAGA	24929	0	A_23_P134395	TBL2	NM_012453	ref|Homo sapiens transducin beta like 2 (TBL2), transcript variant 1, mRNA [NM_012453]	1.22809	13.3819	11.6278	4.2681e-07	5.40367e-05	7.00683	2.34256	ref	Homo sapiens transducin beta like 2 (TBL2), transcript variant 1, mRNA [NM_012453]	up	24h
TERT	46	19	3935	TGGGGGTCCCTGTGGGTCAAATTGGGGGGAGGTGCTGTGGGAGTAAAAAACTGAATATAT	3363	0	A_23_P110851	TERT	NM_198253	ref|Homo sapiens telomerase reverse transcriptase (TERT), transcript variant 1, mRNA [NM_198253]	-1.87013	9.48481	-10.7238	9.0154e-07	9.42001e-05	6.23372	0.27355	ref	Homo sapiens telomerase reverse transcriptase (TERT), transcript variant 1, mRNA [NM_198253]	down	24h
TFDP2	21	62	1351	ACAAGAGAAAGCCTACGTTTCAATATGTGATGCTCATGTGTGTTTGTAGTGTGAGCTCTT	1534	0	A_23_P166964	TFDP2	NM_006286	ref|Homo sapiens transcription factor Dp-2 (TFDP2), transcript variant 2, mRNA [NM_006286]	-1.15725	9.50917	-9.31642	3.23765e-06	0.000248482	4.90075	0.448368	ref	Homo sapiens transcription factor Dp-2 (TFDP2), transcript variant 2, mRNA [NM_006286]	down	24h
TFEB	366	25	2011	CTAGAGGTGAGAAGAGGGCCTGGTGGAGATTCCCTGTCTTCTGAGCCCGAGCCCCTCATT	28362	0	A_23_P368729	TFEB	NM_007162	ref|Homo sapiens transcription factor EB (TFEB), transcript variant 1, mRNA [NM_007162]	1.46032	8.12177	9.82446	2.00542e-06	0.000171349	5.40158	2.7517	ref	Homo sapiens transcription factor EB (TFEB), transcript variant 1, mRNA [NM_007162]	up	24h
TGM5	353	72	1279	CAATTTTATCAGCACAAAGAGCATCCAGAGTGACGAGCGGGATGACATCACAGAGAACTA	27504	0	A_23_P129291	TGM5	NM_201631	ref|Homo sapiens transglutaminase 5 (TGM5), transcript variant 1, mRNA [NM_201631]	1.99605	8.15158	14.1976	6.54314e-08	1.45501e-05	8.91673	3.98905	ref	Homo sapiens transglutaminase 5 (TGM5), transcript variant 1, mRNA [NM_201631]	up	24h
THBD	410	72	3435	ACAGGGTCTGCAAGGTCTTTGGTTCAGCTAAGCTAGGAATGAAATCCTGCTTCAGTGTAT	31867	0	A_23_P91390	THBD	NM_000361	ref|Homo sapiens thrombomodulin (THBD), mRNA [NM_000361]	1.75941	7.70182	11.6667	4.13773e-07	5.31622e-05	7.03878	3.38559	ref	Homo sapiens thrombomodulin (THBD), mRNA [NM_000361]	up	24h
THBS4	382	80	3065	ACCATCCCTGAGGACTTCCAAGAGTTTCAAACCCAGAATTTCGACCGCTTCGATAATTAA	29716	0	A_24_P260443	THBS4	NM_003248	ref|Homo sapiens thrombospondin 4 (THBS4), transcript variant 1, mRNA [NM_003248]	1.01075	6.90424	9.88891	1.88997e-06	0.0001637	5.46347	2.01496	ref	Homo sapiens thrombospondin 4 (THBS4), transcript variant 1, mRNA [NM_003248]	up	24h
THEMIS2	80	78	506	TGCTTCTCAGGGAATCCGACACCAGCCAACCATTTTAAGCCTCTAAAAGACCTCGGGCAA	6186	0	A_24_P85775	THEMIS2	NM_001039477	ref|Homo sapiens thymocyte selection associated family member 2 (THEMIS2), transcript variant 2, mRNA [NM_001039477]	2.45582	9.88045	23.2386	5.67574e-10	4.13745e-07	13.4476	5.48625	ref	Homo sapiens thymocyte selection associated family member 2 (THEMIS2), transcript variant 2, mRNA [NM_001039477]	up	24h
TIMP2	363	64	1000	AAAGCCTCCAAGGGTTTCGACTGGTCCAGCTCTGACATCCCTTCCTGGAAACAGCATGAA	28276	0	A_23_P107401	TIMP2	NM_003255	ref|Homo sapiens TIMP metallopeptidase inhibitor 2 (TIMP2), mRNA [NM_003255]	1.05423	11.3511	7.24498	2.91367e-05	0.00130864	2.58867	2.07661	ref	Homo sapiens TIMP metallopeptidase inhibitor 2 (TIMP2), mRNA [NM_003255]	up	24h
TMEM11	320	73	1156	CAGATCACGGGTGTACCCAGGGTTTTTCAGCTCATTACACTAAGATGTGGATTTCCATAA	24867	0	A_23_P107036	TMEM11	NM_003876	ref|Homo sapiens transmembrane protein 11 (TMEM11), transcript variant 1, mRNA [NM_003876]	1.0141	13.4892	10.0845	1.58181e-06	0.000142898	5.64908	2.01964	ref	Homo sapiens transmembrane protein 11 (TMEM11), transcript variant 1, mRNA [NM_003876]	up	24h
TMEM71	176	23	1676	AACCACGTTCTAAACCAAGTTTTTAATCTTCTTGGGGCTCGTAATTACCTTTCACTTTAA	13574	0	A_23_P321354	TMEM71	NM_144649	ref|Homo sapiens transmembrane protein 71 (TMEM71), transcript variant 1, mRNA [NM_144649]	1.41786	10.0657	10.0358	1.6531e-06	0.000147799	5.60313	2.67188	ref	Homo sapiens transmembrane protein 71 (TMEM71), transcript variant 1, mRNA [NM_144649]	up	24h
TNFAIP2	386	59	4015	GCCGGTATAAAGGATGCCCAAGGTCTTTGTACGTGTGTAGGAGTTAGCGTGTTTGATATT	29984	0	A_23_P421423	TNFAIP2	NM_006291	ref|Homo sapiens TNF alpha induced protein 2 (TNFAIP2), mRNA [NM_006291]	3.33217	14.543	24.2702	3.71584e-10	3.22306e-07	13.8212	10.0712	ref	Homo sapiens TNF alpha induced protein 2 (TNFAIP2), mRNA [NM_006291]	up	24h
TNFRSF14	93	20	1583	GGATACCACATCGGAAGTGATTTTCTAAATTGGATTTGAATTCGGCTCCTGTTTTCTATT	7174	0	A_23_P126908	TNFRSF14	NM_003820	ref|Homo sapiens TNF receptor superfamily member 14 (TNFRSF14), transcript variant 1, mRNA [NM_003820]	1.30634	11.869	8.72982	5.78372e-06	0.000378475	4.29223	2.47313	ref	Homo sapiens TNF receptor superfamily member 14 (TNFRSF14), transcript variant 1, mRNA [NM_003820]	up	24h
TNNI2	18	41	505	GGAGCGGGACCTGCGAGACGTGGGTGACTGGAGGAAGAACATCGAGGAGAAGTCTGGCAT	1192	0	A_23_P24784	TNNI2	NM_003282	ref|Homo sapiens troponin I2, fast skeletal type (TNNI2), transcript variant 1, mRNA [NM_003282]	2.30686	8.62638	13.1112	1.38829e-07	2.61738e-05	8.1563	4.94805	ref	Homo sapiens troponin I2, fast skeletal type (TNNI2), transcript variant 1, mRNA [NM_003282]	up	24h
TNRC6C-AS1	270	2	2965	TAAAGCAAAACAATGGAAAATCTGAGTTCACTCGTGAGAGAGGTACGTATGTGAGCTCTG	20839	0	A_24_P857624	TNRC6C-AS1	NR_040071	ref|Homo sapiens TNRC6C antisense RNA 1 (TNRC6C-AS1), long non-coding RNA [NR_040071]	1.25334	9.22751	9.76193	2.12482e-06	0.00017634	5.34119	2.38392	ref	Homo sapiens TNRC6C antisense RNA 1 (TNRC6C-AS1), long non-coding RNA [NR_040071]	up	24h
TPP1	387	13	3077	TTCCCTGAGGCTACTTTATTTTGGTATGGCTGAAAAATCCTAGATTTTCTAAACAAAACC	30056	0	A_24_P38815	TPP1	NM_000391	ref|Homo sapiens tripeptidyl peptidase 1 (TPP1), mRNA [NM_000391]	1.02603	11.6313	7.76975	1.60274e-05	0.000815674	3.21937	2.03641	ref	Homo sapiens tripeptidyl peptidase 1 (TPP1), mRNA [NM_000391]	up	24h
TSPAN14	43	10	3899	CACCATGCCCCACGTAGCTGAAAGCTGCTTATCCCAATTGTCAACTCTGGCCTTCTTCAG	3183	0	A_24_P135483	TSPAN14	NM_001351267	ref|Homo sapiens tetraspanin 14 (TSPAN14), transcript variant 4, mRNA [NM_001351267]	1.12013	8.30658	9.46181	2.81685e-06	0.000222083	5.04648	2.17367	ref	Homo sapiens tetraspanin 14 (TSPAN14), transcript variant 4, mRNA [NM_001351267]	up	24h
TSPOAP1	145	15	7626	GGGTGTGGAATGGTGGGGGAATTTGTTTAAAAAGACATTTTATTATAATAAAGTCTATTT	11212	0	A_24_P113131	TSPOAP1	NM_004758	ref|Homo sapiens TSPO associated protein 1 (TSPOAP1), transcript variant 1, mRNA [NM_004758]	-1.32619	10.0395	-7.7848	1.57621e-05	0.000811259	3.23697	0.39882	ref	Homo sapiens TSPO associated protein 1 (TSPOAP1), transcript variant 1, mRNA [NM_004758]	down	24h
TTLL4	219	41	3653	CTATCTCAAAGGATGACGTGATACTCAATGCCTTCAGCAAATCAGAGACTAGCAAGCTGG	17020	0	A_23_P142697	TTLL4	NM_014640	ref|Homo sapiens tubulin tyrosine ligase like 4 (TTLL4), mRNA [NM_014640]	1.21466	9.3524	8.79084	5.43718e-06	0.000362541	4.35711	2.32087	ref	Homo sapiens tubulin tyrosine ligase like 4 (TTLL4), mRNA [NM_014640]	up	24h
TUBA4A	114	76	786	AATTGTCTCCTCCATCACAGCTTCTCTGCGCTTTGACGGGGCCCTCAATGTGGACCTCAC	8851	0	A_23_P84448	TUBA4A	NM_006000	ref|Homo sapiens tubulin alpha 4a (TUBA4A), transcript variant 1, mRNA [NM_006000]	1.57047	11.827	13.3972	1.13286e-07	2.25856e-05	8.36266	2.97002	ref	Homo sapiens tubulin alpha 4a (TUBA4A), transcript variant 1, mRNA [NM_006000]	up	24h
TYRO3	80	57	3693	CTCAAAATATCCTAAGACTAACAAAGGCAGCTGTGTCTGAGCCCAACCCTTCTAAACGGT	6146	0	A_23_P54517	TYRO3	NM_006293	ref|Homo sapiens TYRO3 protein tyrosine kinase (TYRO3), transcript variant 1, mRNA [NM_006293]	-1.10691	7.79453	-8.30406	8.98743e-06	0.000535694	3.82878	0.464287	ref	Homo sapiens TYRO3 protein tyrosine kinase (TYRO3), transcript variant 1, mRNA [NM_006293]	down	24h
USP30-AS1	440	70	600	TGGGGCTGCTTGGTTTTCAGATTTGCTTAGGCTCCATTCATAAATACAGATGGCACACTT	34187	0	A_32_P56249	USP30-AS1	NR_038996	ref|Homo sapiens USP30 antisense RNA 1 (USP30-AS1), long non-coding RNA [NR_038996]	1.99114	8.63188	10.3937	1.20084e-06	0.000118344	5.93595	3.97552	ref	Homo sapiens USP30 antisense RNA 1 (USP30-AS1), long non-coding RNA [NR_038996]	up	24h
VIM	102	55	1789	TGATTAAGACGGTTGAAACTAGAGATGGACAGGTTATCAACGAAACTTCTCAGCATCACG	7868	0	A_23_P161190	VIM	NM_003380	ref|Homo sapiens vimentin (VIM), mRNA [NM_003380]	-2.95462	11.145	-18.8392	4.3531e-09	1.84157e-06	11.5714	0.128995	ref	Homo sapiens vimentin (VIM), mRNA [NM_003380]	down	24h
VIT	384	58	2645	CAAAATAAATGTTCGGAATACAGTGCAGCCCTTACGACAGGCTTACGTAGAGCTTTTGTG	29827	0	A_23_P56578	VIT	NM_053276	ref|Homo sapiens vitrin (VIT), transcript variant 1, mRNA [NM_053276]	2.72961	8.50951	20.645	1.7941e-09	9.72459e-07	12.4027	6.63277	ref	Homo sapiens vitrin (VIT), transcript variant 1, mRNA [NM_053276]	up	24h
VSIR	334	75	1649	AGATCTGTCAACAGGTTAAGTCAATCTGGGGCTTCCACTGCCTGCATTCCAGTCCCCAGA	25967	0	A_23_P24077	VSIR	NM_022153	ref|Homo sapiens V-set immunoregulatory receptor (VSIR), mRNA [NM_022153]	2.52948	12.7205	18.3678	5.55978e-09	2.19169e-06	11.3383	5.77362	ref	Homo sapiens V-set immunoregulatory receptor (VSIR), mRNA [NM_022153]	up	24h
WNT6	157	32	1597	TGGAAAAAAGCCAGTCTAAAGGCCTCTGGATACTGGGCTCCCCAGAACTGCTGGCCACAG	12188	0	A_23_P119916	WNT6	NM_006522	ref|Homo sapiens Wnt family member 6 (WNT6), mRNA [NM_006522]	-1.13443	8.95725	-5.40268	0.000309888	0.00765671	0.0921743	0.455516	ref	Homo sapiens Wnt family member 6 (WNT6), mRNA [NM_006522]	down	24h
WSB2	77	5	2541	AACGTTACATGACTCGTTGAGAAAGTTGAGGAATTTCCTCTACCACCTTTGTTGCTTGAA	5896	0	A_23_P259272	WSB2	NM_018639	ref|Homo sapiens WD repeat and SOCS box containing 2 (WSB2), transcript variant 2, mRNA [NM_018639]	1.40732	8.16883	11.0251	6.98569e-07	7.71763e-05	6.49805	2.65244	ref	Homo sapiens WD repeat and SOCS box containing 2 (WSB2), transcript variant 2, mRNA [NM_018639]	up	24h
ZBTB16	364	30	2080	GCATCCACACGGGTGAGAAACCCTACGAGTGCAATGGCTGTGGCAAGAAGTTCAGCCTCA	28215	0	A_23_P104804	ZBTB16	NM_006006	ref|Homo sapiens zinc finger and BTB domain containing 16 (ZBTB16), transcript variant 1, mRNA [NM_006006]	-1.15273	9.71469	-8.58772	6.6876e-06	0.000424895	4.13965	0.449772	ref	Homo sapiens zinc finger and BTB domain containing 16 (ZBTB16), transcript variant 1, mRNA [NM_006006]	down	24h
ZCCHC24	487	79	4510	TAGACTTGAATCTACTCTAAACGAATATTTAATCCAACCTCACTACATTGTAGCTCAGTC	37927	0	A_23_P335452	ZCCHC24	NM_153367	ref|Homo sapiens zinc finger CCHC-type containing 24 (ZCCHC24), mRNA [NM_153367]	1.14442	7.20482	8.54953	6.95597e-06	0.000432442	4.09829	2.21058	ref	Homo sapiens zinc finger CCHC-type containing 24 (ZCCHC24), mRNA [NM_153367]	up	24h
ZDHHC11	66	17	2480	AGAGTCAATACCAGAGAACCAGAGGCATCCTCTGTATTTTAATGAACTCTGCATTTTAAT	4961	0	A_24_P153456	ZDHHC11	NM_024786	ref|Homo sapiens zinc finger DHHC-type containing 11 (ZDHHC11), mRNA [NM_024786]	-1.17777	9.7372	-7.19221	3.09946e-05	0.00136435	2.5234	0.442036	ref	Homo sapiens zinc finger DHHC-type containing 11 (ZDHHC11), mRNA [NM_024786]	down	24h
ZG16B	381	42	655	CCACCAGTTAATCTCACATACTCAGCAAACTCACCCGTGGGTCGCTAGGGTGGGGTATGG	29645	0	A_23_P118203	ZG16B	NM_145252	ref|Homo sapiens zymogen granule protein 16B (ZG16B), mRNA [NM_145252]	1.23782	8.81377	8.00342	1.24003e-05	0.000682805	3.48981	2.35843	ref	Homo sapiens zymogen granule protein 16B (ZG16B), mRNA [NM_145252]	up	24h
CYBB	78	20	1624	ACAATTGCAAGTCAACACCCTAATACCAGAATAGGAGTTTTCCTCTGTGGACCTGAAGCC	5923	0	A_23_P217258	CYBB	NM_000397	ref|Homo sapiens cytochrome b-245 beta chain (CYBB), mRNA [NM_000397]	1.11236	11.5778	6.08699	0.000122266	0.00588852	1.27229	2.162	ref	Homo sapiens cytochrome b-245 beta chain (CYBB), mRNA [NM_000397]	up	3h
NCF1	83	70	836	TTCACAAGCTCCTGGACGGCTGGTGGGTCATCAGGAAAGACGACGTCACAGGCTACTTTC	6488	0	A_23_P42746	NCF1	NM_000265	ref|Homo sapiens neutrophil cytosolic factor 1 (NCF1), mRNA [NM_000265]	3.81837	11.0059	27.8859	9.55756e-11	3.58855e-07	14.3913	14.1073	ref	Homo sapiens neutrophil cytosolic factor 1 (NCF1), mRNA [NM_000265]	up	3h
ABCA1	94	38	10022	CCAAAGAGCCATGTGTCATGTAATACTGAACCACTTTGATATTGAGACATTAATTTGTAC	7207	0	A_24_P235429	ABCA1	NM_005502	ref|Homo sapiens ATP binding cassette subfamily A member 1 (ABCA1), mRNA [NM_005502]	1.70285	7.9218	13.5472	1.01985e-07	3.68526e-05	8.46632	3.25544	ref	Homo sapiens ATP binding cassette subfamily A member 1 (ABCA1), mRNA [NM_005502]	up	3h
ABCB10	91	34	2032	CTGGATGCTGAAAATGAGTACCTTGTTCAAGAAGCTCTAGATCCACTGACGGATGGAAGA	7046	0	A_24_P324449	ABCB10	NM_012089	ref|Homo sapiens ATP binding cassette subfamily B member 10 (ABCB10), mRNA [NM_012089]	-1.17315	10.0888	-8.20851	9.94586e-06	0.0010217	3.87646	0.443453	ref	Homo sapiens ATP binding cassette subfamily B member 10 (ABCB10), mRNA [NM_012089]	down	3h
ABI3	230	27	1712	AGCTGTGTTCTGTCCTTCCTCCCATCGGAGGGAGAAGGGGTCCTGGGGAGAGAGAATTTA	17774	0	A_23_P141429	ABI3	NM_016428	ref|Homo sapiens ABI family member 3 (ABI3), transcript variant 1, mRNA [NM_016428]	1.34951	9.70115	7.32794	2.64554e-05	0.00208685	2.86477	2.54826	ref	Homo sapiens ABI family member 3 (ABI3), transcript variant 1, mRNA [NM_016428]	up	3h
ACP5	123	80	1271	TTTGCTGAGTTCCGGGGTGCAATGGGGGAGGGAGGGAGGGAAAGCTTCCTCCTAAATCAA	9631	0	A_23_P142075	ACP5	NM_001611	ref|Homo sapiens acid phosphatase 5, tartrate resistant (ACP5), transcript variant 4, mRNA [NM_001611]	1.13404	9.02124	5.92403	0.00015169	0.0067374	1.04747	2.19472	ref	Homo sapiens acid phosphatase 5, tartrate resistant (ACP5), transcript variant 4, mRNA [NM_001611]	up	3h
ADAM8	145	70	3169	TATGTGGGAGAGTCAGCTATCTTGTCTGGTTTTCTTGAGACCTCAGATGTGTGTTCAGCA	11319	0	A_24_P300777	ADAM8	NM_001109	ref|Homo sapiens ADAM metallopeptidase domain 8 (ADAM8), transcript variant 1, mRNA [NM_001109]	1.18741	11.9997	6.93983	4.18438e-05	0.00280281	2.38869	2.27743	ref	Homo sapiens ADAM metallopeptidase domain 8 (ADAM8), transcript variant 1, mRNA [NM_001109]	up	3h
ADAMTS14	347	76	5500	TGTGCCTTGGAAATCCAGATCTTTAAAATTTTATGTATTTATTAACATCGCCATTGGGCC	27054	0	A_24_P275073	ADAMTS14	NM_139155	ref|Homo sapiens ADAM metallopeptidase with thrombospondin type 1 motif 14 (ADAMTS14), transcript variant 1, mRNA [NM_139155]	1.90771	9.5006	11.9861	3.21783e-07	8.45656e-05	7.34634	3.75212	ref	Homo sapiens ADAM metallopeptidase with thrombospondin type 1 motif 14 (ADAMTS14), transcript variant 1, mRNA [NM_139155]	up	3h
ADCY4	163	81	3242	CTACAGCCGGGGTGTCATCAAGGTGAAAGGCAAAGGGCAGCTCTGCACCTACTTCCTGAA	12755	0	A_23_P381261	ADCY4	NM_139247	ref|Homo sapiens adenylate cyclase 4 (ADCY4), transcript variant 2, mRNA [NM_139247]	1.7862	8.53298	12.2144	2.69835e-07	7.54884e-05	7.51966	3.44906	ref	Homo sapiens adenylate cyclase 4 (ADCY4), transcript variant 2, mRNA [NM_139247]	up	3h
ADGRE2	58	44	6058	CTTTGCTTGATATAGACTGCTAAGGTGAGATGGGGAATATCAGAGTCAGCTGCTGCTTGA	4373	0	A_23_P502336	ADGRE2	NM_013447	ref|Homo sapiens adhesion G protein-coupled receptor E2 (ADGRE2), transcript variant 1, mRNA [NM_013447]	1.04561	10.4493	9.90111	1.86894e-06	0.000320958	5.58612	2.06424	ref	Homo sapiens adhesion G protein-coupled receptor E2 (ADGRE2), transcript variant 1, mRNA [NM_013447]	up	3h
ADGRG5	156	48	3679	GTGGACAAACCACTCAGCCTCTGTGTGCCTCAGTTTTCCTATTTGTAAAATAGAGGCCAT	12061	0	A_23_P206290	ADGRG5	NM_153837	ref|Homo sapiens adhesion G protein-coupled receptor G5 (ADGRG5), transcript variant 1, mRNA [NM_153837]	1.54072	11.1576	12.4252	2.29938e-07	6.87632e-05	7.67666	2.9094	ref	Homo sapiens adhesion G protein-coupled receptor G5 (ADGRG5), transcript variant 1, mRNA [NM_153837]	up	3h
ADORA2A	256	42	2174	TGAGGAAACCCTTTTTATTTTATTACCTTTCACTCTCTGGCTGCTGGGTCTGCCGTCGGT	19817	0	A_23_P109436	ADORA2A	NM_000675	ref|Homo sapiens adenosine A2a receptor (ADORA2A), transcript variant 3, mRNA [NM_000675]	1.99118	7.99076	16.271	1.78374e-08	1.14589e-05	10.1066	3.97563	ref	Homo sapiens adenosine A2a receptor (ADORA2A), transcript variant 3, mRNA [NM_000675]	up	3h
ALOX5AP	387	50	762	GCCCCTTGAACATGACCGTGGCCCCAAATTTGCTATTCCCATGCATTTTGTTTGTTTCTT	30127	0	A_23_P2793	ALOX5AP	NM_001629	ref|Homo sapiens arachidonate 5-lipoxygenase activating protein (ALOX5AP), transcript variant 1, mRNA [NM_001629]	1.29102	13.3421	9.36932	3.07708e-06	0.000452305	5.07932	2.44701	ref	Homo sapiens arachidonate 5-lipoxygenase activating protein (ALOX5AP), transcript variant 1, mRNA [NM_001629]	up	3h
APOLD1	17	27	4424	GAGTGGTTGTAGAAGTCTCCCTAAATCAGACATGTCAAGCAATCAGCCAACGTGGTGTAT	1163	0	A_23_P48217	APOLD1	NM_030817	ref|Homo sapiens apolipoprotein L domain containing 1 (APOLD1), transcript variant 2, mRNA [NM_030817]	1.03604	8.81965	8.03317	1.20067e-05	0.00114427	3.68224	2.05059	ref	Homo sapiens apolipoprotein L domain containing 1 (APOLD1), transcript variant 2, mRNA [NM_030817]	up	3h
ARAP3	179	56	5021	ATATTTGATACGTAGGGGTTCCATGAGAGATTTTGGGTTTTAAAGGAATGGTTTTACTGC	13932	0	A_23_P167389	ARAP3	NM_022481	ref|Homo sapiens ArfGAP with RhoGAP domain, ankyrin repeat and PH domain 3 (ARAP3), mRNA [NM_022481]	1.08628	9.72616	7.7256	1.68344e-05	0.00150017	3.33302	2.12326	ref	Homo sapiens ArfGAP with RhoGAP domain, ankyrin repeat and PH domain 3 (ARAP3), mRNA [NM_022481]	up	3h
ARHGAP12	464	14	4066	TGTATAATAAAACACAGGGTTTGGAAGGTTTTGTTACAGGGAGCATGGTCTGTTGAAGAT	35960	0	A_23_P149775	ARHGAP12	NM_018287	ref|Homo sapiens Rho GTPase activating protein 12 (ARHGAP12), transcript variant 1, mRNA [NM_018287]	2.44661	9.21649	15.6152	2.6441e-08	1.38976e-05	9.74338	5.45135	ref	Homo sapiens Rho GTPase activating protein 12 (ARHGAP12), transcript variant 1, mRNA [NM_018287]	up	3h
ARHGAP22	61	68	2609	ATCAGATGCTGCTCCAACCATGCAGTTCCTGGTGAGGGTCAGAAGGGGACGGTACCAAGA	4738	0	A_23_P75310	ARHGAP22	NM_021226	ref|Homo sapiens Rho GTPase activating protein 22 (ARHGAP22), transcript variant 3, mRNA [NM_021226]	-1.21205	7.90276	-8.71811	5.8529e-06	0.000725133	4.42173	0.431654	ref	Homo sapiens Rho GTPase activating protein 22 (ARHGAP22), transcript variant 3, mRNA [NM_021226]	down	3h
ASB2	166	54	2594	CTCCACTTGTTCTGGAAAACTCACCACTTGACTTCAGAGCTTTCTCTCCAAAGACTAAGA	12861	0	A_23_P205370	ASB2	NM_016150	ref|Homo sapiens ankyrin repeat and SOCS box containing 2 (ASB2), transcript variant 2, mRNA [NM_016150]	3.49377	10.6737	25.0821	2.69485e-10	5.19357e-07	13.6359	11.265	ref	Homo sapiens ankyrin repeat and SOCS box containing 2 (ASB2), transcript variant 2, mRNA [NM_016150]	up	3h
B3GNT8	404	53	1795	GGCCTGGGCAGGAAAGATGGGGTGGTGGACTGTTTTTGCCTACTTTTTGTTTTTGAAAAA	31367	0	A_23_P101380	B3GNT8	NM_198540	ref|Homo sapiens UDP-GlcNAc:betaGal beta-1,3-N-acetylglucosaminyltransferase 8 (B3GNT8), mRNA [NM_198540]	2.29724	12.7662	14.415	5.66433e-08	2.33924e-05	9.02828	4.91516	ref	Homo sapiens UDP-GlcNAc:betaGal beta-1,3-N-acetylglucosaminyltransferase 8 (B3GNT8), mRNA [NM_198540]	up	3h
BCL11A	14	60	3779	GTGCAAAAGCCCTGGAACGCAATTAAATACACTAGTAAGGAGTTCATTTTATGAAGATAT	930	0	A_23_P218584	BCL11A	NM_022893	ref|Homo sapiens B cell CLL/lymphoma 11A (BCL11A), transcript variant 1, mRNA [NM_022893]	-1.02399	9.6553	-8.05367	1.17433e-05	0.0011316	3.70513	0.491753	ref	Homo sapiens B cell CLL/lymphoma 11A (BCL11A), transcript variant 1, mRNA [NM_022893]	down	3h
BCL2A1	401	36	448	TGTAACCATATTTGCATTTGAAGGTATTCTCATCAAGAAACTTCTACGACAGCAAATTGC	31185	0	A_23_P152002	BCL2A1	NM_004049	ref|Homo sapiens BCL2 related protein A1 (BCL2A1), transcript variant 1, mRNA [NM_004049]	1.47177	10.2223	11.0329	6.94032e-07	0.000162676	6.58321	2.77362	ref	Homo sapiens BCL2 related protein A1 (BCL2A1), transcript variant 1, mRNA [NM_004049]	up	3h
BCL3	218	18	1753	TACCAGATAACTGAGGAGGGGAGAGGTGGGCCGTAACGGGCACGGATCACGATGTAAATT	16821	0	A_23_P4662	BCL3	NM_005178	ref|Homo sapiens B cell CLL/lymphoma 3 (BCL3), mRNA [NM_005178]	3.21439	11.4076	21.9805	9.75834e-10	1.3454e-06	12.6276	9.2817	ref	Homo sapiens B cell CLL/lymphoma 3 (BCL3), mRNA [NM_005178]	up	3h
BCL6	336	66	3123	CTGCGTTAAAGGCTCGATTTTGTATCTGCAGGCAGACACGGATCTGAGAATCTTTATTGA	26106	0	A_23_P57856	BCL6	NM_001130845	ref|Homo sapiens B cell CLL/lymphoma 6 (BCL6), transcript variant 2, mRNA [NM_001130845]	2.13471	8.872	16.82	1.29749e-08	9.03418e-06	10.3969	4.3915	ref	Homo sapiens B cell CLL/lymphoma 6 (BCL6), transcript variant 2, mRNA [NM_001130845]	up	3h
BHLHE40	440	68	2428	AACAGAACTAGACTCAGTTTTCAATTCCATCCTAAAACTCCTTTTAACCAAGCTTAGCTT	34183	0	A_24_P268676	BHLHE40	NM_003670	ref|Homo sapiens basic helix-loop-helix family member e40 (BHLHE40), mRNA [NM_003670]	1.90336	8.50136	11.5102	4.69029e-07	0.000114582	6.97352	3.74083	ref	Homo sapiens basic helix-loop-helix family member e40 (BHLHE40), mRNA [NM_003670]	up	3h
BIRC3	352	63	5132	TCCTATACATCGAAGGTGTGCATATATGTTGAATGACATTTTAGGGACATGGTGTTTTTA	27336	0	A_23_P98350	BIRC3	NM_001165	ref|Homo sapiens baculoviral IAP repeat containing 3 (BIRC3), transcript variant 1, mRNA [NM_001165]	2.26736	9.15065	12.7762	1.77086e-07	5.58464e-05	7.93185	4.81442	ref	Homo sapiens baculoviral IAP repeat containing 3 (BIRC3), transcript variant 1, mRNA [NM_001165]	up	3h
BMP8B	362	41	441	CCCCGGCCTGCGACCCCCGCCCGGCTGTCCCCAGCGACGTCTGGGCGCGCGCGAGCGCCG	28075	0	A_23_P115118	BMP8B	NM_001720	ref|Homo sapiens bone morphogenetic protein 8b (BMP8B), mRNA [NM_001720]	-1.32995	10.1131	-3.89421	0.00304085	0.0398365	-2.06692	0.397781	ref	Homo sapiens bone morphogenetic protein 8b (BMP8B), mRNA [NM_001720]	down	3h
BTG2	163	26	2435	TTTTAGAAGCAGCCTCATGGTCTCATGCTTAATCTTGTCTCTCTTCTCTTCTTTATGATG	12651	0	A_23_P62901	BTG2	NM_006763	ref|Homo sapiens BTG anti-proliferation factor 2 (BTG2), mRNA [NM_006763]	1.32812	9.49352	9.83045	1.99438e-06	0.00033262	5.52026	2.51075	ref	Homo sapiens BTG anti-proliferation factor 2 (BTG2), mRNA [NM_006763]	up	3h
C5orf56	277	1	683	TATATCGTAGGTGGCTTTAATACGTGTTATTTGCTCATCTGTATTTCTTACTCTTTGCAC	21469	0	A_24_P127641	C5orf56	NM_001207001	ref|Homo sapiens chromosome 5 open reading frame 56 (C5orf56), mRNA [NM_001207001]	1.46978	9.69116	9.9554	1.77842e-06	0.000311583	5.63641	2.76979	ref	Homo sapiens chromosome 5 open reading frame 56 (C5orf56), mRNA [NM_001207001]	up	3h
CA2	343	64	1154	GGCTGGTTGGTGCTTTGTTTATGGTAGTAGTTTTTCTGTAACACAGAATATAGGATAAGA	26724	0	A_23_P8913	CA2	NM_000067	ref|Homo sapiens carbonic anhydrase 2 (CA2), transcript variant 1, mRNA [NM_000067]	-1.04987	11.5716	-9.34301	3.15582e-06	0.000459981	5.05356	0.483013	ref	Homo sapiens carbonic anhydrase 2 (CA2), transcript variant 1, mRNA [NM_000067]	down	3h
CACNA2D4	504	44	4389	TAGGCTGAGACATCCAATTGCTGCATGGAAATTGATGTACATTCAGGGGACGGCAAAAAT	39110	0	A_23_P353014	CACNA2D4	NM_172364	ref|Homo sapiens calcium voltage-gated channel auxiliary subunit alpha2delta 4 (CACNA2D4), mRNA [NM_172364]	1.16848	9.92541	8.37379	8.35152e-06	0.000905406	4.0564	2.24775	ref	Homo sapiens calcium voltage-gated channel auxiliary subunit alpha2delta 4 (CACNA2D4), mRNA [NM_172364]	up	3h
CALHM2	247	56	1671	TTTTAAAAAACTGTTATCTTCTTGGCCAGGGGAAAGGACCACAAGGCAATCTGGGGTGTG	19208	0	A_23_P202219	CALHM2	NM_015916	ref|Homo sapiens calcium homeostasis modulator family member 2 (CALHM2), transcript variant 1, mRNA [NM_015916]	2.42446	8.93549	14.1268	6.86075e-08	2.64444e-05	8.84606	5.36826	ref	Homo sapiens calcium homeostasis modulator family member 2 (CALHM2), transcript variant 1, mRNA [NM_015916]	up	3h
CASP9	131	79	1895	AGTAACGCGTCTTCCTGAGTGGTGCCAAACAAAAAGGTTCTCAGGTGTTGCCAAATATGT	10253	0	A_23_P97309	CASP9	NM_001229	ref|Homo sapiens caspase 9 (CASP9), transcript variant alpha, mRNA [NM_001229]	1.09657	9.43328	10.161	1.47665e-06	0.000275404	5.8245	2.13846	ref	Homo sapiens caspase 9 (CASP9), transcript variant alpha, mRNA [NM_001229]	up	3h
CCL1	37	36	272	GAGAGGCAAAGAGGCCTGCGCCTTGGACACAGTTGGATGGGTTCAGAGGCACAGAAAAAT	2747	0	A_23_P49759	CCL1	NM_002981	ref|Homo sapiens C-C motif chemokine ligand 1 (CCL1), mRNA [NM_002981]	1.06941	7.14997	8.10986	1.10532e-05	0.0010893	3.76762	2.09858	ref	Homo sapiens C-C motif chemokine ligand 1 (CCL1), mRNA [NM_002981]	up	3h
CCL2	101	67	576	GAAATTGCTTTTCCTCTTGAACCACAGTTCTACCCCTGGGATGTTTTGAGGGTCTTTGCA	7891	0	A_23_P89431	CCL2	NM_002982	ref|Homo sapiens C-C motif chemokine ligand 2 (CCL2), mRNA [NM_002982]	5.9635	12.4471	44.9236	8.78116e-13	1.52309e-08	17.0962	62.4011	ref	Homo sapiens C-C motif chemokine ligand 2 (CCL2), mRNA [NM_002982]	up	3h
CCL4	321	37	370	CAGGAAGTCTTCAGGGAAGGTCACCTGAGCCCGGATGCTTCTCCATGAGACACATCTCCT	24953	0	A_23_P207564	CCL4	NM_002984	ref|Homo sapiens C-C motif chemokine ligand 4 (CCL4), mRNA [NM_002984]	2.80035	8.96404	15.4931	2.85004e-08	1.4124e-05	9.67368	6.96607	ref	Homo sapiens C-C motif chemokine ligand 4 (CCL4), mRNA [NM_002984]	up	3h
CCR1	36	34	1987	CTTTTCAAGTTGGGTGATATGTTGGTAGATTCTAATGGCTTTATTGCAGCGATTAATAAC	2582	0	A_24_P148717	CCR1	NM_001295	ref|Homo sapiens C-C motif chemokine receptor 1 (CCR1), mRNA [NM_001295]	1.4364	9.35191	9.57189	2.53797e-06	0.000396586	5.27545	2.70644	ref	Homo sapiens C-C motif chemokine receptor 1 (CCR1), mRNA [NM_001295]	up	3h
CCR2	267	38	3382	ATGAAGTCATGCGTTTAATCACATTCGAGTGTTTCAGTGCTTCGCAGATGTCCTTGATGC	20748	0	A_23_P212354	CCR2	NM_001123396	ref|Homo sapiens C-C motif chemokine receptor 2 (CCR2), transcript variant B, mRNA [NM_001123396]	1.41241	8.39915	10.1812	1.4501e-06	0.000274745	5.84283	2.66182	ref	Homo sapiens C-C motif chemokine receptor 2 (CCR2), transcript variant B, mRNA [NM_001123396]	up	3h
CCR5	22	6	3521	AACAGTAGCATAGGACCCTACCCTCTGGGCCAAGTCAAAGACATTCTGACATCTTAGTAT	1426	0	A_23_P412321	CCR5	NM_000579	ref|Homo sapiens C-C motif chemokine receptor 5 (gene/pseudogene) (CCR5), transcript variant A, mRNA [NM_000579]	1.2774	9.03532	9.80144	2.0485e-06	0.000338393	5.4931	2.42401	ref	Homo sapiens C-C motif chemokine receptor 5 (gene/pseudogene) (CCR5), transcript variant A, mRNA [NM_000579]	up	3h
CCR7	28	14	2086	AAGAGAGCAACATTTTACCCACACACAGATAAAGTTTTCCCTTGAGGAAACAACAGCTTT	1907	0	A_23_P343398	CCR7	NM_001838	ref|Homo sapiens C-C motif chemokine receptor 7 (CCR7), transcript variant 1, mRNA [NM_001838]	2.50556	8.92151	15.6746	2.54992e-08	1.38213e-05	9.77704	5.67868	ref	Homo sapiens C-C motif chemokine receptor 7 (CCR7), transcript variant 1, mRNA [NM_001838]	up	3h
CD300A	118	37	1795	AGTTTCTCTGGACTCTTAGGTTTATTTTTAATATGAAATATAAAAACAGTTTCAAATATC	9089	0	A_24_P159434	CD300A	NM_007261	ref|Homo sapiens CD300a molecule (CD300A), transcript variant 1, mRNA [NM_007261]	2.67158	9.75092	21.6642	1.12355e-09	1.392e-06	12.5127	6.37127	ref	Homo sapiens CD300a molecule (CD300A), transcript variant 1, mRNA [NM_007261]	up	3h
CD300LF	63	22	423	ATCTCATGAAAACTGATGCTGACACTTACTGGTGTGGAATTGAGAAAACTGGAAATGACC	4812	0	A_24_P279307	CD300LF	NM_139018	ref|Homo sapiens CD300 molecule like family member f (CD300LF), transcript variant 1, mRNA [NM_139018]	1.58355	10.1897	10.6809	9.35354e-07	0.000202428	6.28435	2.99705	ref	Homo sapiens CD300 molecule like family member f (CD300LF), transcript variant 1, mRNA [NM_139018]	up	3h
CD38	77	1	4831	TTCCTCCTTAGAACAATTCCTAAATCTGTAACTTAAGTTTCTCAGGAAGATTCCATACTG	5889	0	A_32_P32195	CD38	NM_001775	ref|Homo sapiens CD38 molecule (CD38), transcript variant 1, mRNA [NM_001775]	3.06861	10.4662	27.6615	1.03446e-10	3.58855e-07	14.3355	8.38964	ref	Homo sapiens CD38 molecule (CD38), transcript variant 1, mRNA [NM_001775]	up	3h
CD3EAP	143	41	1289	ACAGTGAAGCAGGAACAGATTAACACTGAGCCTCTAGAAGACACAGTCCTGTCCCCGACC	11103	0	A_24_P267452	CD3EAP	NM_012099	ref|Homo sapiens CD3e molecule associated protein (CD3EAP), transcript variant 2, mRNA [NM_012099]	-1.18764	10.7762	-8.58892	6.67931e-06	0.000793511	4.28614	0.439019	ref	Homo sapiens CD3e molecule associated protein (CD3EAP), transcript variant 2, mRNA [NM_012099]	down	3h
CDKN2D	205	50	1251	GAGTTATTCATATTCTGTTGGAAGCTTGTTTTCCAGTCTCTTGTACAGCGTTTTAAAAGA	15942	0	A_23_P89941	CDKN2D	NM_001800	ref|Homo sapiens cyclin dependent kinase inhibitor 2D (CDKN2D), transcript variant 1, mRNA [NM_001800]	1.71777	13.1127	12.1468	2.84202e-07	7.82457e-05	7.46866	3.28929	ref	Homo sapiens cyclin dependent kinase inhibitor 2D (CDKN2D), transcript variant 1, mRNA [NM_001800]	up	3h
CEBPB	102	13	1869	CACGTGTAACTGTCAGCCGGGCCCTGAGTAATCGCTTAAAGATGTTCCTACGGGCTTGTT	7788	0	A_23_P411296	CEBPB	NM_005194	ref|Homo sapiens CCAAT enhancer binding protein beta (CEBPB), transcript variant 1, mRNA [NM_005194]	2.6208	12.5329	21.9065	1.00837e-09	1.3454e-06	12.6009	6.1509	ref	Homo sapiens CCAAT enhancer binding protein beta (CEBPB), transcript variant 1, mRNA [NM_005194]	up	3h
CFP	345	5	1583	GTGGTGGAGGAGAAACGACCATGTCTACACGTGCCTGCTTGCAAAGACCCTGAGGAAGAG	26771	0	A_23_P22444	CFP	NM_002621	ref|Homo sapiens complement factor properdin (CFP), transcript variant 1, mRNA [NM_002621]	2.80791	12.8263	26.172	1.7782e-10	4.51423e-07	13.9452	7.00271	ref	Homo sapiens complement factor properdin (CFP), transcript variant 1, mRNA [NM_002621]	up	3h
CNR2	150	9	1655	CTCTGGAGCTATGAAAGGCCCCACTTTCAAGTCACCCTTGCCACTGAGGACCGAGGACTA	11522	0	A_23_P310931	CNR2	NM_001841	ref|Homo sapiens cannabinoid receptor 2 (CNR2), mRNA [NM_001841]	1.39693	9.44031	10.5535	1.04428e-06	0.000215632	6.17368	2.6334	ref	Homo sapiens cannabinoid receptor 2 (CNR2), mRNA [NM_001841]	up	3h
COLEC12	211	15	7196	AAGGAAGTTCGGTAAGGAAATGTCAAATCTGGTTTTTAAACAAGGTCCAACCCTGCAATG	16347	0	A_24_P244100	COLEC12	NM_130386	ref|Homo sapiens collectin subfamily member 12 (COLEC12), mRNA [NM_130386]	1.58145	12.3038	14.9169	4.09089e-08	1.77391e-05	9.33562	2.99271	ref	Homo sapiens collectin subfamily member 12 (COLEC12), mRNA [NM_130386]	up	3h
CXCL8	90	79	1536	TAGATTCTTATAATATTATTTAAATGACTGCATTTTTAAATACAAGGCTTTATATTTTTA	6975	0	A_32_P87013	CXCL8	NM_000584	ref|Homo sapiens C-X-C motif chemokine ligand 8 (CXCL8), transcript variant 1, mRNA [NM_000584]	1.59355	9.25679	10.7818	8.57933e-07	0.000188365	6.37102	3.0179	ref	Homo sapiens C-X-C motif chemokine ligand 8 (CXCL8), transcript variant 1, mRNA [NM_000584]	up	3h
CXCR3	273	35	1523	GTGACTGTGGCCATGGTCCCCAAGACCTCTATATTTGCTCTTTTATTTTTATGTCTAAAA	21207	0	A_23_P114299	CXCR3	NM_001504	ref|Homo sapiens C-X-C motif chemokine receptor 3 (CXCR3), transcript variant 1, mRNA [NM_001504]	1.09955	8.91937	6.1306	0.000115479	0.00567415	1.33182	2.14288	ref	Homo sapiens C-X-C motif chemokine receptor 3 (CXCR3), transcript variant 1, mRNA [NM_001504]	up	3h
CXCR4	99	1	1793	TGCTGGTTTTTCAGTTTTCAGGAGTGGGTTGATTTCAGCACCTACAGTGTACAGTCTTGT	7614	0	A_23_P102000	CXCR4	NM_001008540	ref|Homo sapiens C-X-C motif chemokine receptor 4 (CXCR4), transcript variant 1, mRNA [NM_001008540]	1.40987	14.9231	10.4356	1.15744e-06	0.00023344	6.07016	2.65714	ref	Homo sapiens C-X-C motif chemokine receptor 4 (CXCR4), transcript variant 1, mRNA [NM_001008540]	up	3h
CXCR5	368	8	2755	TTTTCTTTTTAATAAAAAGGCACCTATAAAACAGGTCAATACAGTACAGGCAGCACAGAG	28488	0	A_24_P252945	CXCR5	NM_032966	ref|Homo sapiens C-X-C motif chemokine receptor 5 (CXCR5), transcript variant 2, mRNA [NM_032966]	2.04517	7.81186	15.0469	3.76636e-08	1.71915e-05	9.41323	4.12723	ref	Homo sapiens C-X-C motif chemokine receptor 5 (CXCR5), transcript variant 2, mRNA [NM_032966]	up	3h
CYTH4	315	12	290	AGCTGAAGGATGAGATTGCAGATGTGTTTGCCCAAATCGACTGCTTCGAGAGTGCGGAGG	24434	0	A_24_P74559	CYTH4	NM_013385	ref|Homo sapiens cytohesin 4 (CYTH4), transcript variant 1, mRNA [NM_013385]	1.25491	8.55509	10.2126	1.41001e-06	0.000271739	5.87114	2.38652	ref	Homo sapiens cytohesin 4 (CYTH4), transcript variant 1, mRNA [NM_013385]	up	3h
DDIT4	291	62	1317	TCGTGGAGGTGGTTTGTGTATCTTACTGGTCTGAAGGGACCAAGTGTGTTTGTTGTTTGT	22662	0	A_23_P104318	DDIT4	NM_019058	ref|Homo sapiens DNA damage inducible transcript 4 (DDIT4), mRNA [NM_019058]	2.89081	12.934	25.9675	1.91992e-10	4.51423e-07	13.8888	7.41685	ref	Homo sapiens DNA damage inducible transcript 4 (DDIT4), mRNA [NM_019058]	up	3h
DENND6A	483	51	4535	AATCACTGCTTTAAGGGTATTATGTAATGCCTAGTGCCTTCTATTTACAGTGAAAAAGAG	37569	0	A_32_P118586	DENND6A	NM_152678	ref|Homo sapiens DENN domain containing 6A (DENND6A), mRNA [NM_152678]	1.34329	11.7138	8.77436	5.52847e-06	0.000699937	4.48022	2.5373	ref	Homo sapiens DENN domain containing 6A (DENND6A), mRNA [NM_152678]	up	3h
DUSP6	453	49	2793	GCTTGTGTTGTCGCAAAGGGGATAATCTGGGAAAGACACCAAATCATGGGCTCACTTTAA	35249	0	A_23_P139704	DUSP6	NM_001946	ref|Homo sapiens dual specificity phosphatase 6 (DUSP6), transcript variant 1, mRNA [NM_001946]	1.19936	13.0887	9.87894	1.90734e-06	0.000324341	5.5655	2.29638	ref	Homo sapiens dual specificity phosphatase 6 (DUSP6), transcript variant 1, mRNA [NM_001946]	up	3h
EBF3	157	39	2921	GGAAGAGCATTAGCCAAGAACTTGTCTCTTTGATCTGTTTCGTTAAGCTGAACCAGTGTC	12200	0	A_23_P381645	EBF3	NM_001005463	ref|Homo sapiens early B cell factor 3 (EBF3), mRNA [NM_001005463]	-1.01276	8.35035	-8.11776	1.09597e-05	0.00108627	3.77638	0.495598	ref	Homo sapiens early B cell factor 3 (EBF3), mRNA [NM_001005463]	down	3h
EHD4	325	47	2598	TGGCCCTCAAACATTAAATATCCCCAGGTCTCCTTGGTGGGTGGCAGGATTTAAATTCAA	25288	0	A_23_P163458	EHD4	NM_139265	ref|Homo sapiens EH domain containing 4 (EHD4), mRNA [NM_139265]	-1.18893	7.86283	-7.87763	1.42269e-05	0.00131259	3.50702	0.438628	ref	Homo sapiens EH domain containing 4 (EHD4), mRNA [NM_139265]	down	3h
ELFN1	353	12	2599	CACTCACCCGGCCGCGGCCCCGCGACCTCGCCTACTCGCAGCTGTCCCCGCAGTACCACA	27397	0	A_24_P7873	ELFN1	NM_001128636	ref|Homo sapiens extracellular leucine rich repeat and fibronectin type III domain containing 1 (ELFN1), mRNA [NM_001128636]	-1.02206	9.59593	-4.89058	0.000648927	0.0164556	-0.467199	0.492413	ref	Homo sapiens extracellular leucine rich repeat and fibronectin type III domain containing 1 (ELFN1), mRNA [NM_001128636]	down	3h
ENO1-AS1	196	26	333	GGGAGGGCTGAGATGATCACTTCGTTTTCTGTTACGGCTACTTTTATATTTTTCAACATT	15119	0	A_32_P145447	ENO1-AS1	NR_038351	ref|Homo sapiens ENO1 antisense RNA 1 (ENO1-AS1), long non-coding RNA [NR_038351]	1.02796	8.64311	8.20434	9.99008e-06	0.0010217	3.87189	2.03914	ref	Homo sapiens ENO1 antisense RNA 1 (ENO1-AS1), long non-coding RNA [NR_038351]	up	3h
ENST00000416191	236	50	2916	AAACTCACTTGCCAATTATTTGATTTTCAGGATATCTGACTTTTGTTAATTACTGAAAAT	18285	0	A_32_P80523	ENST00000416191	ENST00000416191	ref|PREDICTED: Homo sapiens uncharacterized LOC101927300 (LOC101927300), transcript variant X3, ncRNA [XR_001747566]	1.02	7.97015	7.77938	1.58571e-05	0.0014368	3.39488	2.02792	ref	PREDICTED: Homo sapiens uncharacterized LOC101927300 (LOC101927300), transcript variant X3, ncRNA [XR_001747566]	up	3h
ENST00000608123	145	60	388	TCAATGTGCCCCTAGTCTAAATCAGTTTCCTCCATCATAAATACTCATAGATGATGCAAC	11300	0	A_32_P89997	ENST00000608123	ENST00000608123	ref|PREDICTED: Homo sapiens uncharacterized LOC101929178 (LOC101929178), ncRNA [XR_254374]	1.0015	6.99326	9.39208	3.0107e-06	0.000450177	5.10155	2.00208	ref	PREDICTED: Homo sapiens uncharacterized LOC101929178 (LOC101929178), ncRNA [XR_254374]	up	3h
ENST00000622359	339	82	86	ATTTTAAAAATAAGGGAAAAAGTGGGTAGGGTAAACCCAGGCTTACTTATGTAAACTCTG	26446	0	A_32_P228886	ENST00000622359	ENST00000622359	ref|PREDICTED: Homo sapiens uncharacterized LOC105371223 (LOC105371223), ncRNA [XR_922063]	1.36789	7.67037	4.60139	0.00100157	0.0209305	-0.918325	2.58092	ref	PREDICTED: Homo sapiens uncharacterized LOC105371223 (LOC105371223), ncRNA [XR_922063]	up	3h
EPAS1	520	77	4989	ACACTGAAAAATATTCCAAGCTTCATATTAACCCTACCTGTCAACGTAACGATTTCATGA	40321	0	A_23_P210210	EPAS1	NM_001430	ref|Homo sapiens endothelial PAS domain protein 1 (EPAS1), mRNA [NM_001430]	1.71365	7.95201	13.8432	8.31356e-08	3.06806e-05	8.66253	3.27989	ref	Homo sapiens endothelial PAS domain protein 1 (EPAS1), mRNA [NM_001430]	up	3h
EPOP	322	72	1342	CGCCCTGCACCGACGCTCCCCACCACGAGCACCTTCAGCCTCCTCAACTGCTTCCCCTGC	25019	0	A_24_P349788	EPOP	NM_001130677	ref|Homo sapiens elongin BC and polycomb repressive complex 2 associated protein (EPOP), mRNA [NM_001130677]	-1.80795	10.1291	-7.29587	2.74587e-05	0.00212621	2.82615	0.285596	ref	Homo sapiens elongin BC and polycomb repressive complex 2 associated protein (EPOP), mRNA [NM_001130677]	down	3h
EPX	19	17	2012	GCCTCTTCTGGCTTGTCTGTTCGAGAACCAGTTCAGAAGAGCCCGAGACGGAGACAGGTT	1295	0	A_23_P89192	EPX	NM_000502	ref|Homo sapiens eosinophil peroxidase (EPX), mRNA [NM_000502]	-1.16858	7.5468	-6.20456	0.00010488	0.00533475	1.43215	0.444858	ref	Homo sapiens eosinophil peroxidase (EPX), mRNA [NM_000502]	down	3h
FADS1	336	59	1885	CTAGTTTGGCACATGCAGGTAGTTGGTGAACAGAGAGAACCAGGAGGGTAACAGAAGAGG	26094	0	A_23_P203419	FADS1	NM_013402	ref|Homo sapiens fatty acid desaturase 1 (FADS1), mRNA [NM_013402]	1.209	10.5203	8.19503	1.00897e-05	0.00102343	3.86166	2.31178	ref	Homo sapiens fatty acid desaturase 1 (FADS1), mRNA [NM_013402]	up	3h
FADS2	420	52	3285	CTGATCGTAATGTTTATCATGTTACTTCCCCACCCCTACATTTTTTGAAATAAAATAAGG	32614	0	A_23_P98580	FADS2	NM_004265	ref|Homo sapiens fatty acid desaturase 2 (FADS2), transcript variant 1, mRNA [NM_004265]	1.53178	10.6692	7.99052	1.25754e-05	0.00117903	3.63447	2.89141	ref	Homo sapiens fatty acid desaturase 2 (FADS2), transcript variant 1, mRNA [NM_004265]	up	3h
FAM117A	439	69	2170	GACTCTATTTTCTCCCAAAGACACTATTTTTGCAGCTGTTTGAAGTTTGTATATTTTCCG	34184	0	A_23_P78053	FAM117A	NM_030802	ref|Homo sapiens family with sequence similarity 117 member A (FAM117A), mRNA [NM_030802]	1.19885	13.377	8.20212	1.00138e-05	0.0010217	3.86944	2.29557	ref	Homo sapiens family with sequence similarity 117 member A (FAM117A), mRNA [NM_030802]	up	3h
FAM20C	41	28	3052	TTTCCTTCTGATGCAGACATGGTCCCCACTGGGGCAAGGCTGCAGTTTTCTTTTAAAAAA	3055	0	A_32_P72351	FAM20C	XM_017012455	ref|PREDICTED: Homo sapiens FAM20C, golgi associated secretory pathway kinase (FAM20C), transcript variant X6, mRNA [XM_017012455]	1.964	10.6173	15.2752	3.26266e-08	1.52948e-05	9.54763	3.90143	ref	PREDICTED: Homo sapiens FAM20C, golgi associated secretory pathway kinase (FAM20C), transcript variant X6, mRNA [XM_017012455]	up	3h
FAM222A	242	53	2878	TGTCCCACACGATCAAGGCAGGGAAAGATAGGCAGGAGTCCCCTCACGAAGTCCTCAAGT	18741	0	A_23_P128375	FAM222A	NM_032829	ref|Homo sapiens family with sequence similarity 222 member A (FAM222A), mRNA [NM_032829]	1.62846	8.24615	10.8091	8.38211e-07	0.000188365	6.39433	3.09183	ref	Homo sapiens family with sequence similarity 222 member A (FAM222A), mRNA [NM_032829]	up	3h
FBP1	489	59	1525	TAATGCCACTGGTGTTAAGATATATTTTGAGTGGATGGAGGAGAAATAAACTTATTCCTC	38047	0	A_23_P257111	FBP1	NM_000507	ref|Homo sapiens fructose-bisphosphatase 1 (FBP1), transcript variant 1, mRNA [NM_000507]	2.85154	11.7674	18.1517	6.23231e-09	5.47174e-06	11.0535	7.21772	ref	Homo sapiens fructose-bisphosphatase 1 (FBP1), transcript variant 1, mRNA [NM_000507]	up	3h
FGR	283	61	693	TGAAGAGTGGTACTTTGGAAAGATTGGGAGAAAGGATGCAGAGAGGCAGCTGCTTTCACC	22039	0	A_24_P316634	FGR	NM_001042747	ref|Homo sapiens FGR proto-oncogene, Src family tyrosine kinase (FGR), transcript variant 2, mRNA [NM_001042747]	3.00471	10.3045	16.0119	2.08012e-08	1.20173e-05	9.96528	8.02614	ref	Homo sapiens FGR proto-oncogene, Src family tyrosine kinase (FGR), transcript variant 2, mRNA [NM_001042747]	up	3h
FJX1	144	51	2374	ACTCATTCCTGACCTCTTGTCATTTTGGCCTGAAGGCTACAAATTCAGGGTCAGCTGTAT	11123	0	A_23_P150693	FJX1	NM_014344	ref|Homo sapiens four jointed box 1 (FJX1), mRNA [NM_014344]	-1.18764	7.95094	-8.94412	4.66251e-06	0.000622087	4.65477	0.439019	ref	Homo sapiens four jointed box 1 (FJX1), mRNA [NM_014344]	down	3h
FKBP4	232	36	909	CCACCAAATGCTGAGCTGAAATATGAATTACACCTCAAGAGTTTTGAAAAGGCCAAGGAG	17949	0	A_32_P71788	FKBP4	NM_002014	ref|Homo sapiens FK506 binding protein 4 (FKBP4), mRNA [NM_002014]	-1.09266	9.75656	-8.03846	1.19381e-05	0.00114401	3.68816	0.468897	ref	Homo sapiens FK506 binding protein 4 (FKBP4), mRNA [NM_002014]	down	3h
FLJ30901	239	42	2437	ATTTTCACCTCCCCTGGTCCATGCTCAGGAAGTCTGGTCACCCTGGCAAACTGCACCTGA	18567	0	A_24_P256083	FLJ30901	NR_147916	ref|Homo sapiens uncharacterized protein FLJ30901 (FLJ30901), long non-coding RNA [NR_147916]	2.17979	8.6358	18.889	4.24335e-09	4.08894e-06	11.3905	4.53086	ref	Homo sapiens uncharacterized protein FLJ30901 (FLJ30901), long non-coding RNA [NR_147916]	up	3h
GBE1	246	74	2978	TTGTCCACTAAGTATCTTGTTAAATGCCAGTATCTCAGTCTTTCTGAAGCCCTGAAATGG	19085	0	A_23_P121082	GBE1	NM_000158	ref|Homo sapiens 1,4-alpha-glucan branching enzyme 1 (GBE1), mRNA [NM_000158]	1.09883	12.2373	7.38582	2.4744e-05	0.00199621	2.93412	2.14181	ref	Homo sapiens 1,4-alpha-glucan branching enzyme 1 (GBE1), mRNA [NM_000158]	up	3h
GBP3	172	82	2791	AATCCTAAAGCATAAGTTAGTCTTTTCCTGATTCTTAAAGGTCATACTTGAAATCCTGCC	13372	0	A_23_P51487	GBP3	NM_018284	ref|Homo sapiens guanylate binding protein 3 (GBP3), transcript variant 1, mRNA [NM_018284]	1.05621	9.39338	8.5782	6.75342e-06	0.000796857	4.2748	2.07946	ref	Homo sapiens guanylate binding protein 3 (GBP3), transcript variant 1, mRNA [NM_018284]	up	3h
GFI1B	282	28	2033	CTGGGTCTTTCTCAGCAGAAGTTGTTTCCAGGTGTGCTCAAGTGCCTTCCTCTAGCAGAG	21823	0	A_23_P216845	GFI1B	NM_004188	ref|Homo sapiens growth factor independent 1B transcriptional repressor (GFI1B), transcript variant 1, mRNA [NM_004188]	1.0765	7.12682	10.073	1.59834e-06	0.000291823	5.74445	2.10892	ref	Homo sapiens growth factor independent 1B transcriptional repressor (GFI1B), transcript variant 1, mRNA [NM_004188]	up	3h
GHRL	49	20	1231	ACAAGCCTTACTCACCTCTCTCTAAGTTTAGAAGCGCTCATCTGGCTTTTCGCTTGCTTC	3687	0	A_23_P40956	GHRL	NM_016362	ref|Homo sapiens ghrelin and obestatin prepropeptide (GHRL), transcript variant 1, mRNA [NM_016362]	1.19877	9.84545	8.95669	4.60458e-06	0.00061912	4.66757	2.29544	ref	Homo sapiens ghrelin and obestatin prepropeptide (GHRL), transcript variant 1, mRNA [NM_016362]	up	3h
GNG2	297	17	3518	GGAGATTGCCTACCAAGGACAAAACAATAAATTTAAAAATCAAACGATTTCTCCATACGC	23037	0	A_32_P208403	GNG2	NM_053064	ref|Homo sapiens G protein subunit gamma 2 (GNG2), transcript variant 1, mRNA [NM_053064]	1.62308	8.48931	13.8568	8.23673e-08	3.06806e-05	8.67143	3.08032	ref	Homo sapiens G protein subunit gamma 2 (GNG2), transcript variant 1, mRNA [NM_053064]	up	3h
GPR35	314	38	1138	CTGGACGCCATCTGCTACTACTACATGGCCAAGGAGTTCCAGGAGGCGTCTGCACTGGCC	24325	0	A_23_P154245	GPR35	NM_005301	ref|Homo sapiens G protein-coupled receptor 35 (GPR35), transcript variant 1, mRNA [NM_005301]	2.74691	10.0195	17.8677	7.2557e-09	5.47174e-06	10.9188	6.71279	ref	Homo sapiens G protein-coupled receptor 35 (GPR35), transcript variant 1, mRNA [NM_005301]	up	3h
GPR68	255	22	2701	TACTGTCAAGAGTTGTATTTTTGTATTGTCCTTTTTGCCAAGTCTACATGTGTTGACTCT	19779	0	A_24_P931443	GPR68	NM_003485	ref|Homo sapiens G protein-coupled receptor 68 (GPR68), transcript variant 2, mRNA [NM_003485]	-1.02203	7.2071	-7.3281	2.64505e-05	0.00208685	2.86496	0.492423	ref	Homo sapiens G protein-coupled receptor 68 (GPR68), transcript variant 2, mRNA [NM_003485]	down	3h
GPRC5C	188	19	2217	TCCAGCCAAATAGTGTTCTCGGGGTGGTGGCTGGGCAGCGCCTATGTTTCTCTGGAGATT	14483	0	A_23_P38167	GPRC5C	NM_022036	ref|Homo sapiens G protein-coupled receptor class C group 5 member C (GPRC5C), transcript variant 1, mRNA [NM_022036]	1.53059	9.86168	9.3014	3.28486e-06	0.000474799	5.01269	2.88905	ref	Homo sapiens G protein-coupled receptor class C group 5 member C (GPRC5C), transcript variant 1, mRNA [NM_022036]	up	3h
HES1	274	14	113	ACCCTCAGCACTTGCTCAGTAGTTTTGTGAAAGTCTCAAGTAAAAGAGACACAAACAAAA	21170	0	A_24_P938293	HES1	NM_005524	ref|Homo sapiens hes family bHLH transcription factor 1 (HES1), mRNA [NM_005524]	1.24316	7.14073	10.657	9.54828e-07	0.000202428	6.26366	2.36716	ref	Homo sapiens hes family bHLH transcription factor 1 (HES1), mRNA [NM_005524]	up	3h
HIC1	83	71	1885	GTGTGCGGCGGCAAGTTCGCACAGCAACGCAACCTCATCAGCCACATGAAGATGCACGCC	6489	0	A_23_P399169	HIC1	NM_006497	ref|Homo sapiens HIC ZBTB transcriptional repressor 1 (HIC1), transcript variant 1, mRNA [NM_006497]	3.28226	9.20854	24.4723	3.42697e-10	5.94409e-07	13.4533	9.72877	ref	Homo sapiens HIC ZBTB transcriptional repressor 1 (HIC1), transcript variant 1, mRNA [NM_006497]	up	3h
HIST1H2BK	339	11	660	GGTCCATTCCTTCTCTCTAATAATCATTTACTGTTCCTCAAAGAATTGTCTACATTACCC	26319	0	A_23_P145238	HIST1H2BK	NM_080593	ref|Homo sapiens histone cluster 1 H2B family member k (HIST1H2BK), transcript variant 2, mRNA [NM_080593]	1.25649	10.9944	8.50816	7.25993e-06	0.000829658	4.20048	2.38913	ref	Homo sapiens histone cluster 1 H2B family member k (HIST1H2BK), transcript variant 2, mRNA [NM_080593]	up	3h
HIVEP2	11	57	9417	GGAATGGGGAAAAGAATCTTTCAAGGGCAAAGAACTCGTGGGAGGATGTCTGTTGTATGT	777	0	A_23_P214766	HIVEP2	NM_006734	ref|Homo sapiens human immunodeficiency virus type I enhancer binding protein 2 (HIVEP2), mRNA [NM_006734]	1.32727	9.49493	8.61186	6.52376e-06	0.000780376	4.31034	2.50927	ref	Homo sapiens human immunodeficiency virus type I enhancer binding protein 2 (HIVEP2), mRNA [NM_006734]	up	3h
HNRNPLL	209	20	1568	AGAGCTGTCACACACCTTAATAATGTCAAATTATTTGGGAAAAGACTTAATGTTTGCGTG	16202	0	A_24_P234214	HNRNPLL	NM_138394	ref|Homo sapiens heterogeneous nuclear ribonucleoprotein L like (HNRNPLL), transcript variant 1, mRNA [NM_138394]	2.37722	10.0584	13.1966	1.30598e-07	4.44163e-05	8.2276	5.19533	ref	Homo sapiens heterogeneous nuclear ribonucleoprotein L like (HNRNPLL), transcript variant 1, mRNA [NM_138394]	up	3h
HOXA4	112	80	1600	CACGGTCTTTGGGGAGAGGGGAGTGCATTTAGACTTATGTGGAACTGTACAAATTGTGAT	8699	0	A_23_P253982	HOXA4	NM_002141	ref|Homo sapiens homeobox A4 (HOXA4), mRNA [NM_002141]	1.07617	8.56321	6.35644	8.62619e-05	0.00460676	1.63579	2.10843	ref	Homo sapiens homeobox A4 (HOXA4), mRNA [NM_002141]	up	3h
HOXA5	317	51	721	ACCCGCAGAAGGAGGATTGAAATAGCACATGCTCTTTGCCTCTCCGAGAGACAAATTAAA	24663	0	A_23_P93772	HOXA5	NM_019102	ref|Homo sapiens homeobox A5 (HOXA5), mRNA [NM_019102]	1.13813	8.54261	8.37374	8.35197e-06	0.000905406	4.05634	2.20095	ref	Homo sapiens homeobox A5 (HOXA5), mRNA [NM_019102]	up	3h
HPD	50	72	944	AGCTGAAGACGGCCAAGATCAAGGTGAAGGAGAACATTGATGCCCTGGAGGAGCTGAAAA	3788	0	A_23_P139527	HPD	NM_002150	ref|Homo sapiens 4-hydroxyphenylpyruvate dioxygenase (HPD), transcript variant 1, mRNA [NM_002150]	1.17903	8.75678	8.40887	8.05032e-06	0.00088938	4.0942	2.26425	ref	Homo sapiens 4-hydroxyphenylpyruvate dioxygenase (HPD), transcript variant 1, mRNA [NM_002150]	up	3h
HS3ST3B1	450	24	4805	TTGCGGTGTTTGAACAGTAGTCTGTTAACTTAGTAGGTGGTACCTGGAAAGGTATTTTAA	34891	0	A_24_P23625	HS3ST3B1	NM_006041	ref|Homo sapiens heparan sulfate-glucosamine 3-sulfotransferase 3B1 (HS3ST3B1), transcript variant 1, mRNA [NM_006041]	-1.06132	7.72921	-8.20889	9.94181e-06	0.0010217	3.87688	0.479192	ref	Homo sapiens heparan sulfate-glucosamine 3-sulfotransferase 3B1 (HS3ST3B1), transcript variant 1, mRNA [NM_006041]	down	3h
ICAM1	30	35	2252	GAAATACTGAAACTTGCTGCCTATTGGGTATGCTGAGGCCCACAGACTTACAGAAGAAGT	2101	0	A_23_P153320	ICAM1	NM_000201	ref|Homo sapiens intercellular adhesion molecule 1 (ICAM1), mRNA [NM_000201]	2.1278	8.02151	16.5521	1.51364e-08	1.00978e-05	10.2567	4.37052	ref	Homo sapiens intercellular adhesion molecule 1 (ICAM1), mRNA [NM_000201]	up	3h
ICAM5	435	58	2869	GACGCCCCCCAGACTCACACGGGGGCTTATTTATTGCTTTATTTATTTACTTATTCATTT	33853	0	A_23_P119143	ICAM5	NM_003259	ref|Homo sapiens intercellular adhesion molecule 5 (ICAM5), mRNA [NM_003259]	1.14517	7.05372	9.2721	3.3792e-06	0.000476522	4.98381	2.21172	ref	Homo sapiens intercellular adhesion molecule 5 (ICAM5), mRNA [NM_003259]	up	3h
ID1	439	64	833	GCAGACATTTTAAAAAATGGTCACGTTTGGTGCTTCTCAGATTTCTGAGGAAATTGCTTT	34174	0	A_23_P252306	ID1	NM_002165	ref|Homo sapiens inhibitor of DNA binding 1, HLH protein (ID1), transcript variant 1, mRNA [NM_002165]	4.16433	8.47707	28.8899	6.75811e-11	3.58855e-07	14.6319	17.9303	ref	Homo sapiens inhibitor of DNA binding 1, HLH protein (ID1), transcript variant 1, mRNA [NM_002165]	up	3h
ID2	60	60	529	AGGCTTCTGAATTCCCTTCTGAGTTAATGTCAAATGACAGCAAAGCACTGTGTGGCTGAA	4566	0	A_23_P143143	ID2	NM_002166	ref|Homo sapiens inhibitor of DNA binding 2 (ID2), mRNA [NM_002166]	1.24756	11.3588	8.85943	5.07446e-06	0.000666791	4.56806	2.37439	ref	Homo sapiens inhibitor of DNA binding 2 (ID2), mRNA [NM_002166]	up	3h
IER3	435	74	844	TGTGAGATGTTCCCCCTGCTGTAAATGCAGGTCTCTTGGTATTTATTGAGCTTTGTGGGA	33883	0	A_23_P42257	IER3	NM_003897	ref|Homo sapiens immediate early response 3 (IER3), mRNA [NM_003897]	1.76393	6.95813	14.2091	6.49324e-08	2.61919e-05	8.89851	3.39622	ref	Homo sapiens immediate early response 3 (IER3), mRNA [NM_003897]	up	3h
IER5L	80	9	1254	ACGCGTCCAACATCTCAAACTTGATCTCCATCTTTGGCTCCGGCTTCTCGGGGCTGGTGA	6060	0	A_24_P383450	IER5L	NM_203434	ref|Homo sapiens immediate early response 5 like (IER5L), mRNA [NM_203434]	1.09755	9.29208	6.97141	4.02847e-05	0.00271882	2.42816	2.13991	ref	Homo sapiens immediate early response 5 like (IER5L), mRNA [NM_203434]	up	3h
IFI30	357	37	933	ATGAAGCCCAGATACACAAAATTCCACCCCTAGATCAAGAATCCTGCTCCACTAAGAATG	27752	0	A_23_P153745	IFI30	NM_006332	ref|Homo sapiens IFI30, lysosomal thiol reductase (IFI30), mRNA [NM_006332]	1.15183	11.7253	7.08971	3.4981e-05	0.00250721	2.57483	2.22196	ref	Homo sapiens IFI30, lysosomal thiol reductase (IFI30), mRNA [NM_006332]	up	3h
INAVA	212	47	3619	TTCCAAGAACTCTGGTGTCTGACCTAGAAGAGGCACAGTTCTCTCTACTGGAAAGAAAAC	16409	0	A_23_P1043	INAVA	NM_018265	ref|Homo sapiens innate immunity activator (INAVA), transcript variant 1, mRNA [NM_018265]	1.29979	8.32769	8.43509	7.83291e-06	0.000876528	4.12236	2.46194	ref	Homo sapiens innate immunity activator (INAVA), transcript variant 1, mRNA [NM_018265]	up	3h
IRF1	39	35	1353	CTTGGGTCATTGACCTCTCAGGGCCTGGCAGGCCAGTGTCTGGGTTTTTCTTGTGGTGTA	2907	0	A_23_P41765	IRF1	NM_002198	ref|Homo sapiens interferon regulatory factor 1 (IRF1), transcript variant 1, mRNA [NM_002198]	1.43918	9.85038	9.69689	2.25731e-06	0.000362528	5.39457	2.71167	ref	Homo sapiens interferon regulatory factor 1 (IRF1), transcript variant 1, mRNA [NM_002198]	up	3h
ITGAL	52	40	4610	TGTCAGGGCGTGGGACATCTAGTAGGTGCTTGACATAATTTCACTGAATTAATGACAGAG	3884	0	A_23_P206806	ITGAL	NM_002209	ref|Homo sapiens integrin subunit alpha L (ITGAL), transcript variant 1, mRNA [NM_002209]	1.02136	10.011	6.35776	8.6116e-05	0.00460676	1.63756	2.02983	ref	Homo sapiens integrin subunit alpha L (ITGAL), transcript variant 1, mRNA [NM_002209]	up	3h
ITGAM	14	61	4344	GTCTCCCTTTCCAGATATTCAAGTCACCTCCTTAAAGGTAGTCAAGATTGTGTTTTGAGG	932	0	A_23_P124108	ITGAM	NM_000632	ref|Homo sapiens integrin subunit alpha M (ITGAM), transcript variant 2, mRNA [NM_000632]	1.60336	8.03399	9.48304	2.76056e-06	0.000424226	5.1899	3.03851	ref	Homo sapiens integrin subunit alpha M (ITGAM), transcript variant 2, mRNA [NM_000632]	up	3h
ITGB7	137	60	2752	CACCCTACTTCATTTTCAGAGTGACACCCAAGAGGGCTGCTTCCCATGCCTGCAACCTTG	10683	0	A_23_P76529	ITGB7	NM_000889	ref|Homo sapiens integrin subunit beta 7 (ITGB7), transcript variant 1, mRNA [NM_000889]	1.79052	11.0284	12.9588	1.54974e-07	5.16927e-05	8.06164	3.45939	ref	Homo sapiens integrin subunit beta 7 (ITGB7), transcript variant 1, mRNA [NM_000889]	up	3h
JDP2	121	77	1668	GGGGTGCATTTCCATCCTTGTAAACCCTTCATAGTACTCAGTCCTGTATCGCTCAGTAAA	9467	0	A_23_P117582	JDP2	NM_130469	ref|Homo sapiens Jun dimerization protein 2 (JDP2), transcript variant 1, mRNA [NM_130469]	1.0502	12.2079	7.48711	2.20305e-05	0.00182832	3.05452	2.07081	ref	Homo sapiens Jun dimerization protein 2 (JDP2), transcript variant 1, mRNA [NM_130469]	up	3h
JUN	4	75	1997	GGGTGCCAACTCATGCTAACGCAGCAGTTGCAAACATTTTGAAGAGAGACCGTCGGGGGC	258	0	A_23_P201538	JUN	NM_002228	ref|Homo sapiens Jun proto-oncogene, AP-1 transcription factor subunit (JUN), mRNA [NM_002228]	1.0527	8.81205	8.48503	7.43623e-06	0.000837541	4.17581	2.07441	ref	Homo sapiens Jun proto-oncogene, AP-1 transcription factor subunit (JUN), mRNA [NM_002228]	up	3h
KANK1	275	68	4880	GCACCTTCTGTTCACTCCCACAAAGTGGTGTCTGGTTCTCACTGAGACGTTTTAAGATTT	21438	0	A_32_P64570	KANK1	NM_153186	ref|Homo sapiens KN motif and ankyrin repeat domains 1 (KANK1), transcript variant 2, mRNA [NM_153186]	-1.19236	10.1814	-10.0134	1.6869e-06	0.000301643	5.68989	0.437587	ref	Homo sapiens KN motif and ankyrin repeat domains 1 (KANK1), transcript variant 2, mRNA [NM_153186]	down	3h
KAZALD1	43	14	2649	AAGAGGCGACATCTCTGGCAAGTTGGGAGTACAGGAAGTAGCGAAGGAGTGCCATCTGGT	3191	0	A_24_P192727	KAZALD1	NM_001319303	ref|Homo sapiens Kazal type serine peptidase inhibitor domain 1 (KAZALD1), transcript variant 2, mRNA [NM_001319303]	1.11008	7.15581	8.78888	5.44794e-06	0.000694813	4.49527	2.15858	ref	Homo sapiens Kazal type serine peptidase inhibitor domain 1 (KAZALD1), transcript variant 2, mRNA [NM_001319303]	up	3h
KCNH2	265	40	4182	TGCTATTTACTGCTCTTATTGTTAAGGATAATAATTAAGGATCATATGAATAATTAATGA	20596	0	A_23_P168403	KCNH2	NM_000238	ref|Homo sapiens potassium voltage-gated channel subfamily H member 2 (KCNH2), transcript variant 1, mRNA [NM_000238]	-1.34925	7.61361	-11.6965	4.04087e-07	0.000103072	7.12128	0.392496	ref	Homo sapiens potassium voltage-gated channel subfamily H member 2 (KCNH2), transcript variant 1, mRNA [NM_000238]	down	3h
KIAA0754	105	29	6587	TTTGATTGCATGCCATAAACTCTTTGATTAAGAGGATTGATTAAGATAATCTGGCCTTGC	8139	0	A_24_P912372	KIAA0754	NM_015038	ref|Homo sapiens KIAA0754 (KIAA0754), mRNA [NM_015038]	1.02306	7.46692	4.22702	0.00178787	0.0296834	-1.5189	2.03223	ref	Homo sapiens KIAA0754 (KIAA0754), mRNA [NM_015038]	up	3h
KIF21B	201	35	9271	TTCCCACTGTGTGTCCCGGACCTGTGGTATGTGTCCCTTTGCCATCCCAAACAGGCAACT	15606	0	A_23_P126888	KIF21B	NM_017596	ref|Homo sapiens kinesin family member 21B (KIF21B), transcript variant 2, mRNA [NM_017596]	1.46593	10.0475	10.9839	7.23111e-07	0.000167232	6.54219	2.76242	ref	Homo sapiens kinesin family member 21B (KIF21B), transcript variant 2, mRNA [NM_017596]	up	3h
KRCC1	383	5	1307	GATATCCGTGTTCATACCACTTTTCTTATGTGAATAGGTTCTTTAACTTCTAACAAAGGC	29732	0	A_23_P56759	KRCC1	NM_016618	ref|Homo sapiens lysine rich coiled-coil 1 (KRCC1), transcript variant 1, mRNA [NM_016618]	1.33627	9.55243	10.0193	1.67796e-06	0.000301643	5.69527	2.52498	ref	Homo sapiens lysine rich coiled-coil 1 (KRCC1), transcript variant 1, mRNA [NM_016618]	up	3h
LARGE2	460	11	2331	ATTGGGCAGACACCAGGGCAACCTGCCCTCCGCCATCCCTGCTATTTAAATTATTTAAGG	35648	0	A_23_P104617	LARGE2	NM_152312	ref|Homo sapiens LARGE xylosyl- and glucuronyltransferase 2 (LARGE2), transcript variant 1, mRNA [NM_152312]	-1.54213	8.46551	-7.00273	3.88005e-05	0.0026635	2.46717	0.343378	ref	Homo sapiens LARGE xylosyl- and glucuronyltransferase 2 (LARGE2), transcript variant 1, mRNA [NM_152312]	down	3h
LBR	495	55	3685	GAGCCCTTTATCAATACAGTGCTGCAATTTCTGGATATCAGCTACACTTTGTTTTTAAGT	38519	0	A_23_P200493	LBR	NM_002296	ref|Homo sapiens lamin B receptor (LBR), transcript variant 1, mRNA [NM_002296]	1.30314	15.1672	9.43187	2.89837e-06	0.00043715	5.14029	2.46766	ref	Homo sapiens lamin B receptor (LBR), transcript variant 1, mRNA [NM_002296]	up	3h
LBX1	378	75	1199	GGCCTCCGCCGCCCCGGAAGCCCTCGCCGAGCAATTCTGTATGGCTTCTATATAAATATT	29391	0	A_23_P86493	LBX1	NM_006562	ref|Homo sapiens ladybird homeobox 1 (LBX1), mRNA [NM_006562]	-1.23105	11.1452	-4.33103	0.00151906	0.0267765	-1.35027	0.426008	ref	Homo sapiens ladybird homeobox 1 (LBX1), mRNA [NM_006562]	down	3h
LFNG	419	73	2281	AAGCGAATGATAAGGGAAAAGTTCTCAGGGAATTGAAGTGTTGTTGCTATGGTGACGTCC	32652	0	A_23_P8452	LFNG	NM_001040167	ref|Homo sapiens LFNG O-fucosylpeptide 3-beta-N-acetylglucosaminyltransferase (LFNG), transcript variant 1, mRNA [NM_001040167]	1.36499	8.97658	9.76493	2.11893e-06	0.000346725	5.4588	2.57574	ref	Homo sapiens LFNG O-fucosylpeptide 3-beta-N-acetylglucosaminyltransferase (LFNG), transcript variant 1, mRNA [NM_001040167]	up	3h
LGALS12	132	18	1423	TCATTAAACCATCCACCTGACACCAGCACATCAGGCCTGGTTCACCTCTGGGGTCACGAG	10141	0	A_23_P139198	LGALS12	NM_033101	ref|Homo sapiens galectin 12 (LGALS12), transcript variant 2, mRNA [NM_033101]	1.10842	10.983	6.7096	5.53897e-05	0.00346517	2.09703	2.15609	ref	Homo sapiens galectin 12 (LGALS12), transcript variant 2, mRNA [NM_033101]	up	3h
LILRB2	146	5	2211	ACTTGATTCTGCAGTCGAAATAACTAATATCCCTACATTTTTTAATTAAAGCAACAGACT	11194	0	A_23_P208493	LILRB2	NM_005874	ref|Homo sapiens leukocyte immunoglobulin like receptor B2 (LILRB2), transcript variant 1, mRNA [NM_005874]	1.20088	8.64666	8.62247	6.45314e-06	0.00077729	4.32151	2.2988	ref	Homo sapiens leukocyte immunoglobulin like receptor B2 (LILRB2), transcript variant 1, mRNA [NM_005874]	up	3h
LIMA1	24	4	3450	TCAGGGTGAAATTAAACCAACTATAGGCCTTTTTCTTGGGATGATTTTCTAGTCTTAAGG	1575	0	A_23_P151267	LIMA1	NM_016357	ref|Homo sapiens LIM domain and actin binding 1 (LIMA1), transcript variant 2, mRNA [NM_016357]	-1.05313	10.1508	-7.16929	3.18411e-05	0.00232052	2.67248	0.481921	ref	Homo sapiens LIM domain and actin binding 1 (LIMA1), transcript variant 2, mRNA [NM_016357]	down	3h
LINC00260	387	65	875	TCATGAAGGCTAAAGGGAATTCCTTTTGATTTTGTCCTTGTTACTTAGGGGTCAGGGATA	30153	0	A_23_P23234	LINC00260	NR_046213	ref|Homo sapiens long intergenic non-protein coding RNA 260 (LINC00260), long non-coding RNA [NR_046213]	1.05027	8.63066	4.51264	0.00114702	0.0227893	-1.05906	2.07092	ref	Homo sapiens long intergenic non-protein coding RNA 260 (LINC00260), long non-coding RNA [NR_046213]	up	3h
LINC00900	330	48	1999	GAATTTGGAGGATTTCTAAACCATTTCTGTAAGTCAGCCCTTGAGAACTTGTAGATTTTC	25609	0	A_32_P147696	LINC00900	NR_034148	ref|Homo sapiens long intergenic non-protein coding RNA 900 (LINC00900), long non-coding RNA [NR_034148]	1.13844	8.12415	9.28019	3.35285e-06	0.000476522	4.99179	2.20142	ref	Homo sapiens long intergenic non-protein coding RNA 900 (LINC00900), long non-coding RNA [NR_034148]	up	3h
LOC100507507	93	39	1116	CACGGTTAATCCATCTACTTTATTGCATTATATAGAGAAATAAATGAAATGTCATAGCTG	7208	0	A_32_P19840	LOC100507507	NM_001322263	ref|Homo sapiens uncharacterized LOC100507507 (LOC100507507), mRNA [NM_001322263]	1.09389	9.67437	5.91148	0.000154253	0.00679064	1.03	2.13449	ref	Homo sapiens uncharacterized LOC100507507 (LOC100507507), mRNA [NM_001322263]	up	3h
LOC101928111	311	84	287	TCCGTTTTTACAGCATTCTCGACCTGTGATTCTTGGTGGGGGAAACTAGTTATGTGGATA	24253	0	A_32_P109516	LOC101928111	NR_135575	ref|Homo sapiens uncharacterized LOC101928111 (LOC101928111), transcript variant 1, long non-coding RNA [NR_135575]	1.30797	9.54923	7.05368	3.65114e-05	0.00256386	2.53035	2.47593	ref	Homo sapiens uncharacterized LOC101928111 (LOC101928111), transcript variant 1, long non-coding RNA [NR_135575]	up	3h
LOC105371472	451	44	619	GACGTAAGGGTTCTGCTTTGAGAAACTGATAGAATCCAATTTATGTTCTGTAGATTATGC	35087	0	A_32_P144390	LOC105371472	XR_922210	ref|PREDICTED: Homo sapiens uncharacterized LOC105371472 (LOC105371472), transcript variant X2, ncRNA [XR_922210]	1.12585	7.86691	5.96071	0.000144458	0.00655733	1.0984	2.18229	ref	PREDICTED: Homo sapiens uncharacterized LOC105371472 (LOC105371472), transcript variant X2, ncRNA [XR_922210]	up	3h
LOC107984208	337	1	985	TCCCCGGCGCGACACCTCCTGCCGCCGCTATGGAAACGGCCCCCGCCTCCCAGGGCGGCT	26143	0	A_24_P203953	LOC107984208	XM_017017017	ref|PREDICTED: Homo sapiens putative uncharacterized protein LOC439951 (LOC107984208), mRNA [XM_017017017]	-1.08834	9.14714	-4.51668	0.00113994	0.0226746	-1.05264	0.470302	ref	PREDICTED: Homo sapiens putative uncharacterized protein LOC439951 (LOC107984208), mRNA [XM_017017017]	down	3h
LOC148709	253	77	1121	CCACCAGGCCACCTTCAACTCCATAAAGTGTGATGTGCACATCCGCAAGGACCTGTTTGC	19724	0	A_24_P84880	LOC148709	NR_002929	ref|Homo sapiens actin gamma 1 pseudogene (LOC148709), non-coding RNA [NR_002929]	-1.0145	9.57803	-4.9964	0.000555295	0.0149327	-0.305032	0.494999	ref	Homo sapiens actin gamma 1 pseudogene (LOC148709), non-coding RNA [NR_002929]	down	3h
LPCAT4	413	37	1207	GTGGCTGGTGCCTTTGGCTACTTCCAGCAGGATACCAAGGGTTTGGTGGACTTCCGAGAT	32111	0	A_23_P49009	LPCAT4	NM_153613	ref|Homo sapiens lysophosphatidylcholine acyltransferase 4 (LPCAT4), mRNA [NM_153613]	-1.19522	7.59544	-6.97475	4.01236e-05	0.00271853	2.43233	0.43672	ref	Homo sapiens lysophosphatidylcholine acyltransferase 4 (LPCAT4), mRNA [NM_153613]	down	3h
LRFN4	173	39	2241	GGTGTGATGGACGGGCAGCTTCCTGTGTGCTCCAAGGGATGAGCCTCGTGGGGCAGAGGG	13449	0	A_23_P63980	LRFN4	NM_024036	ref|Homo sapiens leucine rich repeat and fibronectin type III domain containing 4 (LRFN4), transcript variant 1, mRNA [NM_024036]	-1.20854	11.1221	-6.58212	6.48765e-05	0.00388029	1.9325	0.432707	ref	Homo sapiens leucine rich repeat and fibronectin type III domain containing 4 (LRFN4), transcript variant 1, mRNA [NM_024036]	down	3h
LRG1	265	13	1491	GTTTCATCCATCCATGCTTCCTAGAACACACGATGGGCTTTCCTTACCCATGCCCAAGGT	20545	0	A_23_P50638	LRG1	NM_052972	ref|Homo sapiens leucine rich alpha-2-glycoprotein 1 (LRG1), mRNA [NM_052972]	2.65655	11.3472	15.9959	2.10017e-08	1.20173e-05	9.95644	6.30522	ref	Homo sapiens leucine rich alpha-2-glycoprotein 1 (LRG1), mRNA [NM_052972]	up	3h
LRRC25	216	31	1815	CACCCTCCTGTGGATGTACAGGCAGTGCTCAATAAATGCTTCGAGGCTGATGAGGCTGCT	16686	0	A_23_P165136	LRRC25	NM_145256	ref|Homo sapiens leucine rich repeat containing 25 (LRRC25), mRNA [NM_145256]	1.11415	7.95463	7.21456	3.01922e-05	0.00226887	2.72768	2.16468	ref	Homo sapiens leucine rich repeat containing 25 (LRRC25), mRNA [NM_145256]	up	3h
LSP1	24	30	1885	CCCAGATCCAAGGGGAAACTGCAGGTCAAGGGCTGATAACGGCCATGCAGGATGCTTGAT	1625	0	A_23_P13382	LSP1	NM_001013254	ref|Homo sapiens lymphocyte specific protein 1 (LSP1), transcript variant 3, mRNA [NM_001013254]	1.32027	11.3693	8.10207	1.11462e-05	0.00109226	3.75898	2.49713	ref	Homo sapiens lymphocyte specific protein 1 (LSP1), transcript variant 3, mRNA [NM_001013254]	up	3h
LTB	221	56	700	CGCGAGAGGGAAGACCTTCTTTGGGGCCGTGATGGTGGGGTGAGGGAATATGAGTGCGTG	17208	0	A_23_P93348	LTB	NM_002341	ref|Homo sapiens lymphotoxin beta (LTB), transcript variant 1, mRNA [NM_002341]	1.67064	11.3524	9.97853	1.74131e-06	0.000308195	5.65776	3.18356	ref	Homo sapiens lymphotoxin beta (LTB), transcript variant 1, mRNA [NM_002341]	up	3h
LYN	16	69	1980	TGGGAAAGTATTCTGTACTCTTAGATGGATTCTCCACTCAGTTGCAACTTGGACTTGTCC	1094	0	A_23_P147431	LYN	NM_002350	ref|Homo sapiens LYN proto-oncogene, Src family tyrosine kinase (LYN), transcript variant 1, mRNA [NM_002350]	1.19106	11.6296	8.69437	5.99602e-06	0.000737595	4.39694	2.2832	ref	Homo sapiens LYN proto-oncogene, Src family tyrosine kinase (LYN), transcript variant 1, mRNA [NM_002350]	up	3h
MILR1	108	33	495	GTGGTGATAATCCTAATTCTGGCTTTTTGGGTACTGCCCAAATACAAAACAAGAAAAGCT	8303	0	A_24_P33982	MILR1	NM_001291317	ref|Homo sapiens mast cell immunoglobulin like receptor 1 (MILR1), transcript variant S2, mRNA [NM_001291317]	1.64067	8.07248	12.6875	1.89043e-07	5.85527e-05	7.86814	3.11811	ref	Homo sapiens mast cell immunoglobulin like receptor 1 (MILR1), transcript variant S2, mRNA [NM_001291317]	up	3h
MLXIPL	24	75	1447	CCACCCCCTTCCCCATAGAGCTTCTACCCTTGGGGTATTCGGAGCCTGCCTTTGGGCCTT	1713	0	A_24_P209389	MLXIPL	NM_032954	ref|Homo sapiens MLX interacting protein like (MLXIPL), transcript variant 4, mRNA [NM_032954]	1.43348	8.25561	12.3214	2.48713e-07	7.18988e-05	7.59971	2.70098	ref	Homo sapiens MLX interacting protein like (MLXIPL), transcript variant 4, mRNA [NM_032954]	up	3h
MYBPH	478	77	1725	AAGGCGCAGAGATTGGAGTGCCCTGCGGAGTTGCACACTGGGTGGGAAGCACTCAAATAA	37154	0	A_23_P148737	MYBPH	NM_004997	ref|Homo sapiens myosin binding protein H (MYBPH), mRNA [NM_004997]	3.74161	9.01127	23.528	5.03068e-10	7.93247e-07	13.1561	13.3763	ref	Homo sapiens myosin binding protein H (MYBPH), mRNA [NM_004997]	up	3h
NANOS1	261	70	1639	TACAGCTCCTTATCGTTCTATGTACCAGGTATTTTATTACTGAACTAGCAACTAGCCTTT	20333	0	A_24_P383609	NANOS1	NM_199461	ref|Homo sapiens nanos C2HC-type zinc finger 1 (NANOS1), mRNA [NM_199461]	-1.21799	7.5239	-7.68195	1.7676e-05	0.00154707	3.28255	0.429882	ref	Homo sapiens nanos C2HC-type zinc finger 1 (NANOS1), mRNA [NM_199461]	down	3h
NCOA3	7	14	6777	GTCAGTCTGTCTCTTTTTCAGCTCAATTGTATCTGACCCTTCTTTAAGTTATGTGTGTGG	407	0	A_23_P313560	NCOA3	NM_181659	ref|Homo sapiens nuclear receptor coactivator 3 (NCOA3), transcript variant 1, mRNA [NM_181659]	1.18058	9.65217	7.21019	3.03475e-05	0.00226887	2.72236	2.26669	ref	Homo sapiens nuclear receptor coactivator 3 (NCOA3), transcript variant 1, mRNA [NM_181659]	up	3h
NFKBIA	234	55	1435	TGATGTGGGGTGAAAAGTTACTACCTGTCAAGGTTTGTGTTACCCTCCTGTAAATGGTGT	18142	0	A_23_P106002	NFKBIA	NM_020529	ref|Homo sapiens NFKB inhibitor alpha (NFKBIA), mRNA [NM_020529]	1.20111	12.8364	9.74903	2.15042e-06	0.00034859	5.44382	2.29916	ref	Homo sapiens NFKB inhibitor alpha (NFKBIA), mRNA [NM_020529]	up	3h
NINJ1	301	8	1121	AGGGAGCCAGTCAGGCCTGTGAGGGCCGTAGACCTTGTATATACCCTGCACCAGCAGTGA	23334	0	A_23_P169137	NINJ1	NM_004148	ref|Homo sapiens ninjurin 1 (NINJ1), mRNA [NM_004148]	1.32811	12.234	7.21922	3.0028e-05	0.00226887	2.73334	2.51074	ref	Homo sapiens ninjurin 1 (NINJ1), mRNA [NM_004148]	up	3h
NLRC4	474	38	3129	ATGGATGGCTTGCCTTCATGGGTGTATTTGAGAATCTTAAGCAATTAGTGTTTTTTGACT	36767	0	A_23_P119835	NLRC4	NM_021209	ref|Homo sapiens NLR family CARD domain containing 4 (NLRC4), transcript variant 1, mRNA [NM_021209]	1.56054	8.82387	9.62629	2.41142e-06	0.000380237	5.32746	2.94964	ref	Homo sapiens NLR family CARD domain containing 4 (NLRC4), transcript variant 1, mRNA [NM_021209]	up	3h
NMNAT3	240	23	1381	CTTATTTTGTGTGGATGGTAATTATGGCATGCACGCTGAATGCAGTTCTGAGCATGGCAG	18534	0	A_24_P260134	NMNAT3	NM_178177	ref|Homo sapiens nicotinamide nucleotide adenylyltransferase 3 (NMNAT3), transcript variant 1, mRNA [NM_178177]	-1.17156	8.14062	-10.2437	1.37138e-06	0.000267264	5.89918	0.443942	ref	Homo sapiens nicotinamide nucleotide adenylyltransferase 3 (NMNAT3), transcript variant 1, mRNA [NM_178177]	down	3h
NOTCH2	198	41	10724	GGCCCCCACTAATAAGTGGTACTATGGTTACTTCCTTGTGTACATTTCTCTTAAAAGTGA	15305	0	A_23_P200792	NOTCH2	NM_024408	ref|Homo sapiens notch 2 (NOTCH2), transcript variant 1, mRNA [NM_024408]	1.5652	12.7369	14.1666	6.68011e-08	2.63333e-05	8.87149	2.95919	ref	Homo sapiens notch 2 (NOTCH2), transcript variant 1, mRNA [NM_024408]	up	3h
NOTCH2NLA	126	68	1371	GAGCTGATAGATGATATATGAGAGACTATGCGTGGCACAATACTTTGTTACACTCTTCAC	9769	0	A_32_P5040	NOTCH2NLA	NM_203458	ref|Homo sapiens notch 2 N-terminal like A (NOTCH2NLA), transcript variant 1, mRNA [NM_203458]	1.3056	9.52455	4.54583	0.00109016	0.0222195	-1.0063	2.47187	ref	Homo sapiens notch 2 N-terminal like A (NOTCH2NLA), transcript variant 1, mRNA [NM_203458]	up	3h
OSM	283	59	1646	TGGTGGTGGATCCTGGAATTTTCTCACGCAGGAGCCATTGCTCTCCTAGAGGGGGTCTCA	22037	0	A_23_P166408	OSM	NM_020530	ref|Homo sapiens oncostatin M (OSM), transcript variant 1, mRNA [NM_020530]	3.87061	9.47313	25.7531	2.08209e-10	4.51423e-07	13.8288	14.6275	ref	Homo sapiens oncostatin M (OSM), transcript variant 1, mRNA [NM_020530]	up	3h
P2RX1	119	11	2505	ACAACCCAGTGTACACACCACCTACGTGCACACAGCATCCTTCCACACTGTGTATGTGAA	9197	0	A_23_P372848	P2RX1	NM_002558	ref|Homo sapiens purinergic receptor P2X 1 (P2RX1), mRNA [NM_002558]	1.03258	8.62916	5.72795	0.000197569	0.00794106	0.771939	2.04567	ref	Homo sapiens purinergic receptor P2X 1 (P2RX1), mRNA [NM_002558]	up	3h
PALLD	89	42	5026	GGTGCTGGATTCCAAGGTTTGTAAAGGCATCTCGGTAAAGACTGCTTTTTGAATGCATAT	6904	0	A_23_P213102	PALLD	NM_016081	ref|Homo sapiens palladin, cytoskeletal associated protein (PALLD), transcript variant 2, mRNA [NM_016081]	2.24362	9.2414	13.491	1.06062e-07	3.75437e-05	8.42858	4.73584	ref	Homo sapiens palladin, cytoskeletal associated protein (PALLD), transcript variant 2, mRNA [NM_016081]	up	3h
PIK3CG	15	41	7010	AGAAAGTAAGTTTCCAGAGCAAATCTGACCTAGCATTTGGTATGCTAGGCTCTGCTTTTC	1038	0	A_24_P637651	PIK3CG	NM_002649	ref|Homo sapiens phosphatidylinositol-4,5-bisphosphate 3-kinase catalytic subunit gamma (PIK3CG), transcript variant 1, mRNA [NM_002649]	1.36862	10.1931	9.37274	3.067e-06	0.000452305	5.08267	2.58224	ref	Homo sapiens phosphatidylinositol-4,5-bisphosphate 3-kinase catalytic subunit gamma (PIK3CG), transcript variant 1, mRNA [NM_002649]	up	3h
PIM1	256	50	2606	GCCTGCTGGTTTTATCTGAGTGAAATACTGTACAGGGGAATAAAAGAGATCTTATTTTTT	19832	0	A_23_P345118	PIM1	NM_002648	ref|Homo sapiens Pim-1 proto-oncogene, serine/threonine kinase (PIM1), transcript variant 1, mRNA [NM_002648]	1.26919	10.5315	8.32701	8.77247e-06	0.000945084	4.00578	2.41026	ref	Homo sapiens Pim-1 proto-oncogene, serine/threonine kinase (PIM1), transcript variant 1, mRNA [NM_002648]	up	3h
PLAU	18	10	2171	CTGTGACCAGCACTGTCTCAGTTTCACTTTCACATAGATGTCCCTTTCTTGGCCAGTTAT	1130	0	A_23_P24104	PLAU	NM_002658	ref|Homo sapiens plasminogen activator, urokinase (PLAU), transcript variant 1, mRNA [NM_002658]	1.39096	12.5982	10.5981	1.00464e-06	0.000209945	6.21258	2.62253	ref	Homo sapiens plasminogen activator, urokinase (PLAU), transcript variant 1, mRNA [NM_002658]	up	3h
PLCB2	306	61	3510	GTTGAAGAGAGAGATTAACAACTCCCACATCCAGGAAGTAGTGCAGGTGATCAAGCAGAT	23745	0	A_24_P287664	PLCB2	NM_004573	ref|Homo sapiens phospholipase C beta 2 (PLCB2), transcript variant 1, mRNA [NM_004573]	1.0363	9.11986	6.86887	4.559e-05	0.0029953	2.29955	2.05096	ref	Homo sapiens phospholipase C beta 2 (PLCB2), transcript variant 1, mRNA [NM_004573]	up	3h
PLD6	370	66	2417	TATATAGATTGGAAGTCACCAGAAATTGTTTTAGTTTGTGAATTCCCCCAGTGTATGTTC	28751	0	A_23_P360626	PLD6	NM_178836	ref|Homo sapiens phospholipase D family member 6 (PLD6), mRNA [NM_178836]	-1.51344	10.8089	-11.6383	4.23237e-07	0.000106392	7.07542	0.350276	ref	Homo sapiens phospholipase D family member 6 (PLD6), mRNA [NM_178836]	down	3h
PLEK	268	48	2503	TGAGAAAGACAGCACCCATTGAAACAGATATGTGTGTGAAAGTATATTTTTCAATTCCAG	20767	0	A_23_P209678	PLEK	NM_002664	ref|Homo sapiens pleckstrin (PLEK), mRNA [NM_002664]	1.38348	13.5431	11.0571	6.80129e-07	0.000162676	6.60343	2.60896	ref	Homo sapiens pleckstrin (PLEK), mRNA [NM_002664]	up	3h
PLEKHO1	154	19	1486	GGAGCTGAGAGACCTGTACAGACAGATGGACCTGCAGACCCCGGACTCCCACCTCAGACA	11844	0	A_23_P35114	PLEKHO1	NM_016274	ref|Homo sapiens pleckstrin homology domain containing O1 (PLEKHO1), transcript variant 1, mRNA [NM_016274]	1.51798	13.503	13.267	1.24209e-07	4.30882e-05	8.27613	2.8639	ref	Homo sapiens pleckstrin homology domain containing O1 (PLEKHO1), transcript variant 1, mRNA [NM_016274]	up	3h
PLEKHO2	352	4	3475	GTAGGCAAGTAGCTCTGGGGCCACCTCAAGTGACCAAATGCTATTAATTTCCATCCTTTA	27230	0	A_23_P129246	PLEKHO2	NM_025201	ref|Homo sapiens pleckstrin homology domain containing O2 (PLEKHO2), transcript variant 1, mRNA [NM_025201]	1.14197	10.4307	9.00258	4.3995e-06	0.000596166	4.7142	2.20682	ref	Homo sapiens pleckstrin homology domain containing O2 (PLEKHO2), transcript variant 1, mRNA [NM_025201]	up	3h
PMAIP1	87	74	675	TTAGAGAATCGTTCTAGTGTTTTTGCCGAAGATTACCGCTGGCCTACTGTGAAGGGAGAT	6807	0	A_23_P207999	PMAIP1	NM_021127	ref|Homo sapiens phorbol-12-myristate-13-acetate-induced protein 1 (PMAIP1), mRNA [NM_021127]	1.50143	11.4572	8.56204	6.86677e-06	0.000799357	4.2577	2.83122	ref	Homo sapiens phorbol-12-myristate-13-acetate-induced protein 1 (PMAIP1), mRNA [NM_021127]	up	3h
PRG2	273	11	278	AAGAAAGATGGGGCTGTTGAGTCTATCTCAGTGCCAGATATGGTGGACAAAAACCTTACG	21164	0	A_23_P218002	PRG2	NM_002728	ref|Homo sapiens proteoglycan 2, pro eosinophil major basic protein (PRG2), transcript variant 1, mRNA [NM_002728]	-1.27054	14.3015	-7.62339	1.88773e-05	0.00162092	3.2145	0.414506	ref	Homo sapiens proteoglycan 2, pro eosinophil major basic protein (PRG2), transcript variant 1, mRNA [NM_002728]	down	3h
PRSS21	367	40	794	GGAAGGATGCCTGCTTCGGTGACTCAGGTGGACCCTTGGCCTGTAACAAGAATGGACTGT	28545	0	A_23_P129602	PRSS21	NM_006799	ref|Homo sapiens serine protease 21 (PRSS21), transcript variant 1, mRNA [NM_006799]	-1.11906	7.25818	-4.53559	0.00110739	0.0223932	-1.02258	0.460394	ref	Homo sapiens serine protease 21 (PRSS21), transcript variant 1, mRNA [NM_006799]	down	3h
PTAFR	364	84	1358	ATACGGTCACTGAAGTGGTTGTGCCATTCAACCAGATCCCTGGCAATTCCCTCAAAAATT	28314	0	A_24_P102821	PTAFR	NM_000952	ref|Homo sapiens platelet activating factor receptor (PTAFR), transcript variant 3, mRNA [NM_000952]	1.00108	7.91913	8.13425	1.07674e-05	0.00107954	3.79464	2.0015	ref	Homo sapiens platelet activating factor receptor (PTAFR), transcript variant 3, mRNA [NM_000952]	up	3h
PXN	146	50	3608	CTGTAAACTTCCAAGCTGGCTTTTCCCATTTCAATTCCTGTGATTTATGCCAATAAAGTT	11282	0	A_24_P184555	PXN	NM_002859	ref|Homo sapiens paxillin (PXN), transcript variant 1, mRNA [NM_002859]	1.02077	11.9571	6.41527	8.00371e-05	0.0044638	1.71381	2.029	ref	Homo sapiens paxillin (PXN), transcript variant 1, mRNA [NM_002859]	up	3h
RAB37	125	24	2792	TATGCGCTGCACATTTCTGAGGCTACTGCATTTGCTTTCAAGGCAGAAATCTTGCTCTGA	9688	0	A_23_P414654	RAB37	NM_175738	ref|Homo sapiens RAB37, member RAS oncogene family (RAB37), transcript variant 3, mRNA [NM_175738]	2.20905	11.4595	16.1329	1.93555e-08	1.199e-05	10.0316	4.6237	ref	Homo sapiens RAB37, member RAS oncogene family (RAB37), transcript variant 3, mRNA [NM_175738]	up	3h
RAB3D	5	15	4200	GGAAAGATGTACTCTTCTCAACAAGAAAAACTTAAATCCGTCGTGCCCAAATATAGTTGT	271	0	A_24_P236956	RAB3D	NM_004283	ref|Homo sapiens RAB3D, member RAS oncogene family (RAB3D), mRNA [NM_004283]	1.08057	9.42609	8.08376	1.13681e-05	0.00110156	3.73864	2.11487	ref	Homo sapiens RAB3D, member RAS oncogene family (RAB3D), mRNA [NM_004283]	up	3h
RARG	221	75	2692	CTATTTATTTATTAGCTTTTGTTTACACCGTGGAATTGACCCCTTCCTCCAGGGGTCTTG	17244	0	A_23_P387552	RARG	NM_000966	ref|Homo sapiens retinoic acid receptor gamma (RARG), transcript variant 1, mRNA [NM_000966]	1.23792	8.71052	7.18523	3.12498e-05	0.0023065	2.69194	2.35858	ref	Homo sapiens retinoic acid receptor gamma (RARG), transcript variant 1, mRNA [NM_000966]	up	3h
RCSD1	137	45	1814	CTACCTTTTGTCCCTAAGGAAGGAGTTGGTGAAAGTCGGCCTGTGAGTAACATTGGAATT	10655	0	A_24_P822869	RCSD1	NR_136519	ref|Homo sapiens RCSD domain containing 1 (RCSD1), transcript variant 4, non-coding RNA [NR_136519]	2.11992	11.2419	16.8137	1.30213e-08	9.03418e-06	10.3937	4.3467	ref	Homo sapiens RCSD domain containing 1 (RCSD1), transcript variant 4, non-coding RNA [NR_136519]	up	3h
RELB	213	47	2207	CAGACTTGAAGGTGGGGGGTAGGTTGGTTGTTCAGAGTCTTCCCAATAAAGATGAGTTTT	16566	0	A_23_P55706	RELB	NM_006509	ref|Homo sapiens RELB proto-oncogene, NF-kB subunit (RELB), mRNA [NM_006509]	2.51207	11.3956	15.4993	2.83923e-08	1.4124e-05	9.67721	5.70436	ref	Homo sapiens RELB proto-oncogene, NF-kB subunit (RELB), mRNA [NM_006509]	up	3h
RHBDF2	237	8	3542	AAAGTAACGCTAACTTTGTAGGGACGATGTCTCATGGATTAAATAATATTCTTTATGGCA	18358	0	A_23_P329870	RHBDF2	NM_024599	ref|Homo sapiens rhomboid 5 homolog 2 (RHBDF2), transcript variant 1, mRNA [NM_024599]	1.14047	10.3253	7.62542	1.88342e-05	0.00162092	3.21687	2.20452	ref	Homo sapiens rhomboid 5 homolog 2 (RHBDF2), transcript variant 1, mRNA [NM_024599]	up	3h
RHBDL3	447	16	1286	TGCGAGGTTTCTTCTCATCACCAGCTCAGCTAGGCCGGGCAGACAAGGACAGAAGACTCT	34715	0	A_23_P308731	RHBDL3	NM_138328	ref|Homo sapiens rhomboid like 3 (RHBDL3), transcript variant 1, mRNA [NM_138328]	1.23949	7.50726	10.6544	9.56994e-07	0.000202428	6.26138	2.36115	ref	Homo sapiens rhomboid like 3 (RHBDL3), transcript variant 1, mRNA [NM_138328]	up	3h
RHOBTB1	208	58	2353	ACCAGCGTGTGAAAAGGGAACGAGAGAAGGAAGATATTGCACTAAATAAGCATCGCTCAA	16116	0	A_24_P158536	RHOBTB1	NM_014836	ref|Homo sapiens Rho related BTB domain containing 1 (RHOBTB1), transcript variant 1, mRNA [NM_014836]	1.13135	8.40749	7.28633	2.77653e-05	0.00214039	2.81464	2.19063	ref	Homo sapiens Rho related BTB domain containing 1 (RHOBTB1), transcript variant 1, mRNA [NM_014836]	up	3h
RHOQ	79	52	1567	AATAAGGTCATAACTGCATTTATCATGAACACTAAAAATGTACACATTTTAGTTAATGTG	6136	0	A_32_P70273	RHOQ	NM_012249	ref|Homo sapiens ras homolog family member Q (RHOQ), mRNA [NM_012249]	1.24708	9.47786	9.04276	4.22809e-06	0.00057745	4.75485	2.37361	ref	Homo sapiens ras homolog family member Q (RHOQ), mRNA [NM_012249]	up	3h
RNF122	178	80	1780	GGGATTTTCTGTTCCTCCCTGGAGTGGGTGAGGGTGGGAGAAAGTTACATATTTAAAGAA	13823	0	A_23_P134744	RNF122	NM_024787	ref|Homo sapiens ring finger protein 122 (RNF122), mRNA [NM_024787]	1.73094	10.6404	12.0328	3.10323e-07	8.28085e-05	7.38208	3.31944	ref	Homo sapiens ring finger protein 122 (RNF122), mRNA [NM_024787]	up	3h
ROPN1L	118	59	933	GATTTCTTCTTTCCAAAGAGGAAACTTTTAGAAAGCATTGAAAACTCTGAAGATGTAGGC	9130	0	A_32_P335921	ROPN1L	NM_031916	ref|Homo sapiens rhophilin associated tail protein 1 like (ROPN1L), transcript variant 1, mRNA [NM_031916]	-1.0094	8.75231	-8.40101	8.11679e-06	0.000891049	4.08574	0.496752	ref	Homo sapiens rhophilin associated tail protein 1 like (ROPN1L), transcript variant 1, mRNA [NM_031916]	down	3h
RTN4R	492	60	1827	CTCCCACCCAGATCGCGGTATATAGAGATATGCATTTTATTTTACTTGTGTAAAAATATC	38213	0	A_23_P132175	RTN4R	NM_023004	ref|Homo sapiens reticulon 4 receptor (RTN4R), mRNA [NM_023004]	-1.19051	7.9063	-8.21516	9.87568e-06	0.0010217	3.88376	0.438147	ref	Homo sapiens reticulon 4 receptor (RTN4R), mRNA [NM_023004]	down	3h
RUNX3	435	76	3949	GTACAGACAGCCTGGGCTGGTAAAAGTAGGTCCTTATTTACAAGGCTGCGTTAAAGTTGT	33887	0	A_23_P51231	RUNX3	NM_001031680	ref|Homo sapiens runt related transcription factor 3 (RUNX3), transcript variant 1, mRNA [NM_001031680]	1.50473	13.1591	14.426	5.62353e-08	2.33924e-05	9.03514	2.83771	ref	Homo sapiens runt related transcription factor 3 (RUNX3), transcript variant 1, mRNA [NM_001031680]	up	3h
SAG	412	82	1666	CACAGTTTAGTCCTTTGGAGTTATGCTGCGTATGAAAGGATGAGTCTTCTTCCGAGAAAT	32041	0	A_23_P5853	SAG	NM_000541	ref|Homo sapiens S-antigen visual arrestin (SAG), mRNA [NM_000541]	1.081	7.86815	6.35352	8.65843e-05	0.00460676	1.63191	2.1155	ref	Homo sapiens S-antigen visual arrestin (SAG), mRNA [NM_000541]	up	3h
SAT1	80	76	791	GAAATAATAGAATGAGCACCCATTCCAAAGCTTTATTACCAGTGGCGTTGTTGCATGTTT	6182	0	A_23_P137016	SAT1	NM_002970	ref|Homo sapiens spermidine/spermine N1-acetyltransferase 1 (SAT1), transcript variant 1, mRNA [NM_002970]	1.18638	11.6732	8.8635	5.05376e-06	0.000666791	4.57225	2.27581	ref	Homo sapiens spermidine/spermine N1-acetyltransferase 1 (SAT1), transcript variant 1, mRNA [NM_002970]	up	3h
SCX	367	77	882	TGGAACTTTCTGCGCTGGCTTTTCTTCCGGCCCACTGTGTGATGGCATCTTGTGTTTTTG	28613	0	A_23_P33511	SCX	NM_001080514	ref|Homo sapiens scleraxis bHLH transcription factor (SCX), mRNA [NM_001080514]	1.10369	10.8575	5.01327	0.000541757	0.0147227	-0.279337	2.14903	ref	Homo sapiens scleraxis bHLH transcription factor (SCX), mRNA [NM_001080514]	up	3h
SEMA6B	271	8	3586	GGGTCTCCGAGGTGCCGGTTAGGAGTTTGAACCCCCCCCACTCTGCAGAGGGAAGCGGGG	21003	0	A_23_P208900	SEMA6B	NM_032108	ref|Homo sapiens semaphorin 6B (SEMA6B), mRNA [NM_032108]	1.11434	8.19866	5.46517	0.000283888	0.00988763	0.393986	2.16496	ref	Homo sapiens semaphorin 6B (SEMA6B), mRNA [NM_032108]	up	3h
SERINC5	189	66	1290	GGTCATTTATGACGAGAAGAAAGGCACCGTCTACATCTACTCCTACTTCCACTTCGTGTT	14727	0	A_24_P6381	SERINC5	NM_178276	ref|Homo sapiens serine incorporator 5 (SERINC5), transcript variant 2, mRNA [NM_178276]	-1.03615	7.67227	-9.85688	1.9464e-06	0.00032777	5.54495	0.487627	ref	Homo sapiens serine incorporator 5 (SERINC5), transcript variant 2, mRNA [NM_178276]	down	3h
SERPINB10	238	6	1128	AGTGAGATAGATATACGAATTAGAGTCCCATCCATTGAATTCAATGCAAATCACCCATTC	18356	0	A_23_P313981	SERPINB10	NM_005024	ref|Homo sapiens serpin family B member 10 (SERPINB10), mRNA [NM_005024]	-1.60509	7.99811	-10.1317	1.51596e-06	0.000279727	5.79795	0.328714	ref	Homo sapiens serpin family B member 10 (SERPINB10), mRNA [NM_005024]	down	3h
SERPINB2	107	3	1999	GTAGGTATCCCTCCATGCCCTTCTGTAATAAATATCTGGAAAAAACATTAAACAATAGGC	8246	0	A_23_P153185	SERPINB2	NM_001143818	ref|Homo sapiens serpin family B member 2 (SERPINB2), transcript variant 1, mRNA [NM_001143818]	-1.50084	7.27679	-9.48182	2.76377e-06	0.000424226	5.18872	0.353348	ref	Homo sapiens serpin family B member 2 (SERPINB2), transcript variant 1, mRNA [NM_001143818]	down	3h
SESN3	168	7	9186	CAGAAGGAACTGTTAGTGAGTCAAGACAAACACATCTGAAATAAAGGAACTGTGTATTAA	12929	0	A_32_P146635	SESN3	NM_144665	ref|Homo sapiens sestrin 3 (SESN3), transcript variant 1, mRNA [NM_144665]	-1.10827	9.61253	-8.14009	1.07002e-05	0.00107904	3.8011	0.463848	ref	Homo sapiens sestrin 3 (SESN3), transcript variant 1, mRNA [NM_144665]	down	3h
SKIL	239	71	6961	CCTCACGTGAAATAAATATTTTATATGGTTTTACTAAAAATAAGACTCATGTATCTGGTC	18620	0	A_32_P63086	SKIL	NM_005414	ref|Homo sapiens SKI like proto-oncogene (SKIL), transcript variant 1, mRNA [NM_005414]	1.4672	7.34404	12.9156	1.59913e-07	5.23337e-05	8.03114	2.76484	ref	Homo sapiens SKI like proto-oncogene (SKIL), transcript variant 1, mRNA [NM_005414]	up	3h
SLA	177	48	934	TCTCCTGACATCAGCCCCCCGATATTCCGCCGAGGGGAGAAACTGCGTGTGATTTCTGAT	13761	0	A_24_P239578	SLA	NM_001045556	ref|Homo sapiens Src like adaptor (SLA), transcript variant 1, mRNA [NM_001045556]	1.19801	10.8596	9.07989	4.07617e-06	0.000561121	4.79227	2.29424	ref	Homo sapiens Src like adaptor (SLA), transcript variant 1, mRNA [NM_001045556]	up	3h
SLC5A12	371	35	1196	TAATCATGTACTCTCACTTTAAAGACTGTGACCCTTGGACTTCTGGCATCATCTCAGCAC	28852	0	A_23_P323943	SLC5A12	NM_178498	ref|Homo sapiens solute carrier family 5 member 12 (SLC5A12), mRNA [NM_178498]	-1.49553	8.17948	-8.73801	5.7358e-06	0.000715738	4.44246	0.35465	ref	Homo sapiens solute carrier family 5 member 12 (SLC5A12), mRNA [NM_178498]	down	3h
SLC5A3	242	69	2482	AAAGAGAGAAAGAAAGAAACGGATGATGGAGGTCGGTACTGGAAGTTCATAGACTGGTTT	18769	0	A_23_P109304	SLC5A3	NM_006933	ref|Homo sapiens solute carrier family 5 member 3 (SLC5A3), mRNA [NM_006933]	1.75465	9.50196	8.23407	9.67903e-06	0.00101747	3.90448	3.37445	ref	Homo sapiens solute carrier family 5 member 3 (SLC5A3), mRNA [NM_006933]	up	3h
SLC7A11	202	81	2729	TGTAATCATATCTACATGCAATGTTAGTAATTCTGAAGTTTTTTAAATTTATGGCTATTT	15690	0	A_24_P200420	SLC7A11	NM_014331	ref|Homo sapiens solute carrier family 7 member 11 (SLC7A11), mRNA [NM_014331]	1.81916	8.11559	10.2633	1.34767e-06	0.000265629	5.91678	3.52876	ref	Homo sapiens solute carrier family 7 member 11 (SLC7A11), mRNA [NM_014331]	up	3h
SMAD3	69	82	6089	ATATCTTAAAAGCAGAGCACCTGTTTAAGCATTGTACCCCTATTGTTAAAGATTTGTGTC	5403	0	A_23_P48936	SMAD3	NM_005902	ref|Homo sapiens SMAD family member 3 (SMAD3), transcript variant 1, mRNA [NM_005902]	1.36512	10.0299	10.8504	8.09362e-07	0.000184716	6.42942	2.57598	ref	Homo sapiens SMAD family member 3 (SMAD3), transcript variant 1, mRNA [NM_005902]	up	3h
SMIM3	208	2	2225	AGAAGATAGCACAGATATCGGGATATTATTGTGTGAAAATGCTGCTTTTACTTTGATGTG	16014	0	A_23_P414273	SMIM3	NM_032947	ref|Homo sapiens small integral membrane protein 3 (SMIM3), mRNA [NM_032947]	1.75272	14.0516	12.8873	1.63251e-07	5.24369e-05	8.01105	3.36993	ref	Homo sapiens small integral membrane protein 3 (SMIM3), mRNA [NM_032947]	up	3h
SMOX	457	50	2138	CTGCCTTGTTATTGTAAGTGCCTTCAATACTTTGCATTTTGGGATAATAAAAAAGGCTCC	35564	0	A_23_P102731	SMOX	NM_175839	ref|Homo sapiens spermine oxidase (SMOX), transcript variant 1, mRNA [NM_175839]	2.48282	9.83959	20.0945	2.33171e-09	2.52772e-06	11.9046	5.58987	ref	Homo sapiens spermine oxidase (SMOX), transcript variant 1, mRNA [NM_175839]	up	3h
SMURF2P1-LRRC37BP1	46	70	2237	TTATTTCACTCTGCCTGTGGGAGTCCTGTGAATCTCTCCAAAGCCAACTCAGTTCATCTT	3459	0	A_24_P144983	SMURF2P1-LRRC37BP1	NR_015341	ref|Homo sapiens SMURF2P1-LRRC37BP1 readthrough transcribed pseudogene (SMURF2P1-LRRC37BP1), non-coding RNA [NR_015341]	1.06581	9.99845	7.89137	1.40138e-05	0.00129984	3.52262	2.09334	ref	Homo sapiens SMURF2P1-LRRC37BP1 readthrough transcribed pseudogene (SMURF2P1-LRRC37BP1), non-coding RNA [NR_015341]	up	3h
SNX22	216	47	662	GCCTCCTAAGAAAGTCATGTGCCTCTGTCCTATGAACTCCATATAAGGCTGGGTCCTCCT	16717	0	A_24_P375421	SNX22	NM_024798	ref|Homo sapiens sorting nexin 22 (SNX22), transcript variant 1, mRNA [NM_024798]	-1.14598	8.64887	-6.39584	8.2038e-05	0.00453168	1.68809	0.451883	ref	Homo sapiens sorting nexin 22 (SNX22), transcript variant 1, mRNA [NM_024798]	down	3h
SOCS3	145	51	2408	GCAACTAAACAAACACAAAGTATTCTGTGTCAGGTATTGGGCTGGACAGGGCAGTTGTGT	11283	0	A_23_P207058	SOCS3	NM_003955	ref|Homo sapiens suppressor of cytokine signaling 3 (SOCS3), mRNA [NM_003955]	2.28347	8.90878	19.2893	3.46453e-09	3.53483e-06	11.5661	4.86848	ref	Homo sapiens suppressor of cytokine signaling 3 (SOCS3), mRNA [NM_003955]	up	3h
SPECC1	42	54	3570	TGGCTGAACGAACACATTATCTGCAGAAATTCAGACAAAGAACATCTCCAAATCAGTCTT	3106	0	A_24_P943095	SPECC1	NM_001033553	ref|Homo sapiens sperm antigen with calponin homology and coiled-coil domains 1 (SPECC1), transcript variant 1, mRNA [NM_001033553]	1.39648	7.89307	12.3594	2.41651e-07	7.10413e-05	7.62796	2.63259	ref	Homo sapiens sperm antigen with calponin homology and coiled-coil domains 1 (SPECC1), transcript variant 1, mRNA [NM_001033553]	up	3h
SPON2	337	23	1787	GCGGTTTCGGAAGCGTCAGTGTTTCCATGTTATGGATCTCTCTGCGTTTGAATAAAGACT	26184	0	A_23_P121533	SPON2	NM_012445	ref|Homo sapiens spondin 2 (SPON2), transcript variant 1, mRNA [NM_012445]	1.60711	11.3986	6.37612	8.41227e-05	0.00460287	1.66195	3.04642	ref	Homo sapiens spondin 2 (SPON2), transcript variant 1, mRNA [NM_012445]	up	3h
STX1A	469	41	2042	CCCCTTCACCAAAGGTCTTGGTACAACCAGCTGCCCATTTTGTGAAATTTTTATGTAGAA	36466	0	A_23_P82420	STX1A	NM_004603	ref|Homo sapiens syntaxin 1A (STX1A), transcript variant 1, mRNA [NM_004603]	1.19454	7.62674	7.59279	1.95401e-05	0.00166139	3.17877	2.28872	ref	Homo sapiens syntaxin 1A (STX1A), transcript variant 1, mRNA [NM_004603]	up	3h
SUCNR1	42	80	1183	AATCAGAGAGTGTCACAGATTTAACCTTGATCTAAAGACAAGTTGTACCCAGAGTATGTG	3157	0	A_23_P69171	SUCNR1	NM_033050	ref|Homo sapiens succinate receptor 1 (SUCNR1), mRNA [NM_033050]	1.60601	10.107	10.3207	1.2807e-06	0.000255329	5.9682	3.04408	ref	Homo sapiens succinate receptor 1 (SUCNR1), mRNA [NM_033050]	up	3h
SULF2	150	13	3565	AACCTAATAAGAAATCCCAATTTTCAGGAGTGGTGGTGTCAATAAACGCTCTGTGGCCAG	11530	0	A_23_P154605	SULF2	NM_018837	ref|Homo sapiens sulfatase 2 (SULF2), transcript variant 1, mRNA [NM_018837]	1.3678	9.49079	11.044	6.8763e-07	0.000162676	6.59247	2.58077	ref	Homo sapiens sulfatase 2 (SULF2), transcript variant 1, mRNA [NM_018837]	up	3h
SYNJ2	214	82	5676	TACCATAGTGCTTTACATTTTTAAAGTAATGTTACAAGGTCTGGAATCCATTTGGAGCAG	16625	0	A_23_P344719	SYNJ2	NM_003898	ref|Homo sapiens synaptojanin 2 (SYNJ2), transcript variant 1, mRNA [NM_003898]	1.44627	8.85901	12.1235	2.89327e-07	7.8412e-05	7.45107	2.72503	ref	Homo sapiens synaptojanin 2 (SYNJ2), transcript variant 1, mRNA [NM_003898]	up	3h
SYTL1	149	46	1480	ATCCCTGGACACTTACGTACAATGCTTCGTGCTGCCTGATGACAGCCAGGCCAGCCGCCA	11588	0	A_23_P46390	SYTL1	NM_032872	ref|Homo sapiens synaptotagmin like 1 (SYTL1), transcript variant 2, mRNA [NM_032872]	1.02949	11.348	5.52793	0.000260116	0.00943872	0.485161	2.0413	ref	Homo sapiens synaptotagmin like 1 (SYTL1), transcript variant 2, mRNA [NM_032872]	up	3h
TBC1D3F	153	33	2018	TCAAACTCATGGAAGGATAACCACCTTCATGTTTTGAAATAAATGTTTCCTGTTGAAATG	11871	0	A_23_P164210	TBC1D3F	NM_032258	ref|Homo sapiens TBC1 domain family member 3F (TBC1D3F), mRNA [NM_032258]	1.2844	11.0035	6.82761	4.79344e-05	0.00311394	2.24741	2.43581	ref	Homo sapiens TBC1 domain family member 3F (TBC1D3F), mRNA [NM_032258]	up	3h
TBC1D3P2	187	19	1794	TTAACAACCCAAGCAAGGTTCGCCTCCTCGTTTTATTTTTTGTTAAACTTATGAGAATGT	14482	0	A_24_P684328	TBC1D3P2	NR_027486	ref|Homo sapiens TBC1 domain family member 3 pseudogene 2 (TBC1D3P2), non-coding RNA [NR_027486]	1.01189	9.9226	5.57255	0.000244518	0.00916017	0.549636	2.01655	ref	Homo sapiens TBC1 domain family member 3 pseudogene 2 (TBC1D3P2), non-coding RNA [NR_027486]	up	3h
TBC1D8	322	39	4160	TTCACTTTATATGTCCTTCCAAAAATGTTGTTGTGTACAAACCATGCTTTCAATGTTGGC	24957	0	A_23_P253281	TBC1D8	NM_001330348	ref|Homo sapiens TBC1 domain family member 8 (TBC1D8), transcript variant 1, mRNA [NM_001330348]	1.26577	11.8303	9.08755	4.04557e-06	0.000561121	4.79998	2.40456	ref	Homo sapiens TBC1 domain family member 8 (TBC1D8), transcript variant 1, mRNA [NM_001330348]	up	3h
TBL2	321	23	2185	CAAAGTTTTCTGGGACTTGATCATACATTTTATATGGTTGGGACTTCTCTCTTCGGGAGA	24929	0	A_23_P134395	TBL2	NM_012453	ref|Homo sapiens transducin beta like 2 (TBL2), transcript variant 1, mRNA [NM_012453]	1.29106	13.3819	12.2241	2.67849e-07	7.54884e-05	7.52692	2.44708	ref	Homo sapiens transducin beta like 2 (TBL2), transcript variant 1, mRNA [NM_012453]	up	3h
TBX21	488	45	2475	TTTTTTGAATGGGGGAGGCTATTTATTGTACTGAGAGTGGTGTCTGGATATATTCCTTTT	37867	0	A_23_P141555	TBX21	NM_013351	ref|Homo sapiens T-box 21 (TBX21), mRNA [NM_013351]	2.21117	6.95808	17.9116	7.08601e-09	5.47174e-06	10.9398	4.6305	ref	Homo sapiens T-box 21 (TBX21), mRNA [NM_013351]	up	3h
TENT5C	161	62	4089	TTCACATGCAAGTTCTAATCTAAAGTTAAGCAGTCTCTTATTTGTTTCGGGACTCTGATT	12556	0	A_24_P935893	TENT5C	NM_017709	ref|Homo sapiens terminal nucleotidyltransferase 5C (TENT5C), mRNA [NM_017709]	-1.03579	7.40587	-7.47509	2.23349e-05	0.00184476	3.0403	0.487748	ref	Homo sapiens terminal nucleotidyltransferase 5C (TENT5C), mRNA [NM_017709]	down	3h
TFEB	366	25	2011	CTAGAGGTGAGAAGAGGGCCTGGTGGAGATTCCCTGTCTTCTGAGCCCGAGCCCCTCATT	28362	0	A_23_P368729	TFEB	NM_007162	ref|Homo sapiens transcription factor EB (TFEB), transcript variant 1, mRNA [NM_007162]	1.14479	8.12177	7.70167	1.72902e-05	0.00152233	3.30538	2.21114	ref	Homo sapiens transcription factor EB (TFEB), transcript variant 1, mRNA [NM_007162]	up	3h
THBD	410	72	3435	ACAGGGTCTGCAAGGTCTTTGGTTCAGCTAAGCTAGGAATGAAATCCTGCTTCAGTGTAT	31867	0	A_23_P91390	THBD	NM_000361	ref|Homo sapiens thrombomodulin (THBD), mRNA [NM_000361]	1.26916	7.70182	8.41584	7.99187e-06	0.000888584	4.1017	2.41021	ref	Homo sapiens thrombomodulin (THBD), mRNA [NM_000361]	up	3h
TLE3	18	21	4618	GAGGGGGGAAAGTGTATAAACCTACAGGGTTGTGAGTCTGAAAAGAGGATCCCCCTCACC	1152	0	A_23_P342934	TLE3	NM_005078	ref|Homo sapiens transducin like enhancer of split 3 (TLE3), transcript variant 1, mRNA [NM_005078]	1.06472	8.7898	8.79118	5.43531e-06	0.000694813	4.49765	2.09176	ref	Homo sapiens transducin like enhancer of split 3 (TLE3), transcript variant 1, mRNA [NM_005078]	up	3h
TMC6	76	16	2426	CAGATCAGCAATGAGGGTGAGGACAAAATCTTCTTAATCAACAAGCTTCACTCCATCTAC	5759	0	A_23_P101013	TMC6	NM_007267	ref|Homo sapiens transmembrane channel like 6 (TMC6), transcript variant 2, mRNA [NM_007267]	1.04617	10.326	6.0037	0.000136451	0.00637934	1.15786	2.06504	ref	Homo sapiens transmembrane channel like 6 (TMC6), transcript variant 2, mRNA [NM_007267]	up	3h
TNFAIP2	386	59	4015	GCCGGTATAAAGGATGCCCAAGGTCTTTGTACGTGTGTAGGAGTTAGCGTGTTTGATATT	29984	0	A_23_P421423	TNFAIP2	NM_006291	ref|Homo sapiens TNF alpha induced protein 2 (TNFAIP2), mRNA [NM_006291]	3.86412	14.543	28.1448	8.73029e-11	3.58855e-07	14.4547	14.5619	ref	Homo sapiens TNF alpha induced protein 2 (TNFAIP2), mRNA [NM_006291]	up	3h
TNFSF14	201	10	1043	ATGAACGCCTGGTTCGACTGCGTGATGGTACCCGGTCTTACTTCGGGGCTTTCATGGTGT	15560	0	A_24_P237036	TNFSF14	NM_003807	ref|Homo sapiens TNF superfamily member 14 (TNFSF14), transcript variant 1, mRNA [NM_003807]	1.34845	8.58805	9.27543	3.36833e-06	0.000476522	4.98709	2.54638	ref	Homo sapiens TNF superfamily member 14 (TNFSF14), transcript variant 1, mRNA [NM_003807]	up	3h
TNNI2	18	41	505	GGAGCGGGACCTGCGAGACGTGGGTGACTGGAGGAAGAACATCGAGGAGAAGTCTGGCAT	1192	0	A_23_P24784	TNNI2	NM_003282	ref|Homo sapiens troponin I2, fast skeletal type (TNNI2), transcript variant 1, mRNA [NM_003282]	2.07082	8.62638	11.7697	3.81309e-07	9.87135e-05	7.1787	4.20125	ref	Homo sapiens troponin I2, fast skeletal type (TNNI2), transcript variant 1, mRNA [NM_003282]	up	3h
TNRC6C-AS1	270	2	2965	TAAAGCAAAACAATGGAAAATCTGAGTTCACTCGTGAGAGAGGTACGTATGTGAGCTCTG	20839	0	A_24_P857624	TNRC6C-AS1	NR_040071	ref|Homo sapiens TNRC6C antisense RNA 1 (TNRC6C-AS1), long non-coding RNA [NR_040071]	1.61379	9.22751	12.5694	2.06373e-07	6.2799e-05	7.78247	3.06054	ref	Homo sapiens TNRC6C antisense RNA 1 (TNRC6C-AS1), long non-coding RNA [NR_040071]	up	3h
TRAF3IP3	132	83	2097	TTTGTGACAACTGCCTTGGGTGAAAATCAGAAGCAAGCAACTCAGCGAAAAACTCAGAAG	10262	0	A_23_P323761	TRAF3IP3	NM_025228	ref|Homo sapiens TRAF3 interacting protein 3 (TRAF3IP3), transcript variant 1, mRNA [NM_025228]	1.40937	11.9647	10.7964	8.47336e-07	0.000188365	6.38348	2.65621	ref	Homo sapiens TRAF3 interacting protein 3 (TRAF3IP3), transcript variant 1, mRNA [NM_025228]	up	3h
TRIM74	101	15	2501	TATGTGCCTCTATTCACATATAAACAAAATAGGAGTTTTCCTGTGCTTCCCTTAAATGCA	7791	0	A_24_P455579	TRIM74	XR_001744742	ref|PREDICTED: Homo sapiens tripartite motif containing 74 (TRIM74), transcript variant X20, misc_RNA [XR_001744742]	1.09772	9.59671	5.34056	0.000338277	0.0111548	0.211268	2.14016	ref	PREDICTED: Homo sapiens tripartite motif containing 74 (TRIM74), transcript variant X20, misc_RNA [XR_001744742]	up	3h
UPB1	342	83	1332	AAGTGTGGCAGGCTTAACATGTCCAGGTTCTCCCCAATAACATTGTCCAGGTTGGTTTTA	26605	0	A_23_P120822	UPB1	NM_016327	ref|Homo sapiens beta-ureidopropionase 1 (UPB1), mRNA [NM_016327]	1.14315	6.86021	8.23607	9.65841e-06	0.00101747	3.90668	2.20863	ref	Homo sapiens beta-ureidopropionase 1 (UPB1), mRNA [NM_016327]	up	3h
VSIR	334	75	1649	AGATCTGTCAACAGGTTAAGTCAATCTGGGGCTTCCACTGCCTGCATTCCAGTCCCCAGA	25967	0	A_23_P24077	VSIR	NM_022153	ref|Homo sapiens V-set immunoregulatory receptor (VSIR), mRNA [NM_022153]	2.46315	12.7205	17.8862	7.18357e-09	5.47174e-06	10.9277	5.51419	ref	Homo sapiens V-set immunoregulatory receptor (VSIR), mRNA [NM_022153]	up	3h
XAGE-4	114	12	131	GGATCCTACACCTGGTGAGGAGAGAGAAGATAGGGGTGCAGCTGAGATTCAAGTACCTGA	8731	0	A_24_P315014	XAGE-4	XR_001755743	ref|PREDICTED: Homo sapiens XAGE-4 protein (XAGE-4), misc_RNA [XR_001755743]	-1.26137	7.96093	-7.77826	1.58768e-05	0.0014368	3.3936	0.417147	ref	PREDICTED: Homo sapiens XAGE-4 protein (XAGE-4), misc_RNA [XR_001755743]	down	3h
ZC3H6	125	50	11339	CAAGGGGGTATACTTTGCTGAACTGATAAATTATTCTATTAAGGACTAACCCAGTACTTG	9736	0	A_24_P826348	ZC3H6	NM_198581	ref|Homo sapiens zinc finger CCCH-type containing 6 (ZC3H6), mRNA [NM_198581]	1.01428	8.98363	7.01065	3.84349e-05	0.00265599	2.47701	2.0199	ref	Homo sapiens zinc finger CCCH-type containing 6 (ZC3H6), mRNA [NM_198581]	up	3h
ZNF503	255	20	2543	AAATGTATACCGTATCTATCTACCCGACAGCAGCGACCGAGACCCGGTGGGACACTCCCC	19775	0	A_23_P202484	ZNF503	NM_032772	ref|Homo sapiens zinc finger protein 503 (ZNF503), transcript variant 1, mRNA [NM_032772]	1.04348	10.2884	6.61201	6.25043e-05	0.00377423	1.97127	2.0612	ref	Homo sapiens zinc finger protein 503 (ZNF503), transcript variant 1, mRNA [NM_032772]	up	3h
ZNF862	295	28	6878	AGGAGGTTTTAAAAACCATGTTTAATTCCTAACCTTTTGCTACCTGAATAAAGCAGAGTC	22904	0	A_24_P333421	ZNF862	NM_001099220	ref|Homo sapiens zinc finger protein 862 (ZNF862), mRNA [NM_001099220]	1.17049	8.86976	7.72537	1.68387e-05	0.00150017	3.33276	2.25088	ref	Homo sapiens zinc finger protein 862 (ZNF862), mRNA [NM_001099220]	up	3h
ARPC1B	323	65	642	AACTGATGTTCGAATCCAGCAGTAGCTGCGGCTGGGTACATGGCGTCTGTTTCTCAGCCA	25165	0	A_23_P20196	ARPC1B	NM_005720	ref|Homo sapiens actin related protein 2/3 complex subunit 1B (ARPC1B), mRNA [NM_005720]	1.0753	12.4673	4.62227	0.000970295	0.00602222	-1.43684	2.10716	ref	Homo sapiens actin related protein 2/3 complex subunit 1B (ARPC1B), mRNA [NM_005720]	up	72h
CTSD	296	4	891	GTATTACAAGGGTTCTCTGTCCTACCTGAATGTCACCCGCAAGGCCTACTGGCAGGTCCA	22863	0	A_23_P52556	CTSD	NM_001909	ref|Homo sapiens cathepsin D (CTSD), mRNA [NM_001909]	3.30305	9.23601	13.3759	1.14997e-07	7.28037e-06	8.19351	9.86997	ref	Homo sapiens cathepsin D (CTSD), mRNA [NM_001909]	up	72h
CYBB	78	20	1624	ACAATTGCAAGTCAACACCCTAATACCAGAATAGGAGTTTTCCTCTGTGGACCTGAAGCC	5923	0	A_23_P217258	CYBB	NM_000397	ref|Homo sapiens cytochrome b-245 beta chain (CYBB), mRNA [NM_000397]	2.82006	11.5778	15.4317	2.96025e-08	2.63311e-06	9.6164	7.0619	ref	Homo sapiens cytochrome b-245 beta chain (CYBB), mRNA [NM_000397]	up	72h
ITGB2	35	35	2840	GCCAATTTATTTACATTTAAACTTGTCAGGGTATAAAATGACATCCCATTAATTATATTG	2583	0	A_23_P329573	ITGB2	NM_000211	ref|Homo sapiens integrin subunit beta 2 (ITGB2), transcript variant 1, mRNA [NM_000211]	2.57576	12.7745	23.9667	4.20131e-10	1.39038e-07	13.9344	5.96187	ref	Homo sapiens integrin subunit beta 2 (ITGB2), transcript variant 1, mRNA [NM_000211]	up	72h
NCF1	83	70	836	TTCACAAGCTCCTGGACGGCTGGTGGGTCATCAGGAAAGACGACGTCACAGGCTACTTTC	6488	0	A_23_P42746	NCF1	NM_000265	ref|Homo sapiens neutrophil cytosolic factor 1 (NCF1), mRNA [NM_000265]	6.57912	11.0059	48.048	4.52279e-13	1.96119e-09	19.9148	95.612	ref	Homo sapiens neutrophil cytosolic factor 1 (NCF1), mRNA [NM_000265]	up	72h
PTPN6	89	22	1752	AGTACAAGTTCATCTACGTGGCCATCGCCCAGTTCATTGAAACCACTAAGAAGAAGCTGG	6867	0	A_23_P162486	PTPN6	NM_002831	ref|Homo sapiens protein tyrosine phosphatase, non-receptor type 6 (PTPN6), transcript variant 1, mRNA [NM_002831]	1.29383	11.9679	7.51313	2.1387e-05	0.000339042	2.62637	2.45179	ref	Homo sapiens protein tyrosine phosphatase, non-receptor type 6 (PTPN6), transcript variant 1, mRNA [NM_002831]	up	72h
SAMHD1	457	76	1513	GAAAGACGCACGAGAGATTTTAAAACAAATTGAATACCGTAATCTATTCAAGTATGTGGG	35611	0	A_24_P267592	SAMHD1	NM_015474	ref|Homo sapiens SAM and HD domain containing deoxynucleoside triphosphate triphosphohydrolase 1 (SAMHD1), transcript variant 1, mRNA [NM_015474]	1.62015	7.10054	10.7063	9.15229e-07	3.23972e-05	5.99466	3.07406	ref	Homo sapiens SAM and HD domain containing deoxynucleoside triphosphate triphosphohydrolase 1 (SAMHD1), transcript variant 1, mRNA [NM_015474]	up	72h
SERPINB1	169	10	2512	TGTGGGGAGATGGGGTGGGGGCTCTTGGACTGATATAAAACTTTGTCAAATGTAGTTCTT	13090	0	A_24_P269315	SERPINB1	NM_030666	ref|Homo sapiens serpin family B member 1 (SERPINB1), transcript variant 1, mRNA [NM_030666]	2.44462	13.0805	20.8164	1.65582e-09	3.26367e-07	12.5734	5.44384	ref	Homo sapiens serpin family B member 1 (SERPINB1), transcript variant 1, mRNA [NM_030666]	up	72h
WIPF1	125	18	1493	TCTCCATGTGAAGATGAGTGGGAAAGCAGATTCTACTTCCATCCGATTTCCGATTTGCCA	9676	0	A_23_P330616	WIPF1	NM_001077269	ref|Homo sapiens WAS/WASL interacting protein family member 1 (WIPF1), transcript variant 2, mRNA [NM_001077269]	1.05878	10.2132	8.35714	8.49877e-06	0.000170131	3.61415	2.08317	ref	Homo sapiens WAS/WASL interacting protein family member 1 (WIPF1), transcript variant 2, mRNA [NM_001077269]	up	72h
ABCA1	94	38	10022	CCAAAGAGCCATGTGTCATGTAATACTGAACCACTTTGATATTGAGACATTAATTTGTAC	7207	0	A_24_P235429	ABCA1	NM_005502	ref|Homo sapiens ATP binding cassette subfamily A member 1 (ABCA1), mRNA [NM_005502]	2.64196	7.9218	21.0183	1.50769e-09	3.1132e-07	12.6675	6.2418	ref	Homo sapiens ATP binding cassette subfamily A member 1 (ABCA1), mRNA [NM_005502]	up	72h
ABCA2	45	59	7480	AGGACACGCTCCACTGACCACCCAGAGCTGGGCCAGGGACTCAACAATGGGGACAGAAGT	3439	0	A_23_P43504	ABCA2	NM_001606	ref|Homo sapiens ATP binding cassette subfamily A member 2 (ABCA2), transcript variant 1, mRNA [NM_001606]	-1.04883	7.89518	-4.26738	0.00167803	0.00910401	-2.01323	0.483359	ref	Homo sapiens ATP binding cassette subfamily A member 2 (ABCA2), transcript variant 1, mRNA [NM_001606]	down	72h
ABCA7	230	18	6218	CATCATGGTGAATGGGCGGTTCCGCTGCCTGGGCAGCCCGCAACATCTCAAGGGCAGATT	17758	0	A_23_P39481	ABCA7	NM_019112	ref|Homo sapiens ATP binding cassette subfamily A member 7 (ABCA7), mRNA [NM_019112]	1.57643	7.48984	15.1938	3.43312e-08	2.91662e-06	9.46179	2.98231	ref	Homo sapiens ATP binding cassette subfamily A member 7 (ABCA7), mRNA [NM_019112]	up	72h
ABCB10	91	34	2032	CTGGATGCTGAAAATGAGTACCTTGTTCAAGAAGCTCTAGATCCACTGACGGATGGAAGA	7046	0	A_24_P324449	ABCB10	NM_012089	ref|Homo sapiens ATP binding cassette subfamily B member 10 (ABCB10), mRNA [NM_012089]	-2.46439	10.0888	-17.2433	1.02182e-08	1.24813e-06	10.7195	0.181195	ref	Homo sapiens ATP binding cassette subfamily B member 10 (ABCB10), mRNA [NM_012089]	down	72h
ABCB6	173	20	2653	CAAAGTCTGTGCCAACCGCACCACCATCGTAGTGGCACACAGGCTCTCAACTGTGGTCAA	13413	0	A_24_P197196	ABCB6	NM_005689	ref|Homo sapiens ATP binding cassette subfamily B member 6 (Langereis blood group) (ABCB6), transcript variant 1, mRNA [NM_005689]	1.04752	7.17856	9.42278	2.92362e-06	7.70323e-05	4.75543	2.06698	ref	Homo sapiens ATP binding cassette subfamily B member 6 (Langereis blood group) (ABCB6), transcript variant 1, mRNA [NM_005689]	up	72h
ABHD17C	95	29	2282	GTTGATTGCCAGTTTGTGTACTGTTGCTTGGATGCGGCACAGTGGTTGGTAATGGAATAA	7348	0	A_32_P39093	ABHD17C	NM_021214	ref|Homo sapiens abhydrolase domain containing 17C (ABHD17C), mRNA [NM_021214]	-1.93846	8.92557	-14.9596	3.98087e-08	3.24011e-06	9.30715	0.260895	ref	Homo sapiens abhydrolase domain containing 17C (ABHD17C), mRNA [NM_021214]	down	72h
ABI3	230	27	1712	AGCTGTGTTCTGTCCTTCCTCCCATCGGAGGGAGAAGGGGTCCTGGGGAGAGAGAATTTA	17774	0	A_23_P141429	ABI3	NM_016428	ref|Homo sapiens ABI family member 3 (ABI3), transcript variant 1, mRNA [NM_016428]	2.09242	9.70115	11.362	5.28912e-07	2.1963e-05	6.57809	4.26463	ref	Homo sapiens ABI family member 3 (ABI3), transcript variant 1, mRNA [NM_016428]	up	72h
ABTB1	279	19	1130	CAGCCTATGATGTGCTGAGCGTCGCCGACATGTACCTGCTGCCAGGCCTGAAGAGGCTGT	21653	0	A_24_P200297	ABTB1	NM_172027	ref|Homo sapiens ankyrin repeat and BTB domain containing 1 (ABTB1), transcript variant 2, mRNA [NM_172027]	1.17151	7.73273	10.2782	1.32988e-06	4.33587e-05	5.59641	2.25247	ref	Homo sapiens ankyrin repeat and BTB domain containing 1 (ABTB1), transcript variant 2, mRNA [NM_172027]	up	72h
ABTB2	201	8	4635	TTCTTCAGCTGTCTGGCCGCACCTTAAAAACTATTTATTCACCAAAAGCCCCAGGCATTT	15556	0	A_23_P356616	ABTB2	NM_145804	ref|Homo sapiens ankyrin repeat and BTB domain containing 2 (ABTB2), mRNA [NM_145804]	-1.10662	7.43296	-6.96086	4.07985e-05	0.000546026	1.93529	0.464381	ref	Homo sapiens ankyrin repeat and BTB domain containing 2 (ABTB2), mRNA [NM_145804]	down	72h
ACHE	30	28	3874	CCTTCCAGCCAGTCTCTGTACCGCACGTCCGGAGCTTTCGTCTACGACTGTAGCAAGTTT	2087	0	A_23_P390504	ACHE	NM_000665	ref|Homo sapiens acetylcholinesterase (Cartwright blood group) (ACHE), transcript variant E4-E6, mRNA [NM_000665]	2.4274	7.71532	19.0582	3.89297e-09	6.37014e-07	11.7085	5.37923	ref	Homo sapiens acetylcholinesterase (Cartwright blood group) (ACHE), transcript variant E4-E6, mRNA [NM_000665]	up	72h
ACOT7	180	41	1136	AGACCAACATCGTCACAGCTTCCGTGGACGCCATTAATTTTCATGACAAGATCAGAAAAG	13906	0	A_24_P205589	ACOT7	NM_007274	ref|Homo sapiens acyl-CoA thioesterase 7 (ACOT7), transcript variant hBACHa, mRNA [NM_007274]	-1.00063	10.5997	-6.85569	4.63253e-05	0.000599637	1.79941	0.499783	ref	Homo sapiens acyl-CoA thioesterase 7 (ACOT7), transcript variant hBACHa, mRNA [NM_007274]	down	72h
ACP5	123	80	1271	TTTGCTGAGTTCCGGGGTGCAATGGGGGAGGGAGGGAGGGAAAGCTTCCTCCTAAATCAA	9631	0	A_23_P142075	ACP5	NM_001611	ref|Homo sapiens acid phosphatase 5, tartrate resistant (ACP5), transcript variant 4, mRNA [NM_001611]	1.86122	9.02124	9.72267	2.20374e-06	6.28694e-05	5.0574	3.63314	ref	Homo sapiens acid phosphatase 5, tartrate resistant (ACP5), transcript variant 4, mRNA [NM_001611]	up	72h
ADAM15	364	33	1743	GCCACTTTGCCTCCAGACAGCTAATACTCGGGGAAATGCTTTTGGGAGCTGTGGGCGCAA	28221	0	A_23_P159227	ADAM15	NM_207191	ref|Homo sapiens ADAM metallopeptidase domain 15 (ADAM15), transcript variant 1, mRNA [NM_207191]	-1.34665	8.82559	-5.30018	0.000358221	0.00280385	-0.381907	0.393203	ref	Homo sapiens ADAM metallopeptidase domain 15 (ADAM15), transcript variant 1, mRNA [NM_207191]	down	72h
ADAM28	127	13	1775	CTTAGAAGCTTCGAACTCAAAATCATGGAAAGGTTTTAAGATTTGAGGTTGGTTTTAGGG	9820	0	A_23_P10356	ADAM28	NM_021777	ref|Homo sapiens ADAM metallopeptidase domain 28 (ADAM28), transcript variant 3, mRNA [NM_021777]	1.54627	7.13859	9.58133	2.51551e-06	6.96989e-05	4.91607	2.92061	ref	Homo sapiens ADAM metallopeptidase domain 28 (ADAM28), transcript variant 3, mRNA [NM_021777]	up	72h
ADAP2	29	64	1716	AATGGAGGCATTGCAATGAAAAGGCACCCACAGCATCATGCAAGTGGCATCTTGTAAAAA	2157	0	A_23_P49816	ADAP2	NM_018404	ref|Homo sapiens ArfGAP with dual PH domains 2 (ADAP2), transcript variant 2, mRNA [NM_018404]	1.28246	6.8571	8.75944	5.6126e-06	0.000123732	4.0581	2.43253	ref	Homo sapiens ArfGAP with dual PH domains 2 (ADAP2), transcript variant 2, mRNA [NM_018404]	up	72h
ADCY4	163	81	3242	CTACAGCCGGGGTGTCATCAAGGTGAAAGGCAAAGGGCAGCTCTGCACCTACTTCCTGAA	12755	0	A_23_P381261	ADCY4	NM_139247	ref|Homo sapiens adenylate cyclase 4 (ADCY4), transcript variant 2, mRNA [NM_139247]	2.17798	8.53298	14.8934	4.15258e-08	3.35007e-06	9.263	4.52519	ref	Homo sapiens adenylate cyclase 4 (ADCY4), transcript variant 2, mRNA [NM_139247]	up	72h
ADCY9	457	55	7550	AATTGGTTGTTTGGAAAATCACATCATGCCTAGAATCTGAAATTGAATTAGCAAGAACCG	35573	0	A_24_P935103	ADCY9	NM_001116	ref|Homo sapiens adenylate cyclase 9 (ADCY9), mRNA [NM_001116]	-1.56022	8.91034	-11.9589	3.28674e-07	1.53249e-05	7.08317	0.339099	ref	Homo sapiens adenylate cyclase 9 (ADCY9), mRNA [NM_001116]	down	72h
ADD3	270	6	2693	TGTCCAGAAATGGCTTTGAATTTTAAGCAATTACTAGTTTTAATTAGCTCTGCCCTCATG	20846	0	A_23_P202435	ADD3	NM_016824	ref|Homo sapiens adducin 3 (ADD3), transcript variant 1, mRNA [NM_016824]	1.48576	10.8495	10.194	1.43361e-06	4.57937e-05	5.5163	2.80064	ref	Homo sapiens adducin 3 (ADD3), transcript variant 1, mRNA [NM_016824]	up	72h
ADGRA3	324	71	3680	GCTTGATAATAGTCTGACAGAACATTCAATGGACAATGATATTAAAATGCACGTGGCGCC	25178	0	A_23_P158933	ADGRA3	NM_145290	ref|Homo sapiens adhesion G protein-coupled receptor A3 (ADGRA3), mRNA [NM_145290]	-1.00187	9.82501	-8.34472	8.61049e-06	0.000171272	3.60017	0.499351	ref	Homo sapiens adhesion G protein-coupled receptor A3 (ADGRA3), mRNA [NM_145290]	down	72h
ADGRE1	314	84	2912	CTGCTCCAAACGACCATTTTGTCTTCGTGCTCTGCAACTTCTTCAATTCCAGAGTTTCTG	24412	0	A_23_P27556	ADGRE1	NM_001974	ref|Homo sapiens adhesion G protein-coupled receptor E1 (ADGRE1), transcript variant 1, mRNA [NM_001974]	1.28414	9.37296	7.84356	1.47706e-05	0.000257483	3.02256	2.43537	ref	Homo sapiens adhesion G protein-coupled receptor E1 (ADGRE1), transcript variant 1, mRNA [NM_001974]	up	72h
ADGRG5	156	48	3679	GTGGACAAACCACTCAGCCTCTGTGTGCCTCAGTTTTCCTATTTGTAAAATAGAGGCCAT	12061	0	A_23_P206290	ADGRG5	NM_153837	ref|Homo sapiens adhesion G protein-coupled receptor G5 (ADGRG5), transcript variant 1, mRNA [NM_153837]	1.34546	11.1576	10.8505	8.09297e-07	2.98031e-05	6.12565	2.54111	ref	Homo sapiens adhesion G protein-coupled receptor G5 (ADGRG5), transcript variant 1, mRNA [NM_153837]	up	72h
ADK	436	69	1239	GATCAAGACCAGAAAGAAATTATTGATACCAATGGAGCTGGAGATGCATTTGTTGGAGGT	33874	0	A_23_P112596	ADK	NM_001123	ref|Homo sapiens adenosine kinase (ADK), transcript variant 1, mRNA [NM_001123]	-1.3333	11.2405	-13.1767	1.32468e-07	8.17675e-06	8.04438	0.396859	ref	Homo sapiens adenosine kinase (ADK), transcript variant 1, mRNA [NM_001123]	down	72h
ADRB2	2	69	1924	CTCTTATTTGCTCACACGGGGTATTTTAGGCAGGGATTTGAGGAGCAGCTTCAGTTGTTT	118	0	A_23_P145024	ADRB2	NM_000024	ref|Homo sapiens adrenoceptor beta 2 (ADRB2), mRNA [NM_000024]	-1.55605	10.6988	-12.673	1.91085e-07	1.03574e-05	7.65745	0.340081	ref	Homo sapiens adrenoceptor beta 2 (ADRB2), mRNA [NM_000024]	down	72h
AEN	32	4	2503	TAAGCCCATTGTTTATTCTTTGAGAATTTGTTGTAACTTCTTCAGGATAACACCTGAGTC	2202	0	A_23_P206077	AEN	NM_022767	ref|Homo sapiens apoptosis enhancing nuclease (AEN), mRNA [NM_022767]	-1.36425	8.95477	-9.2305	3.51821e-06	8.8568e-05	4.55757	0.388436	ref	Homo sapiens apoptosis enhancing nuclease (AEN), mRNA [NM_022767]	down	72h
AFF2	522	69	13454	CTGGTTTTTAAAAGCTGGTTTCATGTGCTTTATGTGTATAAAACTATATCTGCCTGTGTG	40440	0	A_23_P217468	AFF2	NM_002025	ref|Homo sapiens AF4/FMR2 family member 2 (AFF2), transcript variant 1, mRNA [NM_002025]	-1.57555	7.15701	-13.0009	1.50315e-07	8.74902e-06	7.911	0.335514	ref	Homo sapiens AF4/FMR2 family member 2 (AFF2), transcript variant 1, mRNA [NM_002025]	down	72h
AGO1	271	7	1914	TCAAGATCAATGTCAAACTTGGTGGCATTAACAACATCCTAGTCCCACACCAGCGCTCTG	21001	0	A_24_P96749	AGO1	NM_012199	ref|Homo sapiens argonaute 1, RISC catalytic component (AGO1), transcript variant 1, mRNA [NM_012199]	1.5135	10.0488	12.5128	2.15284e-07	1.14137e-05	7.53134	2.85502	ref	Homo sapiens argonaute 1, RISC catalytic component (AGO1), transcript variant 1, mRNA [NM_012199]	up	72h
AGO4	130	57	5459	GCAAGCAAGTCTGAATGCATAGTTTTACTTTAATTCGGCTTGACAATTTGAATAGGTAAC	10056	0	A_24_P941670	AGO4	NM_017629	ref|Homo sapiens argonaute 4, RISC catalytic component (AGO4), transcript variant 1, mRNA [NM_017629]	1.11631	8.66377	8.32102	8.82809e-06	0.0001744	3.57346	2.16792	ref	Homo sapiens argonaute 4, RISC catalytic component (AGO4), transcript variant 1, mRNA [NM_017629]	up	72h
AGTRAP	52	68	389	TTTCTGGGTGGCTTGCTGGCCACAATCTTCCTGGACATCGTGCACATCAGCATCTTCTAC	3939	0	A_23_P158596	AGTRAP	NM_001040196	ref|Homo sapiens angiotensin II receptor associated protein (AGTRAP), transcript variant 4, mRNA [NM_001040196]	1.09769	9.65957	6.18149	0.00010807	0.00111909	0.894305	2.14011	ref	Homo sapiens angiotensin II receptor associated protein (AGTRAP), transcript variant 4, mRNA [NM_001040196]	up	72h
AHNAK	88	63	18729	ATTTCCAGCACTTTAATGGCCAATTAACTGAGAATGTAAGAAAATTGATGCTGTACAAGG	6786	0	A_24_P943393	AHNAK	NM_001620	ref|Homo sapiens AHNAK nucleoprotein (AHNAK), transcript variant 1, mRNA [NM_001620]	-1.96724	8.12814	-16.6841	1.40253e-08	1.5431e-06	10.3924	0.255741	ref	Homo sapiens AHNAK nucleoprotein (AHNAK), transcript variant 1, mRNA [NM_001620]	down	72h
AIG1	514	75	1246	ACCTGAGAGGGAAGGGGACAGATGTTTCTCATTGCATAATGTCACAGTTGCCTCAAATGA	39900	0	A_23_P93431	AIG1	NM_016108	ref|Homo sapiens androgen induced 1 (AIG1), transcript variant 1, mRNA [NM_016108]	1.30393	10.5735	9.99872	1.70963e-06	5.23913e-05	5.32844	2.46901	ref	Homo sapiens androgen induced 1 (AIG1), transcript variant 1, mRNA [NM_016108]	up	72h
AK4	232	77	3449	AAATCTGTTTCTTGTTTTCTTCAACAAACTCACTAGTTTTCCCTTAAATGATATTGTAAA	18024	0	A_24_P345290	AK4	NM_001005353	ref|Homo sapiens adenylate kinase 4 (AK4), transcript variant 1, mRNA [NM_001005353]	-1.1896	8.6054	-9.90009	1.87069e-06	5.62342e-05	5.23234	0.438423	ref	Homo sapiens adenylate kinase 4 (AK4), transcript variant 1, mRNA [NM_001005353]	down	72h
AK5	452	3	1960	AATGCAGAGGGAACACCAGAGGACGTTTTTCTTCAACTCTGCACAGCTATTGACTCTATT	35013	0	A_23_P200015	AK5	NM_174858	ref|Homo sapiens adenylate kinase 5 (AK5), transcript variant 1, mRNA [NM_174858]	2.34233	7.79242	17.5026	8.85164e-09	1.12891e-06	10.8674	5.07121	ref	Homo sapiens adenylate kinase 5 (AK5), transcript variant 1, mRNA [NM_174858]	up	72h
ALAS1	240	49	1984	GCAGATGCTGCTAAAAACACAGAAGTCTGTGATGAACTAATGAGCAGACATAACATCTAC	18581	0	A_24_P191588	ALAS1	NM_000688	ref|Homo sapiens 5'-aminolevulinate synthase 1 (ALAS1), transcript variant 1, mRNA [NM_000688]	1.59018	10.0657	9.85088	1.95718e-06	5.77335e-05	5.18409	3.01087	ref	Homo sapiens 5'-aminolevulinate synthase 1 (ALAS1), transcript variant 1, mRNA [NM_000688]	up	72h
ALDH5A1	124	26	4603	AACTTCCCAGCGATGATAATGTACATGAAATTAGCCACGTAACAAGAGTCTATTTGCCTT	9531	0	A_24_P115007	ALDH5A1	NM_170740	ref|Homo sapiens aldehyde dehydrogenase 5 family member A1 (ALDH5A1), transcript variant 1, mRNA [NM_170740]	-1.30798	8.013	-11.3809	5.20815e-07	2.18201e-05	6.59449	0.403886	ref	Homo sapiens aldehyde dehydrogenase 5 family member A1 (ALDH5A1), transcript variant 1, mRNA [NM_170740]	down	72h
ALG14	504	80	689	GGGCGAATTGTTTGACAAATGGCAACTGACTTCTTTAGAATTTTGCAGTTAACAGTAGTA	39176	0	A_23_P257423	ALG14	NM_144988	ref|Homo sapiens ALG14, UDP-N-acetylglucosaminyltransferase subunit (ALG14), transcript variant 1, mRNA [NM_144988]	-1.06364	9.36854	-6.99673	3.90803e-05	0.000527368	1.98131	0.478422	ref	Homo sapiens ALG14, UDP-N-acetylglucosaminyltransferase subunit (ALG14), transcript variant 1, mRNA [NM_144988]	down	72h
ALOX5	416	80	2420	GATGTCTATTCTTGTTGGAGACATGGGATGATTATTTTCTGTTCTATTTGTGCTTAGTCC	32350	0	A_23_P104464	ALOX5	NM_000698	ref|Homo sapiens arachidonate 5-lipoxygenase (ALOX5), transcript variant 1, mRNA [NM_000698]	3.70021	10.1164	24.9341	2.8552e-10	1.06585e-07	14.3108	12.9979	ref	Homo sapiens arachidonate 5-lipoxygenase (ALOX5), transcript variant 1, mRNA [NM_000698]	up	72h
ALOX5AP	387	50	762	GCCCCTTGAACATGACCGTGGCCCCAAATTTGCTATTCCCATGCATTTTGTTTGTTTCTT	30127	0	A_23_P2793	ALOX5AP	NM_001629	ref|Homo sapiens arachidonate 5-lipoxygenase activating protein (ALOX5AP), transcript variant 1, mRNA [NM_001629]	3.66438	13.3421	26.5936	1.52088e-10	7.53704e-08	14.9172	12.6791	ref	Homo sapiens arachidonate 5-lipoxygenase activating protein (ALOX5AP), transcript variant 1, mRNA [NM_001629]	up	72h
ALS2	126	69	2522	AGATCTGTCCTGCAGTGTTTCTTTTTAGGTTTTTGAAACCACATAGCCTCTTGATTCTCA	9771	0	A_23_P377664	ALS2	NM_001135745	ref|Homo sapiens ALS2, alsin Rho guanine nucleotide exchange factor (ALS2), transcript variant 2, mRNA [NM_001135745]	-1.31488	8.69027	-9.51648	2.6744e-06	7.24804e-05	4.85064	0.401959	ref	Homo sapiens ALS2, alsin Rho guanine nucleotide exchange factor (ALS2), transcript variant 2, mRNA [NM_001135745]	down	72h
AMER1	161	76	8380	CAACATATACTTCTTTGCTGAATGCTAATAAACTTCTGGGTTCAAGAGGGAACTCCTCAG	12584	0	A_23_P308150	AMER1	NM_152424	ref|Homo sapiens APC membrane recruitment protein 1 (AMER1), mRNA [NM_152424]	-1.31221	9.20017	-7.17257	3.17183e-05	0.0004518	2.20461	0.402703	ref	Homo sapiens APC membrane recruitment protein 1 (AMER1), mRNA [NM_152424]	down	72h
AMY1C	493	47	1739	AAATTAATGGCAACTGCACAGGCATTAAAATCTACGTTTCTGATGATGGCAAAGCTCATT	38345	0	A_23_P23611	AMY1C	NM_001008219	ref|Homo sapiens amylase, alpha 1C (salivary) (AMY1C), transcript variant 1, mRNA [NM_001008219]	1.27079	8.90608	8.00918	1.2323e-05	0.000224992	3.21648	2.41294	ref	Homo sapiens amylase, alpha 1C (salivary) (AMY1C), transcript variant 1, mRNA [NM_001008219]	up	72h
ANKRD13B	266	29	2731	TCGGAGAGTGGGGAGCATATTGGGCTGGGGTAAGCACTAGACCCAAGTAGACTGGACACA	20577	0	A_23_P380881	ANKRD13B	NM_152345	ref|Homo sapiens ankyrin repeat domain 13B (ANKRD13B), mRNA [NM_152345]	-1.22458	7.23667	-9.49238	2.7362e-06	7.38093e-05	4.82623	0.427922	ref	Homo sapiens ankyrin repeat domain 13B (ANKRD13B), mRNA [NM_152345]	down	72h
ANKRD16	487	64	1320	TCTGAACTTGGCGTCGATGTAGATGTGAGAGCCACATCAACCCACCTCACAGCACTTCAT	37901	0	A_23_P150069	ANKRD16	NM_001009943	ref|Homo sapiens ankyrin repeat domain 16 (ANKRD16), transcript variant 4, mRNA [NM_001009943]	-1.119	7.86699	-7.61015	1.9161e-05	0.000311186	2.74401	0.460413	ref	Homo sapiens ankyrin repeat domain 16 (ANKRD16), transcript variant 4, mRNA [NM_001009943]	down	72h
ANKRD22	278	22	942	AATCCTTGTGACCACACCGATGGAGATACAGAAAAAGTTAACGACTGGATTCTATCTTCA	21509	0	A_23_P161428	ANKRD22	NM_144590	ref|Homo sapiens ankyrin repeat domain 22 (ANKRD22), mRNA [NM_144590]	4.23692	9.7165	38.8886	3.64061e-12	5.2622e-09	18.2725	18.8556	ref	Homo sapiens ankyrin repeat domain 22 (ANKRD22), mRNA [NM_144590]	up	72h
ANKRD27	492	13	3988	GCAGTATTTCTAGAAACATCCCTTTTTGTTGAGAACCTCCCTTGAATGTCTGTCACACTC	38122	0	A_23_P153640	ANKRD27	NM_032139	ref|Homo sapiens ankyrin repeat domain 27 (ANKRD27), mRNA [NM_032139]	-1.03494	11.5314	-8.7088	5.90857e-06	0.000129236	4.00312	0.488035	ref	Homo sapiens ankyrin repeat domain 27 (ANKRD27), mRNA [NM_032139]	down	72h
ANKRD35	127	77	3265	GACCTGAGAACCTGGACCCTGGAATCAGCATGGATGAGACCAGAGGAGGTATGGATGGAA	9939	0	A_23_P325690	ANKRD35	NM_144698	ref|Homo sapiens ankyrin repeat domain 35 (ANKRD35), transcript variant 1, mRNA [NM_144698]	5.51172	9.25805	34.6742	1.12589e-11	1.08492e-08	17.3071	45.624	ref	Homo sapiens ankyrin repeat domain 35 (ANKRD35), transcript variant 1, mRNA [NM_144698]	up	72h
ANKRD55	486	12	2154	ACTCCCTAAATAAGCACTTAGAATATTTGGGTGTGCATATTAAGTCTGTGAATTTCTGTG	37654	0	A_23_P258483	ANKRD55	NM_024669	ref|Homo sapiens ankyrin repeat domain 55 (ANKRD55), mRNA [NM_024669]	-1.01614	7.66954	-8.44393	7.76102e-06	0.000157999	3.71133	0.494439	ref	Homo sapiens ankyrin repeat domain 55 (ANKRD55), mRNA [NM_024669]	down	72h
ANO7	166	79	3704	GGGGAGGTTTTGGGATGAGAGGAGGAAACGTGTATACCTGTAACATCTGGTGGCTCTTCC	12904	0	A_23_P335495	ANO7	NM_001001891	ref|Homo sapiens anoctamin 7 (ANO7), transcript variant NGEP-L, mRNA [NM_001001891]	-2.66875	9.64157	-14.3153	6.05032e-08	4.40936e-06	8.86879	0.157263	ref	Homo sapiens anoctamin 7 (ANO7), transcript variant NGEP-L, mRNA [NM_001001891]	down	72h
ANTXR2	151	49	3911	TTGGTGTCCAGGTTTGTGGCACTGTTCCAAGAGGCCTTACACACACACACAAATATACAA	11741	0	A_23_P170733	ANTXR2	NM_058172	ref|Homo sapiens ANTXR cell adhesion molecule 2 (ANTXR2), transcript variant 1, mRNA [NM_058172]	1.97835	8.83439	11.4662	4.85996e-07	2.07649e-05	6.66801	3.94043	ref	Homo sapiens ANTXR cell adhesion molecule 2 (ANTXR2), transcript variant 1, mRNA [NM_058172]	up	72h
ANXA6	400	71	2127	CTGCTCAACATCCGGAGGGAATTCATTGAGAAATATGACAAGTCTCTCCACCAAGCCATT	31093	0	A_23_P357104	ANXA6	NM_001155	ref|Homo sapiens annexin A6 (ANXA6), transcript variant 1, mRNA [NM_001155]	1.26709	10.5663	6.70738	5.5541e-05	0.000681783	1.60541	2.40676	ref	Homo sapiens annexin A6 (ANXA6), transcript variant 1, mRNA [NM_001155]	up	72h
ANXA8L1	480	48	2017	GGCAACTGAGACTGGGTACCTGGAGATTCTGAAGTGCCTTTGCTGTGGTTTTCAAAATAA	37256	0	A_32_P105549	ANXA8L1	NM_001098845	ref|Homo sapiens annexin A8 like 1 (ANXA8L1), transcript variant 1, mRNA [NM_001098845]	-1.74361	6.86858	-11.5147	4.67344e-07	2.01644e-05	6.70958	0.298622	ref	Homo sapiens annexin A8 like 1 (ANXA8L1), transcript variant 1, mRNA [NM_001098845]	down	72h
APAF1	188	36	6396	CAGTGAATACAATCCTTTGCATTGTTAAGGAGGTTTTTTGTTTTTAAATGGTGGGTCAAG	14516	0	A_23_P36611	APAF1	NM_181861	ref|Homo sapiens apoptotic peptidase activating factor 1 (APAF1), transcript variant 3, mRNA [NM_181861]	1.04424	8.72608	5.70357	0.000204243	0.00182299	0.21563	2.06228	ref	Homo sapiens apoptotic peptidase activating factor 1 (APAF1), transcript variant 3, mRNA [NM_181861]	up	72h
APBB1IP	37	84	2423	GTGATGGGAAACTTCTCACTGATGTGCTCAAGTACAGGCATAACCATTAACCCAGTAGAG	2838	0	A_23_P401700	APBB1IP	NM_019043	ref|Homo sapiens amyloid beta precursor protein binding family B member 1 interacting protein (APBB1IP), mRNA [NM_019043]	1.11105	11.2882	6.27969	9.51798e-05	0.00101469	1.02989	2.16003	ref	Homo sapiens amyloid beta precursor protein binding family B member 1 interacting protein (APBB1IP), mRNA [NM_019043]	up	72h
APLP2	86	27	3526	CGTCACAGGAGTCTTTGTAATGCTTGTACAGTTGATGTCGATGCTCACTGCTTCTGCTTT	6564	0	A_23_P202939	APLP2	NM_001642	ref|Homo sapiens amyloid beta precursor like protein 2 (APLP2), transcript variant 1, mRNA [NM_001642]	1.1463	13.6123	9.34622	3.1461e-06	8.13251e-05	4.67706	2.21345	ref	Homo sapiens amyloid beta precursor like protein 2 (APLP2), transcript variant 1, mRNA [NM_001642]	up	72h
APOBEC3D	391	29	1118	TACAAATTCGATGACAATTATGCATCCCTGCACCGCACGCTAAAGGAGATTCTCAGGTGA	30394	0	A_23_P369966	APOBEC3D	XR_001755169	ref|PREDICTED: Homo sapiens apolipoprotein B mRNA editing enzyme catalytic subunit 3D (APOBEC3D), transcript variant X2, misc_RNA [XR_001755169]	1.2242	6.86164	9.23282	3.51031e-06	8.84977e-05	4.55997	2.33626	ref	PREDICTED: Homo sapiens apolipoprotein B mRNA editing enzyme catalytic subunit 3D (APOBEC3D), transcript variant X2, misc_RNA [XR_001755169]	up	72h
APOBR	256	51	3470	GCAGGCAAAACCAGACGTCTGGGAATACCGTGAACTTAAGGAGTCTGATTCTCCGACACA	19834	0	A_23_P54770	APOBR	NM_018690	ref|Homo sapiens apolipoprotein B receptor (APOBR), mRNA [NM_018690]	2.25783	11.1942	12.3379	2.45618e-07	1.24748e-05	7.39182	4.78273	ref	Homo sapiens apolipoprotein B receptor (APOBR), mRNA [NM_018690]	up	72h
ARAP1	130	33	4442	TAGTGTGTCACTGATCCCCCTTCGAGGTAGTGAAAATGAAATGCGCCGGAGTGTGGCTGC	10015	0	A_24_P398432	ARAP1	NM_001040118	ref|Homo sapiens ArfGAP with RhoGAP domain, ankyrin repeat and PH domain 1 (ARAP1), transcript variant 3, mRNA [NM_001040118]	1.69492	10.0929	12.9744	1.53228e-07	8.85915e-06	7.89073	3.23759	ref	Homo sapiens ArfGAP with RhoGAP domain, ankyrin repeat and PH domain 1 (ARAP1), transcript variant 3, mRNA [NM_001040118]	up	72h
ARAP3	179	56	5021	ATATTTGATACGTAGGGGTTCCATGAGAGATTTTGGGTTTTAAAGGAATGGTTTTACTGC	13932	0	A_23_P167389	ARAP3	NM_022481	ref|Homo sapiens ArfGAP with RhoGAP domain, ankyrin repeat and PH domain 3 (ARAP3), mRNA [NM_022481]	3.77527	9.72616	26.8497	1.38472e-10	7.06413e-08	15.0067	13.6921	ref	Homo sapiens ArfGAP with RhoGAP domain, ankyrin repeat and PH domain 3 (ARAP3), mRNA [NM_022481]	up	72h
ARHGAP12	464	14	4066	TGTATAATAAAACACAGGGTTTGGAAGGTTTTGTTACAGGGAGCATGGTCTGTTGAAGAT	35960	0	A_23_P149775	ARHGAP12	NM_018287	ref|Homo sapiens Rho GTPase activating protein 12 (ARHGAP12), transcript variant 1, mRNA [NM_018287]	3.04529	9.21649	19.4362	3.21932e-09	5.58391e-07	11.9017	8.25513	ref	Homo sapiens Rho GTPase activating protein 12 (ARHGAP12), transcript variant 1, mRNA [NM_018287]	up	72h
ARHGAP23	200	51	5842	GAAAAGTCCTGTCTTAAAAGTACAGTCTATATCTTGGAAATAAATAGCTTTCCTCAAGGC	15481	0	A_24_P920207	ARHGAP23	NM_001199417	ref|Homo sapiens Rho GTPase activating protein 23 (ARHGAP23), mRNA [NM_001199417]	-2.31626	11.2976	-16.7397	1.35847e-08	1.51043e-06	10.4254	0.200788	ref	Homo sapiens Rho GTPase activating protein 23 (ARHGAP23), mRNA [NM_001199417]	down	72h
ARHGAP9	445	8	2434	CCCTTTAAATCTCCCAAATGACTGTCTCTATCTTCATGAGTGTGACTTGAGGTGTTGGGA	34544	0	A_23_P64661	ARHGAP9	NM_032496	ref|Homo sapiens Rho GTPase activating protein 9 (ARHGAP9), transcript variant 1, mRNA [NM_032496]	1.91069	12.9846	17.6494	8.1674e-09	1.04936e-06	10.9501	3.75988	ref	Homo sapiens Rho GTPase activating protein 9 (ARHGAP9), transcript variant 1, mRNA [NM_032496]	up	72h
ARHGEF40	352	53	5140	AACAATAGGAGGGTGTGACAGGGGAACCGTAGACTTTATATATGTAATTACTGTTATTAT	27319	0	A_23_P99661	ARHGEF40	NM_018071	ref|Homo sapiens Rho guanine nucleotide exchange factor 40 (ARHGEF40), transcript variant 1, mRNA [NM_018071]	-1.22039	11.8405	-7.60427	1.92885e-05	0.00031238	2.73691	0.429165	ref	Homo sapiens Rho guanine nucleotide exchange factor 40 (ARHGEF40), transcript variant 1, mRNA [NM_018071]	down	72h
ARID3B	72	84	4175	GTCCTCCTGCAGCAAGTGTCTATATGTTGTGGTTATTTTCTATCTTACATGTTCTCGAAT	5568	0	A_23_P88580	ARID3B	NM_006465	ref|Homo sapiens AT-rich interaction domain 3B (ARID3B), transcript variant 2, mRNA [NM_006465]	1.38723	9.22848	10.1134	1.54119e-06	4.83028e-05	5.43911	2.61576	ref	Homo sapiens AT-rich interaction domain 3B (ARID3B), transcript variant 2, mRNA [NM_006465]	up	72h
ARL4C	261	53	1003	AAACGCAGGAAGTCCCTCAAGCAGAAGAAGAAGCGGTAATGCGCCCGGAGCGACCGGGGA	20304	0	A_23_P317620	ARL4C	NM_005737	ref|Homo sapiens ADP ribosylation factor like GTPase 4C (ARL4C), transcript variant 2, mRNA [NM_005737]	-1.6683	7.04626	-7.36585	2.53204e-05	0.000381898	2.44569	0.314624	ref	Homo sapiens ADP ribosylation factor like GTPase 4C (ARL4C), transcript variant 2, mRNA [NM_005737]	down	72h
ARNTL	134	55	2632	TAATCATTGTGCACAGAAGCATCATTGGTAGCTTTTATATGCAAATGGTCATTTCAGATG	10366	0	A_23_P162037	ARNTL	NM_001030273	ref|Homo sapiens aryl hydrocarbon receptor nuclear translocator like (ARNTL), transcript variant 3, mRNA [NM_001030273]	1.21274	7.85478	8.69968	5.96369e-06	0.000130277	3.99319	2.31778	ref	Homo sapiens aryl hydrocarbon receptor nuclear translocator like (ARNTL), transcript variant 3, mRNA [NM_001030273]	up	72h
ARRB2	293	18	1651	GCATTAATTTTTTGACTGCAGCTCTGCTTCTCCAGCCCCGCCGTGGGTGGCAAGCTGTGT	22736	0	A_23_P158829	ARRB2	NM_004313	ref|Homo sapiens arrestin beta 2 (ARRB2), transcript variant 1, mRNA [NM_004313]	1.76043	11.9486	11.3502	5.34021e-07	2.21064e-05	6.56788	3.38798	ref	Homo sapiens arrestin beta 2 (ARRB2), transcript variant 1, mRNA [NM_004313]	up	72h
ARSA	168	30	1492	ACAGGCAAGAGCCCTCGGCAGTCTCTCTTCTTCTACCCGTCCTACCCAGACGAGGTCCGT	12970	0	A_23_P255436	ARSA	NM_000487	ref|Homo sapiens arylsulfatase A (ARSA), transcript variant 1, mRNA [NM_000487]	1.64741	8.90123	9.88766	1.89214e-06	5.67805e-05	5.22017	3.13271	ref	Homo sapiens arylsulfatase A (ARSA), transcript variant 1, mRNA [NM_000487]	up	72h
ASB2	166	54	2594	CTCCACTTGTTCTGGAAAACTCACCACTTGACTTCAGAGCTTTCTCTCCAAAGACTAAGA	12861	0	A_23_P205370	ASB2	NM_016150	ref|Homo sapiens ankyrin repeat and SOCS box containing 2 (ASB2), transcript variant 2, mRNA [NM_016150]	3.57011	10.6737	25.6302	2.18175e-10	9.4606e-08	14.5709	11.8771	ref	Homo sapiens ankyrin repeat and SOCS box containing 2 (ASB2), transcript variant 2, mRNA [NM_016150]	up	72h
ASIC1	371	5	3866	TCATACCTCCCCAGAGGGAAGCAGGAATGAGGCCAAAAAGTGTGCATTGGATAGGGGAAC	28794	0	A_23_P204751	ASIC1	NM_020039	ref|Homo sapiens acid sensing ion channel subunit 1 (ASIC1), transcript variant 1, mRNA [NM_020039]	-1.85551	8.52564	-11.2746	5.68089e-07	2.30222e-05	6.50214	0.276335	ref	Homo sapiens acid sensing ion channel subunit 1 (ASIC1), transcript variant 1, mRNA [NM_020039]	down	72h
ASNS	82	70	1987	GGACTGTGGGTAGATAGGGGAACAATGAGAGTCAACTCAGGCTAACTTGGGTTTGAAAAA	6333	0	A_23_P145694	ASNS	NM_001673	ref|Homo sapiens asparagine synthetase (glutamine-hydrolyzing) (ASNS), transcript variant 2, mRNA [NM_001673]	-1.93526	12.1632	-12.1931	2.74262e-07	1.34762e-05	7.27499	0.261474	ref	Homo sapiens asparagine synthetase (glutamine-hydrolyzing) (ASNS), transcript variant 2, mRNA [NM_001673]	down	72h
ASNSP1	326	28	374	CTACAACCATAAGAAGGTCTTGTTACATTGAAGCACTTCAAGACTCCCTTTTTAAAAGTG	25254	0	A_32_P158376	ASNSP1	NR_146077	ref|Homo sapiens asparagine synthetase pseudogene 1 (ASNSP1), non-coding RNA [NR_146077]	-1.44771	8.95252	-13.276	1.23416e-07	7.70019e-06	8.11903	0.366604	ref	Homo sapiens asparagine synthetase pseudogene 1 (ASNSP1), non-coding RNA [NR_146077]	down	72h
ASPHD1	427	26	1344	AGGCTGGAGAGACACTGCGCTCAGGGACGGCTTGATGGTAGCCAGGACCTCCTCTCTACT	33181	0	A_23_P170667	ASPHD1	NM_181718	ref|Homo sapiens aspartate beta-hydroxylase domain containing 1 (ASPHD1), mRNA [NM_181718]	-1.00629	6.88067	-9.22814	3.52627e-06	8.86423e-05	4.55512	0.497825	ref	Homo sapiens aspartate beta-hydroxylase domain containing 1 (ASPHD1), mRNA [NM_181718]	down	72h
ASRGL1	31	18	1448	TTCTGAAGCAATGAGAGAAATGCCCGTATTAGGAGGATTACTTGAGCCCTGGAGGTCAAA	2228	0	A_23_P203391	ASRGL1	NM_001083926	ref|Homo sapiens asparaginase like 1 (ASRGL1), transcript variant 1, mRNA [NM_001083926]	1.97394	12.0641	14.3308	5.98817e-08	4.38248e-06	8.87962	3.9284	ref	Homo sapiens asparaginase like 1 (ASRGL1), transcript variant 1, mRNA [NM_001083926]	up	72h
ATAD3A	42	83	2361	CCCCCGGGGCAGCAGGAGCCAGGCAGGTGATGTCTTTGTTCTCGGCTCCCACAGCAGAGC	3163	0	A_23_P201357	ATAD3A	NM_018188	ref|Homo sapiens ATPase family, AAA domain containing 3A (ATAD3A), transcript variant 1, mRNA [NM_018188]	-1.09654	11.8621	-6.85642	4.6284e-05	0.000599549	1.80037	0.467637	ref	Homo sapiens ATPase family, AAA domain containing 3A (ATAD3A), transcript variant 1, mRNA [NM_018188]	down	72h
ATF3	488	80	2123	GATGTCAATAGCATTGTTTTTGTCATGTAGCTGTTTTAAGAAATCTGGCCCAGGGTGTTT	37930	0	A_23_P34915	ATF3	NM_001040619	ref|Homo sapiens activating transcription factor 3 (ATF3), transcript variant 4, mRNA [NM_001040619]	-1.35051	8.06019	-9.08279	4.06456e-06	9.83261e-05	4.40324	0.392154	ref	Homo sapiens activating transcription factor 3 (ATF3), transcript variant 4, mRNA [NM_001040619]	down	72h
ATF5	67	49	1835	ACAGAGAAGCAGCTGGGAGCTTGGAAACCTGGTCTCTTGAATTTCAAACCTGGTTTCTTA	5183	0	A_23_P119337	ATF5	NM_012068	ref|Homo sapiens activating transcription factor 5 (ATF5), transcript variant 1, mRNA [NM_012068]	-1.85237	10.4267	-10.8909	7.82032e-07	2.90966e-05	6.16213	0.276938	ref	Homo sapiens activating transcription factor 5 (ATF5), transcript variant 1, mRNA [NM_012068]	down	72h
ATG16L2	349	30	2020	TGGCAGGACCTGGCCTGTTTGTTTAAAAATGAAGTATGGGTTGGGGGATTACGCTAGTTT	27125	0	A_23_P36305	ATG16L2	NM_033388	ref|Homo sapiens autophagy related 16 like 2 (ATG16L2), transcript variant 1, mRNA [NM_033388]	1.26777	14.2	8.79297	5.42549e-06	0.000120958	4.09437	2.40789	ref	Homo sapiens autophagy related 16 like 2 (ATG16L2), transcript variant 1, mRNA [NM_033388]	up	72h
ATG9A	129	53	3421	AGGAGCAGGATGGAAATACTTTGCTGCCCTTGCCATCTTTTAGGATGGGCCCCCAGGAGA	10051	0	A_23_P165450	ATG9A	NM_001077198	ref|Homo sapiens autophagy related 9A (ATG9A), transcript variant 1, mRNA [NM_001077198]	1.64492	9.19787	11.3052	5.5402e-07	2.27174e-05	6.5288	3.12732	ref	Homo sapiens autophagy related 9A (ATG9A), transcript variant 1, mRNA [NM_001077198]	up	72h
ATOH8	303	82	2224	GGGCAGGCCCTGCCATGGACAGAAAAAGAGTTTTTCTCTTGTTCAGCCTGCACGTGGCCT	23627	0	A_23_P142878	ATOH8	NM_032827	ref|Homo sapiens atonal bHLH transcription factor 8 (ATOH8), mRNA [NM_032827]	2.44479	6.92441	21.125	1.43537e-09	3.06406e-07	12.7168	5.44447	ref	Homo sapiens atonal bHLH transcription factor 8 (ATOH8), mRNA [NM_032827]	up	72h
ATP2B4	143	17	8751	AAATGCTATAAACTGCAAATCTGAAATTCAAATGTGTTGTTCCACTGAGACCAGAAGAAG	11063	0	A_24_P405205	ATP2B4	NM_001001396	ref|Homo sapiens ATPase plasma membrane Ca2+ transporting 4 (ATP2B4), transcript variant 1, mRNA [NM_001001396]	1.28977	10.143	9.8692	1.92448e-06	5.73129e-05	5.20208	2.4449	ref	Homo sapiens ATPase plasma membrane Ca2+ transporting 4 (ATP2B4), transcript variant 1, mRNA [NM_001001396]	up	72h
ATP5MC1	40	37	152	TTATTCATTTCTCCAGCTCTGATCCGCTGTTGTACCAGGGGTCTAATCAGGCCTGTGTCT	2910	0	A_23_P164228	ATP5MC1	NM_005175	ref|Homo sapiens ATP synthase membrane subunit c locus 1 (ATP5MC1), transcript variant 1, mRNA [NM_005175]	-1.26376	12.6672	-10.4988	1.09519e-06	3.68142e-05	5.8034	0.416458	ref	Homo sapiens ATP synthase membrane subunit c locus 1 (ATP5MC1), transcript variant 1, mRNA [NM_005175]	down	72h
ATP6AP1	124	78	1888	CTTGGCTGTCGTTATCGTTTTCTGGTGATGTTGTGCTAACAATAAGAAGTACACGGGTTT	9628	0	A_23_P250462	ATP6AP1	NM_001183	ref|Homo sapiens ATPase H+ transporting accessory protein 1 (ATP6AP1), mRNA [NM_001183]	1.19511	12.3444	9.12692	3.89225e-06	9.49523e-05	4.44955	2.28962	ref	Homo sapiens ATPase H+ transporting accessory protein 1 (ATP6AP1), mRNA [NM_001183]	up	72h
ATP6V0D1	286	81	1434	GTATCTAAGAAGCATGTCACTTTCATGTTCCTCCCTAACTCCCTGACCTGAGAACCCTGG	22230	0	A_23_P54636	ATP6V0D1	NM_004691	ref|Homo sapiens ATPase H+ transporting V0 subunit d1 (ATP6V0D1), mRNA [NM_004691]	1.35278	11.7353	7.97865	1.27388e-05	0.000230401	3.18096	2.55405	ref	Homo sapiens ATPase H+ transporting V0 subunit d1 (ATP6V0D1), mRNA [NM_004691]	up	72h
ATP8B4	54	46	4822	ATCAGTGTATTTTCCATAAAGTGATTCGGGCATATTTGTGTGAAAACCTCAGTTCTGTCA	4060	0	A_23_P163216	ATP8B4	NM_024837	ref|Homo sapiens ATPase phospholipid transporting 8B4 (putative) (ATP8B4), transcript variant 1, mRNA [NM_024837]	1.02408	10.8419	5.74518	0.000192993	0.00174711	0.27597	2.03367	ref	Homo sapiens ATPase phospholipid transporting 8B4 (putative) (ATP8B4), transcript variant 1, mRNA [NM_024837]	up	72h
ATP9A	158	79	7517	TGTGATGACACACATATGATCTTTCGTGTTTCTGAGCGACTCTACTTTCATTGTTTGCCA	12279	0	A_23_P380614	ATP9A	NM_006045	ref|Homo sapiens ATPase phospholipid transporting 9A (putative) (ATP9A), mRNA [NM_006045]	-1.72523	7.66219	-12.1247	2.89062e-07	1.40188e-05	7.21931	0.302449	ref	Homo sapiens ATPase phospholipid transporting 9A (putative) (ATP9A), mRNA [NM_006045]	down	72h
B3GALT4	243	24	1626	TTCTCTCAAGCTAGGGCAGAAGAGGGTGTCAAGCTCCTCAATAAACTTGTCTCCACTTAA	18842	0	A_23_P422071	B3GALT4	NM_003782	ref|Homo sapiens beta-1,3-galactosyltransferase 4 (B3GALT4), mRNA [NM_003782]	1.90901	7.88675	11.074	6.70641e-07	2.59388e-05	6.32565	3.75552	ref	Homo sapiens beta-1,3-galactosyltransferase 4 (B3GALT4), mRNA [NM_003782]	up	72h
B3GNT8	404	53	1795	GGCCTGGGCAGGAAAGATGGGGTGGTGGACTGTTTTTGCCTACTTTTTGTTTTTGAAAAA	31367	0	A_23_P101380	B3GNT8	NM_198540	ref|Homo sapiens UDP-GlcNAc:betaGal beta-1,3-N-acetylglucosaminyltransferase 8 (B3GNT8), mRNA [NM_198540]	1.86075	12.7662	11.6761	4.10684e-07	1.81717e-05	6.84682	3.63197	ref	Homo sapiens UDP-GlcNAc:betaGal beta-1,3-N-acetylglucosaminyltransferase 8 (B3GNT8), mRNA [NM_198540]	up	72h
B4GALT2	278	25	1930	GAGGGGAAACCTTTTTCATTCAACATTGTAGGGGGCAAGCTTTGGTGCGCCCCCTGCTGA	21515	0	A_23_P149206	B4GALT2	NM_003780	ref|Homo sapiens beta-1,4-galactosyltransferase 2 (B4GALT2), transcript variant 2, mRNA [NM_003780]	-1.28244	8.38153	-8.75791	5.62126e-06	0.000123732	4.05645	0.4111	ref	Homo sapiens beta-1,4-galactosyltransferase 2 (B4GALT2), transcript variant 2, mRNA [NM_003780]	down	72h
B4GALT5	42	50	4372	GGGGGGTATTTGCAAGAATACTCATTTTGACATAATAGGTCCTCTTGTCAGAGATCCTCT	3098	0	A_24_P365469	B4GALT5	NM_004776	ref|Homo sapiens beta-1,4-galactosyltransferase 5 (B4GALT5), mRNA [NM_004776]	2.77512	12.8417	22.9666	6.36572e-10	1.81006e-07	13.5259	6.84531	ref	Homo sapiens beta-1,4-galactosyltransferase 5 (B4GALT5), mRNA [NM_004776]	up	72h
B9D1	201	85	412	TGGCCACAGATCGTGCTCAGCGTGTATGGACCAGATGTGTTCGGGAACGATGTGGTTCGA	15696	0	A_23_P152678	B9D1	NM_015681	ref|Homo sapiens B9 domain containing 1 (B9D1), transcript variant 2, mRNA [NM_015681]	-1.34257	7.33671	-9.20558	3.60448e-06	9.00815e-05	4.53167	0.394318	ref	Homo sapiens B9 domain containing 1 (B9D1), transcript variant 2, mRNA [NM_015681]	down	72h
BACE1	134	50	5687	TTGTGGGGTGCATGGAGGAATTGGGACCTGGTTATGTTGTTATTCTCGGACTGTGAATTT	10359	0	A_23_P52806	BACE1	NM_012104	ref|Homo sapiens beta-secretase 1 (BACE1), transcript variant a, mRNA [NM_012104]	3.39484	7.44947	29.615	5.29986e-11	3.28308e-08	15.9095	10.5184	ref	Homo sapiens beta-secretase 1 (BACE1), transcript variant a, mRNA [NM_012104]	up	72h
BAHCC1	409	70	10029	TCGGGGATCAGAACGATGTCAAGTGAAGAAAAATGCACGGGGGCATGCTGAGCCACTGGA	31862	0	A_23_P49539	BAHCC1	NM_001291324	ref|Homo sapiens BAH domain and coiled-coil containing 1 (BAHCC1), mRNA [NM_001291324]	-1.96505	11.936	-15.7504	2.43509e-08	2.30801e-06	9.81982	0.256131	ref	Homo sapiens BAH domain and coiled-coil containing 1 (BAHCC1), mRNA [NM_001291324]	down	72h
BATF2	49	42	1925	TGGAAGTTCAGTTTTGGTGTCTGCTTCAAGAGGGGGTTTTACACTCTGATTCCAGGACAA	3731	0	A_23_P370682	BATF2	NM_138456	ref|Homo sapiens basic leucine zipper ATF-like transcription factor 2 (BATF2), transcript variant 1, mRNA [NM_138456]	3.57453	7.54005	22.5193	7.7098e-10	2.08252e-07	13.3364	11.9135	ref	Homo sapiens basic leucine zipper ATF-like transcription factor 2 (BATF2), transcript variant 1, mRNA [NM_138456]	up	72h
BCAT1	156	10	8118	ATGCTCTGAAGGTTTTGTAGAAGCACAATTAAACATCTAAAATGGCTTTGTTACACCAGA	11989	0	A_24_P935986	BCAT1	NM_005504	ref|Homo sapiens branched chain amino acid transaminase 1 (BCAT1), transcript variant 1, mRNA [NM_005504]	-1.00435	9.10139	-8.09474	1.12344e-05	0.000211576	3.31548	0.498496	ref	Homo sapiens branched chain amino acid transaminase 1 (BCAT1), transcript variant 1, mRNA [NM_005504]	down	72h
BCL11A	14	60	3779	GTGCAAAAGCCCTGGAACGCAATTAAATACACTAGTAAGGAGTTCATTTTATGAAGATAT	930	0	A_23_P218584	BCL11A	NM_022893	ref|Homo sapiens B cell CLL/lymphoma 11A (BCL11A), transcript variant 1, mRNA [NM_022893]	-1.56647	9.6553	-12.3202	2.48931e-07	1.24967e-05	7.37764	0.337633	ref	Homo sapiens B cell CLL/lymphoma 11A (BCL11A), transcript variant 1, mRNA [NM_022893]	down	72h
[truncated: 929 more rows]

## Sheet: DEGs NB4
GeneName	Row	Col	Start	Sequence	ProbeUID	ControlType	ProbeName	GeneName	SystematicName	Description	logFC	AveExpr	t	P,Value	adj,P,Val	B	FC	type	Description	Transcript UpDown	Time point
[truncated: 4,188 more rows]

## Sheet: DEGs K562
GeneName	Row	Col	Start	Sequence	ProbeUID	ControlType	ProbeName	GeneName	SystematicName	Description	logFC	AveExpr	t	P,Value	adj,P,Val	B	FC	type	Description	Transcript UpDown	Time point
[truncated: 657 more rows]

[truncated: 6 more sheets: NB4 and HL-60 common DEGs, GO_Biological_Process_2023.huma, KEGG_2021_Human.human.enrichr.r, Reactome_2022.human.enrichr.rep, DEGs_Top10, Immune System R-HSA-168256]
