# Supplementary material for: Systems Biology for Drug Target Discovery in Acute Myeloid Leukemia
Source: Int J Mol Sci. 2024 Apr 23;25(9):4618. doi: 10.3390/ijms25094618 (PMC11083274; doi:10.3390/ijms25094618)
Supplement: Supplementary file 1 [file ijms-25-04618-s001.zip › Table S2.xlsx]

## Sheet: HL60_Joined_3_12_24_72h_TFs
ID	Gene symbol HL60_12h_TFs	Site model ID HL60_12h_TFs	Yes density per 1000bp HL60_12h_TFs	No density per 1000bp HL60_12h_TFs	Yes-No ratio HL60_12h_TFs	Model cutoff HL60_12h_TFs	P-value HL60_12h_TFs	Time_point HL60	Gene symbol HL60_24h_TFs	Site model ID HL60_24h_TFs	Yes density per 1000bp HL60_24h_TFs	No density per 1000bp HL60_24h_TFs	Yes-No ratio HL60_24h_TFs	Model cutoff HL60_24h_TFs	P-value HL60_24h_TFs	Time points HL60 HL60_24h_TFs	Gene symbol HL60_3h_TFs	Site model ID HL60_3h_TFs	Yes density per 1000bp HL60_3h_TFs	No density per 1000bp HL60_3h_TFs	Yes-No ratio HL60_3h_TFs	Model cutoff HL60_3h_TFs	P-value HL60_3h_TFs	Time points HL60 HL60_3h_TFs	Gene symbol HL60_72h_TFs	Site model ID HL60_72h_TFs	Yes density per 1000bp HL60_72h_TFs	No density per 1000bp HL60_72h_TFs	Yes-No ratio HL60_72h_TFs	Model cutoff HL60_72h_TFs	P-value HL60_72h_TFs	Time points HL60 HL60_72h_TFs
MO000007686			NaN	NaN	NaN	NaN	NaN		IRF1	V$IRF1_Q5	0.0542029	0.0214845	2.52288	0.9887	0.00212249	24h			NaN	NaN	NaN	NaN	NaN				NaN	NaN	NaN	NaN	NaN
MO000013015	SRF	V$SRF_Q5_02	0.0223859	0.00373644	5.99124	0.9529	0.00196352	12h	SRF	V$SRF_Q5_02	0.196163	0.108357	1.81034	0.884	5.91194e-05	24h			NaN	NaN	NaN	NaN	NaN				NaN	NaN	NaN	NaN	NaN
MO000019363	RELA	V$RELA_Q6	0.109442	0.0588489	1.85971	0.955	0.0013893	12h	RELA	V$RELA_Q6	0.229717	0.154128	1.49043	0.9392	0.00181133	24h	RELA	V$RELA_Q6	0.126748	0.051376	2.46707	0.9581	0.000150637	3h			NaN	NaN	NaN	NaN	NaN
MO000019548			NaN	NaN	NaN	NaN	NaN				NaN	NaN	NaN	NaN	NaN		TP53	V$P53_Q3	0.712413	0.505353	1.40973	0.9701	0.000113661	3h			NaN	NaN	NaN	NaN	NaN
MO000024683			NaN	NaN	NaN	NaN	NaN				NaN	NaN	NaN	NaN	NaN		PAX5	V$PAX_Q6	0.152972	0.0644536	2.37337	0.8806	6.0663e-05	3h			NaN	NaN	NaN	NaN	NaN
MO000024966			NaN	NaN	NaN	NaN	NaN				NaN	NaN	NaN	NaN	NaN		MAZ	V$MAZ_Q6_01	2.84528	2.0018	1.42136	0.8831	1.6286e-14	3h			NaN	NaN	NaN	NaN	NaN
MO000025101			NaN	NaN	NaN	NaN	NaN				NaN	NaN	NaN	NaN	NaN		PAX3	V$PAX_Q6	0.152972	0.0644536	2.37337	0.8806	6.0663e-05	3h			NaN	NaN	NaN	NaN	NaN
MO000025418			NaN	NaN	NaN	NaN	NaN				NaN	NaN	NaN	NaN	NaN		PAX6	V$PAX_Q6	0.152972	0.0644536	2.37337	0.8806	6.0663e-05	3h			NaN	NaN	NaN	NaN	NaN
MO000025957			NaN	NaN	NaN	NaN	NaN				NaN	NaN	NaN	NaN	NaN		PAX2	V$PAX_Q6	0.152972	0.0644536	2.37337	0.8806	6.0663e-05	3h			NaN	NaN	NaN	NaN	NaN
MO000025958			NaN	NaN	NaN	NaN	NaN				NaN	NaN	NaN	NaN	NaN		PAX8	V$PAX_Q6	0.152972	0.0644536	2.37337	0.8806	6.0663e-05	3h			NaN	NaN	NaN	NaN	NaN
MO000026066			NaN	NaN	NaN	NaN	NaN				NaN	NaN	NaN	NaN	NaN				NaN	NaN	NaN	NaN	NaN		REST	V$REST_01	0.0459068	0.0242869	1.89019	0.8401	0.0047536	72h
MO000026067			NaN	NaN	NaN	NaN	NaN				NaN	NaN	NaN	NaN	NaN		RREB1	V$RREB1_01	2.76224	1.89998	1.45383	0.7643	1.1667e-15	3h			NaN	NaN	NaN	NaN	NaN
MO000026493			NaN	NaN	NaN	NaN	NaN				NaN	NaN	NaN	NaN	NaN		FOXA2	V$HNF3B_Q6	0.323427	0.211109	1.53204	0.982	0.00129805	3h			NaN	NaN	NaN	NaN	NaN
MO000026933			NaN	NaN	NaN	NaN	NaN				NaN	NaN	NaN	NaN	NaN		PAX4	V$PAX_Q6	0.152972	0.0644536	2.37337	0.8806	6.0663e-05	3h			NaN	NaN	NaN	NaN	NaN
MO000027355	MEIS1	V$MEIS1_01	0.104467	0.0523101	1.99708	0.9935	0.000658134	12h			NaN	NaN	NaN	NaN	NaN				NaN	NaN	NaN	NaN	NaN				NaN	NaN	NaN	NaN	NaN
MO000028607			NaN	NaN	NaN	NaN	NaN				NaN	NaN	NaN	NaN	NaN		PATZ1	V$MAZR_01	0.253497	0.125171	2.02521	0.9491	1.38127e-05	3h			NaN	NaN	NaN	NaN	NaN
MO000028729	KLF1	V$EKLF_Q5_01	0.206448	0.126105	1.63711	0.9901	0.0003507	12h	KLF1	V$EKLF_Q5_01	0.219393	0.126105	1.73977	0.9901	6.30296e-05	24h	KLF1	V$EKLF_Q5_01	0.20979	0.126105	1.66362	0.9901	0.00231603	3h	KLF1	V$EKLF_Q5_01	0.191728	0.126105	1.52039	0.9901	7.24977e-05	72h
MO000042171			NaN	NaN	NaN	NaN	NaN		INSM1	V$INSM1_01	0.0309731	0.0093411	3.31579	0.9463	0.00495958	24h	INSM1	V$INSM1_01	0.0480769	0.0112093	4.28901	0.9447	0.000840816	3h	INSM1	V$INSM1_01	0.163824	0.109291	1.49897	0.9137	0.000342789	72h
MO000046003			NaN	NaN	NaN	NaN	NaN				NaN	NaN	NaN	NaN	NaN		PAX1	V$PAX_Q6	0.152972	0.0644536	2.37337	0.8806	6.0663e-05	3h			NaN	NaN	NaN	NaN	NaN
MO000046007			NaN	NaN	NaN	NaN	NaN		MZF1	V$MZF1_Q5	2.06487	1.41891	1.45525	0.9774	2.53654e-17	24h	MZF1	V$MZF1_Q5	2.10227	1.41891	1.48161	0.9774	2.41234e-13	3h	MZF1	V$MZF1_Q5	1.21608	0.829489	1.46606	0.9887	2.22283e-19	72h
MO000046076			NaN	NaN	NaN	NaN	NaN		CTCF	V$CTCF_01	0.178095	0.118632	1.50124	0.8914	0.0047967	24h			NaN	NaN	NaN	NaN	NaN				NaN	NaN	NaN	NaN	NaN
MO000054354	EBF1	V$COE1_Q6	0.629292	0.373644	1.6842	0.951	1.5114e-10	12h	EBF1	V$COE1_Q6	0.539448	0.343752	1.56929	0.952	2.32041e-07	24h	EBF1	V$COE1_Q6	0.594406	0.342818	1.73388	0.9521	1.01614e-07	3h	EBF1	V$COE1_Q6	0.511276	0.350291	1.45957	0.9518	5.753e-09	72h
MO000056591	ZBTB33	V$KAISO_01	0.415383	0.282101	1.47246	0.907	5.08613e-05	12h	ZBTB33	V$KAISO_01	0.227136	0.145721	1.5587	0.9136	0.000706203	24h	ZBTB33	V$KAISO_01	0.253497	0.145721	1.7396	0.9136	0.000368602	3h	ZBTB33	V$KAISO_01	0.217832	0.140116	1.55465	0.9139	1.0639e-05	72h
MO000075855			NaN	NaN	NaN	NaN	NaN				NaN	NaN	NaN	NaN	NaN		ZNF350	V$ZBRK1_01	0.0480769	0.0149458	3.21676	0.9198	0.00407574	3h			NaN	NaN	NaN	NaN	NaN
MO000155729			NaN	NaN	NaN	NaN	NaN				NaN	NaN	NaN	NaN	NaN		DMRTA1	V$DMRT4_01	0.104895	0.051376	2.04171	0.899	0.00386035	3h			NaN	NaN	NaN	NaN	NaN

## Sheet: NB4_Joined_3_12_24_72h_key_TFs
ID	Gene symbol NB4_12h_TFs	Site model ID NB4_12h_TFs	Yes density per 1000bp NB4_12h_TFs	No density per 1000bp NB4_12h_TFs	Yes-No ratio NB4_12h_TFs	Model cutoff NB4_12h_TFs	P-value NB4_12h_TFs	Time point NB4_12h_TFs	Gene symbol NB4_24h_TFs	Site model ID NB4_24h_TFs	Yes density per 1000bp NB4_24h_TFs	No density per 1000bp NB4_24h_TFs	Yes-No ratio NB4_24h_TFs	Model cutoff NB4_24h_TFs	P-value NB4_24h_TFs	Time point NB4_24h_TFs	Gene symbol NB4_3h_TFs	Site model ID NB4_3h_TFs	Yes density per 1000bp NB4_3h_TFs	No density per 1000bp NB4_3h_TFs	Yes-No ratio NB4_3h_TFs	Model cutoff NB4_3h_TFs	P-value NB4_3h_TFs	Time point NB4_3h_TFs	Gene symbol NB4_72h_TFs	Site model ID NB4_72h_TFs	Yes density per 1000bp NB4_72h_TFs	No density per 1000bp NB4_72h_TFs	Yes-No ratio NB4_72h_TFs	Model cutoff NB4_72h_TFs	P-value NB4_72h_TFs	Time points
MO000006878			NaN	NaN	NaN	NaN	NaN				NaN	NaN	NaN	NaN	NaN		HSF1	V$HSF1_01	0.248237	0.14944	1.66112	0.9687	0.000844271	3h			NaN	NaN	NaN	NaN	NaN
MO000007026			NaN	NaN	NaN	NaN	NaN		HOXC6	V$PBX_Q3	0.0317111	0.0140116	2.2632	0.9545	0.00477304	24h			NaN	NaN	NaN	NaN	NaN		HOXC6	V$PBX_Q3	0.0873585	0.0140116	6.2347	0.9545	3.19802e-17	72h
MO000007664			NaN	NaN	NaN	NaN	NaN		PDX1	V$PBX_Q3	0.0317111	0.0140116	2.2632	0.9545	0.00477304	24h			NaN	NaN	NaN	NaN	NaN		PDX1	V$PBX_Q3	0.0873585	0.0140116	6.2347	0.9545	3.19802e-17	72h
MO000007686	IRF1	V$IRF1_Q5	0.0325584	0.0130775	2.48964	0.9896	0.00198983	12h	IRF1	V$IRF1_Q5	0.0345091	0.0130775	2.63881	0.9896	0.000901013	24h			NaN	NaN	NaN	NaN	NaN		IRF1	V$IRF1_Q5	0.0335507	0.0130775	2.56552	0.9896	0.000584039	72h
MO000013015	SRF	V$SRF_Q5_02	0.0725586	0.0504419	1.43846	0.9073	0.0237459	12h			NaN	NaN	NaN	NaN	NaN				NaN	NaN	NaN	NaN	NaN				NaN	NaN	NaN	NaN	NaN
MO000019614	NR3C1	V$NR3C1_03	0.0213955	0.00373644	5.72617	0.9485	0.000161737	12h			NaN	NaN	NaN	NaN	NaN				NaN	NaN	NaN	NaN	NaN				NaN	NaN	NaN	NaN	NaN
MO000020402	SMAD4	V$SMAD4_Q6_01	0.397212	0.283035	1.4034	0.9998	3.29053e-06	12h	SMAD4	V$SMAD4_Q6_01	0.406648	0.283035	1.43674	0.9998	6.25375e-07	24h			NaN	NaN	NaN	NaN	NaN				NaN	NaN	NaN	NaN	NaN
MO000024738			NaN	NaN	NaN	NaN	NaN				NaN	NaN	NaN	NaN	NaN		TFCP2	V$CP2_Q6	1.18518	0.818804	1.44745	0.9823	5.74728e-08	3h			NaN	NaN	NaN	NaN	NaN
MO000024771	TCF3	V$E2A_Q6_01	0.950704	0.676295	1.40575	0.9746	9.73683e-13	12h	TCF3	V$E2A_Q6_01	0.968121	0.676295	1.43151	0.9746	4.88397e-14	24h	TCF3	V$E2A_Q6_01	0.967215	0.566625	1.70697	0.9749	1.8001e-11	3h			NaN	NaN	NaN	NaN	NaN
MO000024966	MAZ	V$MAZ_Q6_01	2.97118	2.00367	1.48287	0.883	2.66294e-46	12h	MAZ	V$MAZ_Q6_01	3.0424	2.00367	1.51842	0.883	2.57548e-52	24h	MAZ	V$MAZ_Q6_01	3.24524	2.01121	1.61358	0.8834	8.73796e-29	3h	MAZ	V$MAZ_Q6_01	3.0183	2.00367	1.50639	0.883	1.03676e-58	72h
MO000025182	TEAD1	V$TEF1_Q6_04	0.101396	0.06819	1.48696	0.9798	0.00503661	12h			NaN	NaN	NaN	NaN	NaN				NaN	NaN	NaN	NaN	NaN				NaN	NaN	NaN	NaN	NaN
MO000025703			NaN	NaN	NaN	NaN	NaN		PBX1	V$PBX_Q3	0.0317111	0.0140116	2.2632	0.9545	0.00477304	24h			NaN	NaN	NaN	NaN	NaN		PBX1	V$PBX_Q3	0.0873585	0.0140116	6.2347	0.9545	3.19802e-17	72h
MO000025761	SREBF1	V$SREBP_Q6	0.0846517	0.0485737	1.74275	0.9826	0.000761452	12h			NaN	NaN	NaN	NaN	NaN				NaN	NaN	NaN	NaN	NaN				NaN	NaN	NaN	NaN	NaN
MO000025765	SREBF2	V$SREBP_Q6	0.0846517	0.0485737	1.74275	0.9826	0.000761452	12h			NaN	NaN	NaN	NaN	NaN				NaN	NaN	NaN	NaN	NaN				NaN	NaN	NaN	NaN	NaN
MO000025893			NaN	NaN	NaN	NaN	NaN		HOXB1	V$PBX_Q3	0.0317111	0.0140116	2.2632	0.9545	0.00477304	24h			NaN	NaN	NaN	NaN	NaN		HOXB1	V$PBX_Q3	0.0873585	0.0140116	6.2347	0.9545	3.19802e-17	72h
MO000025899			NaN	NaN	NaN	NaN	NaN		HOXB7	V$PBX_Q3	0.0317111	0.0140116	2.2632	0.9545	0.00477304	24h			NaN	NaN	NaN	NaN	NaN		HOXB7	V$PBX_Q3	0.0873585	0.0140116	6.2347	0.9545	3.19802e-17	72h
MO000026066	REST	V$REST_Q5	0.0595353	0.0354962	1.67723	0.9277	0.0068499	12h			NaN	NaN	NaN	NaN	NaN		REST	V$REST_Q5	0.189205	0.115193	1.6425	0.9114	0.00386408	3h			NaN	NaN	NaN	NaN	NaN
MO000026285			NaN	NaN	NaN	NaN	NaN				NaN	NaN	NaN	NaN	NaN		RUNX2	V$AML3_Q6	0.481337	0.336239	1.43153	0.984	0.000575497	3h			NaN	NaN	NaN	NaN	NaN
MO000027262			NaN	NaN	NaN	NaN	NaN		HOXB8	V$PBX_Q3	0.0317111	0.0140116	2.2632	0.9545	0.00477304	24h			NaN	NaN	NaN	NaN	NaN		HOXB8	V$PBX_Q3	0.0873585	0.0140116	6.2347	0.9545	3.19802e-17	72h
MO000027355	MEIS1	V$MEIS1_01	0.0632562	0.0308256	2.05207	0.9942	0.00034588	12h	MEIS1	V$MEIS1_01	0.0559608	0.0308256	1.8154	0.9942	0.00342258	24h			NaN	NaN	NaN	NaN	NaN				NaN	NaN	NaN	NaN	NaN
MO000028025			NaN	NaN	NaN	NaN	NaN		PKNOX1	V$PBX_Q3	0.0317111	0.0140116	2.2632	0.9545	0.00477304	24h			NaN	NaN	NaN	NaN	NaN		PKNOX1	V$PBX_Q3	0.0873585	0.0140116	6.2347	0.9545	3.19802e-17	72h
MO000028026			NaN	NaN	NaN	NaN	NaN		PBX2	V$PBX_Q3	0.0317111	0.0140116	2.2632	0.9545	0.00477304	24h			NaN	NaN	NaN	NaN	NaN		PBX2	V$PBX_Q3	0.0873585	0.0140116	6.2347	0.9545	3.19802e-17	72h
MO000028027			NaN	NaN	NaN	NaN	NaN		PBX3	V$PBX_Q3	0.0317111	0.0140116	2.2632	0.9545	0.00477304	24h			NaN	NaN	NaN	NaN	NaN		PBX3	V$PBX_Q3	0.0873585	0.0140116	6.2347	0.9545	3.19802e-17	72h
MO000028203	TBX5	V$TBX5_Q2	0.0334886	0.0196163	1.70718	0.9379	0.0324906	12h			NaN	NaN	NaN	NaN	NaN				NaN	NaN	NaN	NaN	NaN				NaN	NaN	NaN	NaN	NaN
MO000028607	PATZ1	V$MAZR_01	0.19535	0.108357	1.80284	0.9512	1.31511e-07	12h	PATZ1	V$MAZR_01	0.402917	0.281167	1.43302	0.9409	8.20953e-07	24h	PATZ1	V$MAZR_01	0.222505	0.0684932	3.24857	0.9521	3.35797e-09	3h			NaN	NaN	NaN	NaN	NaN
MO000028729	KLF1	V$EKLF_Q5_01	0.208373	0.126105	1.65238	0.9901	1.84635e-06	12h	KLF1	V$EKLF_Q5_01	0.216382	0.126105	1.71589	0.9901	2.52118e-07	24h	KLF1	V$EKLF_Q5_01	0.208882	0.11208	1.86369	0.9901	0.000312976	3h	KLF1	V$EKLF_Q5_01	0.207635	0.126105	1.64652	0.9901	3.27088e-07	72h
MO000033308			NaN	NaN	NaN	NaN	NaN				NaN	NaN	NaN	NaN	NaN		SP1	V$SP1_Q6_01	4.13526	2.83935	1.45641	0.9072	2.6648e-24	3h			NaN	NaN	NaN	NaN	NaN
MO000042171	INSM1	V$INSM1_01	0.181397	0.111159	1.63186	0.9135	1.24749e-05	12h	INSM1	V$INSM1_01	0.0438359	0.0177481	2.4699	0.9401	0.000386587	24h	INSM1	V$INSM1_01	0.184664	0.10274	1.79739	0.9135	0.00117027	3h	INSM1	V$INSM1_01	0.170919	0.111159	1.53761	0.9135	3.90879e-05	72h
MO000046007			NaN	NaN	NaN	NaN	NaN				NaN	NaN	NaN	NaN	NaN		MZF1	V$MZF1_Q5	2.13272	1.35741	1.57117	0.9774	7.55111e-18	3h			NaN	NaN	NaN	NaN	NaN
MO000046079			NaN	NaN	NaN	NaN	NaN				NaN	NaN	NaN	NaN	NaN		SP3	V$SP1_Q6_01	4.13526	2.83935	1.45641	0.9072	2.6648e-24	3h			NaN	NaN	NaN	NaN	NaN
MO000046080			NaN	NaN	NaN	NaN	NaN				NaN	NaN	NaN	NaN	NaN		SP4	V$SP1_Q6_01	4.13526	2.83935	1.45641	0.9072	2.6648e-24	3h			NaN	NaN	NaN	NaN	NaN
MO000054354	EBF1	V$COE1_Q6	0.464189	0.323202	1.43622	0.9526	1.09469e-07	12h	EBF1	V$COE1_Q6	0.54655	0.369907	1.47753	0.9511	8.42202e-10	24h	EBF1	V$COE1_Q6	0.438955	0.214819	2.04337	0.9547	8.50112e-09	3h	EBF1	V$COE1_Q6	0.52605	0.368039	1.42933	0.9512	1.61337e-09	72h
MO000056591	ZBTB33	V$KAISO_01	0.213025	0.145721	1.46187	0.9136	0.000136934	12h	ZBTB33	V$KAISO_01	0.211718	0.140116	1.51102	0.9139	4.57792e-05	24h			NaN	NaN	NaN	NaN	NaN		ZBTB33	V$KAISO_01	0.212699	0.145721	1.45963	0.9132	4.18477e-05	72h
MO000139239	ZNF263	V$FPM315_01	1.37024	0.97054	1.41183	0.9053	5.80176e-18	12h	ZNF263	V$FPM315_01	1.3813	0.965869	1.43011	0.9059	3.39432e-19	24h	ZNF263	V$FPM315_01	1.46066	0.902864	1.61781	0.907	4.9456e-14	3h			NaN	NaN	NaN	NaN	NaN
MO000161847			NaN	NaN	NaN	NaN	NaN				NaN	NaN	NaN	NaN	NaN		GCM2	V$GCM2_01	0.603942	0.423412	1.42637	0.8949	0.000146441	3h			NaN	NaN	NaN	NaN	NaN

## Sheet: K562_Joined_3_12_24_72h_TFs
ID	Gene symbol K562_24h_TFs	Site model ID K562_24h_TFs	Yes density per 1000bp K562_24h_TFs	No density per 1000bp K562_24h_TFs	Yes-No ratio K562_24h_TFs	Model cutoff K562_24h_TFs	P-value K562_24h_TFs	Time point K562	Gene symbol K562_72h_TFs	Site model ID K562_72h_TFs	Yes density per 1000bp K562_72h_TFs	No density per 1000bp K562_72h_TFs	Yes-No ratio K562_72h_TFs	Model cutoff K562_72h_TFs	P-value K562_72h_TFs	Time points
MO000007026	HOXC6	V$PBX_Q3	0.188166	0.0112093	16.7866	0.958	5.41926e-36	24h			NaN	NaN	NaN	NaN	NaN
MO000007664	PDX1	V$PBX_Q3	0.188166	0.0112093	16.7866	0.958	5.41926e-36	24h			NaN	NaN	NaN	NaN	NaN
MO000007686			NaN	NaN	NaN	NaN	NaN		IRF1	V$IRF1_Q5	0.205534	0.107423	1.91332	0.9789	0.00346638	72h
MO000013015			NaN	NaN	NaN	NaN	NaN		SRF	V$SRF_Q5_02	0.0237154	0.00093411	25.3883	0.9647	0.00434656	72h
MO000019614			NaN	NaN	NaN	NaN	NaN		NR3C1	V$NR3C1_03	0.837945	0.590357	1.41939	0.7774	0.000789025	72h
MO000019620			NaN	NaN	NaN	NaN	NaN		NR5A1	V$SF1_Q5_01	0.537549	0.357764	1.50252	0.9478	0.0018718	72h
MO000024708	CUX1	V$CDPCR1_01	0.339053	0.159733	2.12263	0.8985	7.94516e-13	24h			NaN	NaN	NaN	NaN	NaN
MO000024771			NaN	NaN	NaN	NaN	NaN		TCF3	V$E2A_Q6_01	1.3834	0.876195	1.57887	0.9728	8.50622e-08	72h
MO000024966			NaN	NaN	NaN	NaN	NaN		MAZ	V$MAZ_Q6_01	3.16996	2.00367	1.58208	0.883	7.59063e-16	72h
MO000025097			NaN	NaN	NaN	NaN	NaN		NRF1	V$MAF_Q4	1.17787	0.833226	1.41362	0.9068	0.000100083	72h
MO000025665			NaN	NaN	NaN	NaN	NaN		NFE2	V$MAF_Q4	1.17787	0.833226	1.41362	0.9068	0.000100083	72h
MO000025667			NaN	NaN	NaN	NaN	NaN		NFE2L1	V$MAF_Q4	1.17787	0.833226	1.41362	0.9068	0.000100083	72h
MO000025668			NaN	NaN	NaN	NaN	NaN		NFE2L2	V$MAF_Q4	1.17787	0.833226	1.41362	0.9068	0.000100083	72h
MO000025703	PBX1	V$PBX_Q3	0.188166	0.0112093	16.7866	0.958	5.41926e-36	24h			NaN	NaN	NaN	NaN	NaN
MO000025800			NaN	NaN	NaN	NaN	NaN		HIF1A	V$HIF1A_Q5	0.56917	0.370842	1.53481	0.9921	0.000867632	72h
MO000025893	HOXB1	V$PBX_Q3	0.188166	0.0112093	16.7866	0.958	5.41926e-36	24h			NaN	NaN	NaN	NaN	NaN
MO000025899	HOXB7	V$PBX_Q3	0.188166	0.0112093	16.7866	0.958	5.41926e-36	24h			NaN	NaN	NaN	NaN	NaN
MO000026345	MTF1	V$MTF1_Q5	0.0408284	0.0158799	2.57108	0.9934	0.0024018	24h	MTF1	V$MTF1_Q5	0.229249	0.112093	2.04516	0.9793	0.000890586	72h
MO000027188			NaN	NaN	NaN	NaN	NaN		CDX2	V$CDX2_01	0.0395257	0.00467055	8.46275	0.9727	0.00210045	72h
MO000027262	HOXB8	V$PBX_Q3	0.188166	0.0112093	16.7866	0.958	5.41926e-36	24h			NaN	NaN	NaN	NaN	NaN
MO000027355			NaN	NaN	NaN	NaN	NaN		MEIS1	V$MEIS1_01	0.600791	0.408206	1.47178	0.9869	0.00173247	72h
MO000028025	PKNOX1	V$PBX_Q3	0.188166	0.0112093	16.7866	0.958	5.41926e-36	24h			NaN	NaN	NaN	NaN	NaN
MO000028026	PBX2	V$PBX_Q3	0.188166	0.0112093	16.7866	0.958	5.41926e-36	24h			NaN	NaN	NaN	NaN	NaN
MO000028027	PBX3	V$PBX_Q3	0.188166	0.0112093	16.7866	0.958	5.41926e-36	24h			NaN	NaN	NaN	NaN	NaN
MO000028601			NaN	NaN	NaN	NaN	NaN		BACH1	V$MAF_Q4	1.17787	0.833226	1.41362	0.9068	0.000100083	72h
MO000028605			NaN	NaN	NaN	NaN	NaN		BACH2	V$MAF_Q4	1.17787	0.833226	1.41362	0.9068	0.000100083	72h
MO000028607			NaN	NaN	NaN	NaN	NaN		PATZ1	V$MAZR_01	0.332016	0.183086	1.81345	0.9447	0.000659804	72h
MO000028667			NaN	NaN	NaN	NaN	NaN		MAFG	V$MAF_Q4	1.17787	0.833226	1.41362	0.9068	0.000100083	72h
MO000028668			NaN	NaN	NaN	NaN	NaN		MAFK	V$MAF_Q4	1.17787	0.833226	1.41362	0.9068	0.000100083	72h
MO000028729			NaN	NaN	NaN	NaN	NaN		KLF1	V$EKLF_Q5_01	0.237154	0.113961	2.081	0.9914	0.000578061	72h
MO000037925			NaN	NaN	NaN	NaN	NaN		MAFB	V$MAF_Q4	1.17787	0.833226	1.41362	0.9068	0.000100083	72h
MO000037926			NaN	NaN	NaN	NaN	NaN		MAF	V$MAF_Q4	1.17787	0.833226	1.41362	0.9068	0.000100083	72h
MO000042171	INSM1	V$INSM1_01	0.0301775	0.00560466	5.38437	0.9524	0.000132061	24h	INSM1	V$INSM1_01	0.0790514	0.00560466	14.1046	0.952	7.59946e-07	72h
MO000046007			NaN	NaN	NaN	NaN	NaN		MZF1	V$MZF1_Q5	2.03162	1.41891	1.43182	0.9774	1.95801e-07	72h
MO000054354			NaN	NaN	NaN	NaN	NaN		EBF1	V$COE1_Q6	0.656126	0.335345	1.95657	0.9523	1.89081e-07	72h
MO000125555			NaN	NaN	NaN	NaN	NaN		KLF4	V$GKLF_Q4	3.28854	2.14191	1.53533	0.9989	1.15393e-14	72h
MO000139239			NaN	NaN	NaN	NaN	NaN		ZNF263	V$FPM315_01	0.940711	0.567005	1.65909	0.9254	1.13183e-06	72h

## Sheet: HL60_Joined_3_12_24_72h_key_mol
ID	Master molecule name	Maximal radius	Reached from set	Reachable total	Score	FDR	Z-Score	Ranks sum	Hits	Hit names
MO000023341	Cdk6(h)	8.875	9	208010	0.44403	0	3.5449	12	["MO000007686","MO000013015","MO000019363","MO000025418","MO000025957","MO000026066","MO000026493","MO000028729","MO000046076"]	["CTCF(h)","FOXA2(h)","IRF-1(h)","KLF1(h)","NF-kappaB-p65-isoform1(h)","Pax-2(h)","Pax-6-isoform1(h)","REST-isoform2(h)","SRF(h)"]
MO000060068	IKK-beta-isoform1(h)	9.435	8	174684	0.440798	0.001	3.14566	17	["MO000007686","MO000013015","MO000019363","MO000025418","MO000025957","MO000026066","MO000028729","MO000046076"]	["CTCF(h)","IRF-1(h)","KLF1(h)","NF-kappaB-p65-isoform1(h)","Pax-2(h)","Pax-6-isoform1(h)","REST-isoform2(h)","SRF(h)"]
MO000022081	IKK-alpha(h):IKK-beta(h)	9.725	7	162480	0.396998	0	3.26477	27	["MO000007686","MO000013015","MO000019363","MO000025418","MO000025957","MO000028729","MO000046076"]	["CTCF(h)","IRF-1(h)","KLF1(h)","NF-kappaB-p65-isoform1(h)","Pax-2(h)","Pax-6-isoform1(h)","SRF(h)"]
MO000022231	MLK3(h)	8.625	9	202440	0.413748	0	2.65261	29	["MO000007686","MO000013015","MO000019363","MO000025418","MO000025957","MO000026066","MO000026493","MO000028729","MO000046076"]	["CTCF(h)","FOXA2(h)","IRF-1(h)","KLF1(h)","NF-kappaB-p65-isoform1(h)","Pax-2(h)","Pax-6-isoform1(h)","REST-isoform2(h)","SRF(h)"]
MO000033243	HTT(h)	9.66	11	209546	0.419406	0.004	2.58318	31	["MO000007686","MO000013015","MO000019363","MO000024683","MO000024966","MO000025418","MO000025957","MO000026066","MO000026493","MO000028729","MO000046076"]	["CTCF(h)","FOXA2(h)","IRF-1(h)","KLF1(h)","MAZ-isoform1(h)","NF-kappaB-p65-isoform1(h)","Pax-2(h)","Pax-5(h)","Pax-6-isoform1(h)","REST-isoform2(h)","SRF(h)"]
MO000060084	IKK-alpha(h)	9.36	7	163255	0.461146	0	2.36393	37	["MO000007686","MO000013015","MO000019363","MO000025418","MO000025957","MO000028729","MO000046076"]	["CTCF(h)","IRF-1(h)","KLF1(h)","NF-kappaB-p65-isoform1(h)","Pax-2(h)","Pax-6-isoform1(h)","SRF(h)"]
MO000140900	ING4-isoform1(h)	9.2	7	162854	0.377414	0.001	3.51286	38	["MO000007686","MO000013015","MO000019363","MO000025418","MO000026066","MO000028729","MO000046076"]	["CTCF(h)","IRF-1(h)","KLF1(h)","NF-kappaB-p65-isoform1(h)","Pax-6-isoform1(h)","REST-isoform2(h)","SRF(h)"]
MO000032670	PIAS3(h)	8.55	9	209135	0.424149	0.003	2.36546	40	["MO000007686","MO000013015","MO000019363","MO000024683","MO000025418","MO000025957","MO000026066","MO000028729","MO000046076"]	["CTCF(h)","IRF-1(h)","KLF1(h)","NF-kappaB-p65-isoform1(h)","Pax-2(h)","Pax-5(h)","Pax-6-isoform1(h)","REST-isoform2(h)","SRF(h)"]
MO000103308	CKI-gamma1-Isoform1L(h)	9.995	9	167363	0.385417	0.001	2.65786	42	["MO000007686","MO000013015","MO000019363","MO000025418","MO000025957","MO000026066","MO000026493","MO000028729","MO000046076"]	["CTCF(h)","FOXA2(h)","IRF-1(h)","KLF1(h)","NF-kappaB-p65-isoform1(h)","Pax-2(h)","Pax-6-isoform1(h)","REST-isoform2(h)","SRF(h)"]
MO000060089	TNF-alpha(h)	8.925	9	207913	0.354224	0.001	3.1886	46	["MO000007686","MO000013015","MO000019363","MO000025418","MO000025957","MO000026066","MO000026493","MO000028729","MO000046076"]	["CTCF(h)","FOXA2(h)","IRF-1(h)","KLF1(h)","NF-kappaB-p65-isoform1(h)","Pax-2(h)","Pax-6-isoform1(h)","REST-isoform2(h)","SRF(h)"]
MO000019454	Cdc34(h)	9.435	8	203305	0.383574	0.004	2.58538	47	["MO000007686","MO000013015","MO000019363","MO000025418","MO000025957","MO000026066","MO000028729","MO000046076"]	["CTCF(h)","IRF-1(h)","KLF1(h)","NF-kappaB-p65-isoform1(h)","Pax-2(h)","Pax-6-isoform1(h)","REST-isoform2(h)","SRF(h)"]
MO000021242	TAK1(h)	8.85	9	195895	0.381532	0.006	2.5913	47	["MO000007686","MO000013015","MO000019363","MO000025418","MO000025957","MO000026066","MO000026493","MO000028729","MO000046076"]	["CTCF(h)","FOXA2(h)","IRF-1(h)","KLF1(h)","NF-kappaB-p65-isoform1(h)","Pax-2(h)","Pax-6-isoform1(h)","REST-isoform2(h)","SRF(h)"]
MO000094750	Pc2-isoform1(h)	9.295	10	220776	0.478631	0.002	2.22833	51	["MO000007686","MO000013015","MO000019363","MO000024683","MO000025418","MO000025957","MO000026066","MO000026493","MO000028729","MO000046076"]	["CTCF(h)","FOXA2(h)","IRF-1(h)","KLF1(h)","NF-kappaB-p65-isoform1(h)","Pax-2(h)","Pax-5(h)","Pax-6-isoform1(h)","REST-isoform2(h)","SRF(h)"]
MO000019333	TBK1(h)	8.725	8	186139	0.357398	0.006	2.57846	56	["MO000007686","MO000013015","MO000019363","MO000025418","MO000025957","MO000026066","MO000028729","MO000046076"]	["CTCF(h)","IRF-1(h)","KLF1(h)","NF-kappaB-p65-isoform1(h)","Pax-2(h)","Pax-6-isoform1(h)","REST-isoform2(h)","SRF(h)"]
MO000023473	PP2Calpha1(h)	9.6	11	231818	0.424297	0.002	2.22817	56	["MO000007686","MO000013015","MO000019363","MO000024683","MO000024966","MO000025418","MO000025957","MO000026066","MO000026493","MO000028729","MO000046076"]	["CTCF(h)","FOXA2(h)","IRF-1(h)","KLF1(h)","MAZ-isoform1(h)","NF-kappaB-p65-isoform1(h)","Pax-2(h)","Pax-5(h)","Pax-6-isoform1(h)","REST-isoform2(h)","SRF(h)"]
MO000078619	IFNgamma(h)	9.6	9	221047	0.335574	0	2.72651	58	["MO000007686","MO000013015","MO000019363","MO000025418","MO000025957","MO000026066","MO000026493","MO000028729","MO000046076"]	["CTCF(h)","FOXA2(h)","IRF-1(h)","KLF1(h)","NF-kappaB-p65-isoform1(h)","Pax-2(h)","Pax-6-isoform1(h)","REST-isoform2(h)","SRF(h)"]
MO000092710	NIK(h)	9.435	9	193896	0.348501	0.003	2.64698	58	["MO000007686","MO000013015","MO000019363","MO000025418","MO000025957","MO000026066","MO000026493","MO000028729","MO000046076"]	["CTCF(h)","FOXA2(h)","IRF-1(h)","KLF1(h)","NF-kappaB-p65-isoform1(h)","Pax-2(h)","Pax-6-isoform1(h)","REST-isoform2(h)","SRF(h)"]
MO000009086	MEKK1(h)	8.55	9	224708	0.41111	0.003	2.23086	59	["MO000007686","MO000013015","MO000019363","MO000025418","MO000025957","MO000026066","MO000026493","MO000028729","MO000046076"]	["CTCF(h)","FOXA2(h)","IRF-1(h)","KLF1(h)","NF-kappaB-p65-isoform1(h)","Pax-2(h)","Pax-6-isoform1(h)","REST-isoform2(h)","SRF(h)"]
MO000046076	CTCF(h)	6.3	2	839	0.301399	0.005	6.7133	63	["MO000025418","MO000046076"]	["CTCF(h)","Pax-6-isoform1(h)"]
MO000019309	IKK-gamma(h)	9.5	10	234129	0.414997	0.01	2.11978	67	["MO000007686","MO000013015","MO000019363","MO000024683","MO000025418","MO000025957","MO000026066","MO000026493","MO000028729","MO000046076"]	["CTCF(h)","FOXA2(h)","IRF-1(h)","KLF1(h)","NF-kappaB-p65-isoform1(h)","Pax-2(h)","Pax-5(h)","Pax-6-isoform1(h)","REST-isoform2(h)","SRF(h)"]
MO000214670	MAP3K13(h)	9.6	9	217936	0.344495	0.001	2.4355	67	["MO000007686","MO000013015","MO000019363","MO000025418","MO000025957","MO000026066","MO000026493","MO000028729","MO000046076"]	["CTCF(h)","FOXA2(h)","IRF-1(h)","KLF1(h)","NF-kappaB-p65-isoform1(h)","Pax-2(h)","Pax-6-isoform1(h)","REST-isoform2(h)","SRF(h)"]
MO000035206	Rad23A(h)	8.985	10	202281	0.350415	0.007	2.37831	68	["MO000007686","MO000013015","MO000019363","MO000024683","MO000025418","MO000025957","MO000026066","MO000026493","MO000028729","MO000046076"]	["CTCF(h)","FOXA2(h)","IRF-1(h)","KLF1(h)","NF-kappaB-p65-isoform1(h)","Pax-2(h)","Pax-5(h)","Pax-6-isoform1(h)","REST-isoform2(h)","SRF(h)"]
MO000019363	NF-kappaB-p65-isoform1(h)	8.675	5	139404	0.370784	0.001	2.30077	71	["MO000013015","MO000019363","MO000025418","MO000028729","MO000046076"]	["CTCF(h)","KLF1(h)","NF-kappaB-p65-isoform1(h)","Pax-6-isoform1(h)","SRF(h)"]
MO000023474	PP2Cbeta2(h)	9.795	10	218158	0.364017	0.007	2.31021	71	["MO000007686","MO000013015","MO000019363","MO000024683","MO000025418","MO000025957","MO000026066","MO000026493","MO000028729","MO000046076"]	["CTCF(h)","FOXA2(h)","IRF-1(h)","KLF1(h)","NF-kappaB-p65-isoform1(h)","Pax-2(h)","Pax-5(h)","Pax-6-isoform1(h)","REST-isoform2(h)","SRF(h)"]
MO000093578	senp1-isoform1(h)	8.72	9	210663	0.328289	0.009	2.46675	73	["MO000007686","MO000013015","MO000019363","MO000025418","MO000025957","MO000026066","MO000026493","MO000028729","MO000046076"]	["CTCF(h)","FOXA2(h)","IRF-1(h)","KLF1(h)","NF-kappaB-p65-isoform1(h)","Pax-2(h)","Pax-6-isoform1(h)","REST-isoform2(h)","SRF(h)"]
MO000019310	IKK-beta(h)	9.295	9	207332	0.381235	0.009	2.23296	74	["MO000007686","MO000013015","MO000019363","MO000025418","MO000025957","MO000026066","MO000026493","MO000028729","MO000046076"]	["CTCF(h)","FOXA2(h)","IRF-1(h)","KLF1(h)","NF-kappaB-p65-isoform1(h)","Pax-2(h)","Pax-6-isoform1(h)","REST-isoform2(h)","SRF(h)"]
MO000022098	IKK-alpha(h){p}	9.36	8	171465	0.290368	0.001	2.66257	78	["MO000007686","MO000013015","MO000019363","MO000025418","MO000025957","MO000026066","MO000028729","MO000046076"]	["CTCF(h)","IRF-1(h)","KLF1(h)","NF-kappaB-p65-isoform1(h)","Pax-2(h)","Pax-6-isoform1(h)","REST-isoform2(h)","SRF(h)"]
MO000026066	REST-isoform2(h)	9.5	2	2735	0.273933	0	3.74783	78	["MO000013015","MO000026066"]	["REST-isoform2(h)","SRF(h)"]
MO000130317	JHDM3C(h)	9.15	9	178042	0.343137	0.009	2.33142	78	["MO000007686","MO000013015","MO000019363","MO000024683","MO000025418","MO000025957","MO000026066","MO000028729","MO000046076"]	["CTCF(h)","IRF-1(h)","KLF1(h)","NF-kappaB-p65-isoform1(h)","Pax-2(h)","Pax-5(h)","Pax-6-isoform1(h)","REST-isoform2(h)","SRF(h)"]
MO000334954	PIAS1-isoform2(h)	9.5	10	207515	0.329486	0.005	2.36386	78	["MO000007686","MO000013015","MO000019363","MO000024683","MO000025418","MO000025957","MO000026066","MO000026493","MO000028729","MO000046076"]	["CTCF(h)","FOXA2(h)","IRF-1(h)","KLF1(h)","NF-kappaB-p65-isoform1(h)","Pax-2(h)","Pax-5(h)","Pax-6-isoform1(h)","REST-isoform2(h)","SRF(h)"]
MO000081811	SUV39H1-isoform1(h)	9.1	9	182067	0.396151	0.004	2.1048	80	["MO000007686","MO000013015","MO000019363","MO000024683","MO000025418","MO000025957","MO000026066","MO000028729","MO000046076"]	["CTCF(h)","IRF-1(h)","KLF1(h)","NF-kappaB-p65-isoform1(h)","Pax-2(h)","Pax-5(h)","Pax-6-isoform1(h)","REST-isoform2(h)","SRF(h)"]
MO000339158	PIAS1-isoform3(h)	9.5	10	207515	0.329486	0.005	2.35796	80	["MO000007686","MO000013015","MO000019363","MO000024683","MO000025418","MO000025957","MO000026066","MO000026493","MO000028729","MO000046076"]	["CTCF(h)","FOXA2(h)","IRF-1(h)","KLF1(h)","NF-kappaB-p65-isoform1(h)","Pax-2(h)","Pax-5(h)","Pax-6-isoform1(h)","REST-isoform2(h)","SRF(h)"]
MO000079236	PIAS1-isoform1(h)	9.5	10	207516	0.32947	0.006	2.34579	82	["MO000007686","MO000013015","MO000019363","MO000024683","MO000025418","MO000025957","MO000026066","MO000026493","MO000028729","MO000046076"]	["CTCF(h)","FOXA2(h)","IRF-1(h)","KLF1(h)","NF-kappaB-p65-isoform1(h)","Pax-2(h)","Pax-5(h)","Pax-6-isoform1(h)","REST-isoform2(h)","SRF(h)"]
MO000030861	MKP-5(h)	8.85	10	233568	0.403974	0.006	2.02578	83	["MO000007686","MO000013015","MO000019363","MO000024683","MO000025418","MO000025957","MO000026066","MO000026493","MO000028729","MO000046076"]	["CTCF(h)","FOXA2(h)","IRF-1(h)","KLF1(h)","NF-kappaB-p65-isoform1(h)","Pax-2(h)","Pax-5(h)","Pax-6-isoform1(h)","REST-isoform2(h)","SRF(h)"]
MO000019279	NIK(h)	9.62	9	189771	0.314188	0.01	2.37355	84	["MO000007686","MO000013015","MO000019363","MO000025418","MO000025957","MO000026066","MO000026493","MO000028729","MO000046076"]	["CTCF(h)","FOXA2(h)","IRF-1(h)","KLF1(h)","NF-kappaB-p65-isoform1(h)","Pax-2(h)","Pax-6-isoform1(h)","REST-isoform2(h)","SRF(h)"]
MO000079379	HD3-isoform1(h)	8.985	9	206137	0.356597	0.002	2.22291	85	["MO000007686","MO000013015","MO000019363","MO000024683","MO000025418","MO000025957","MO000026066","MO000028729","MO000046076"]	["CTCF(h)","IRF-1(h)","KLF1(h)","NF-kappaB-p65-isoform1(h)","Pax-2(h)","Pax-5(h)","Pax-6-isoform1(h)","REST-isoform2(h)","SRF(h)"]
MO000009415	MKK6-isoform1(h)	9.72	10	215998	0.386451	0.001	2.08015	87	["MO000007686","MO000013015","MO000019363","MO000024683","MO000025418","MO000025957","MO000026066","MO000026493","MO000028729","MO000046076"]	["CTCF(h)","FOXA2(h)","IRF-1(h)","KLF1(h)","NF-kappaB-p65-isoform1(h)","Pax-2(h)","Pax-5(h)","Pax-6-isoform1(h)","REST-isoform2(h)","SRF(h)"]
MO000079380	HD3-isoform2(h)	8.985	9	206137	0.356595	0.005	2.19284	87	["MO000007686","MO000013015","MO000019363","MO000024683","MO000025418","MO000025957","MO000026066","MO000028729","MO000046076"]	["CTCF(h)","IRF-1(h)","KLF1(h)","NF-kappaB-p65-isoform1(h)","Pax-2(h)","Pax-5(h)","Pax-6-isoform1(h)","REST-isoform2(h)","SRF(h)"]
MO000157554	senp1-isoform2(h)	9.245	9	196323	0.29357	0.009	2.42263	88	["MO000007686","MO000013015","MO000019363","MO000025418","MO000025957","MO000026066","MO000026493","MO000028729","MO000046076"]	["CTCF(h)","FOXA2(h)","IRF-1(h)","KLF1(h)","NF-kappaB-p65-isoform1(h)","Pax-2(h)","Pax-6-isoform1(h)","REST-isoform2(h)","SRF(h)"]
MO000021423	MKK4(h)	8.85	10	235209	0.403626	0.01	1.9183	90	["MO000007686","MO000013015","MO000019363","MO000024683","MO000025418","MO000025957","MO000026066","MO000026493","MO000028729","MO000046076"]	["CTCF(h)","FOXA2(h)","IRF-1(h)","KLF1(h)","NF-kappaB-p65-isoform1(h)","Pax-2(h)","Pax-5(h)","Pax-6-isoform1(h)","REST-isoform2(h)","SRF(h)"]
MO000019315	IkappaBalpha(h)	9.85	9	222454	0.380362	0.009	2.10134	91	["MO000007686","MO000013015","MO000019363","MO000024683","MO000025418","MO000025957","MO000026066","MO000028729","MO000046076"]	["CTCF(h)","IRF-1(h)","KLF1(h)","NF-kappaB-p65-isoform1(h)","Pax-2(h)","Pax-5(h)","Pax-6-isoform1(h)","REST-isoform2(h)","SRF(h)"]
MO000041395	MKK4(h){pS221}{pT225}	9.075	10	227621	0.395878	0.007	2.0257	91	["MO000007686","MO000013015","MO000019363","MO000024683","MO000025418","MO000025957","MO000026066","MO000026493","MO000028729","MO000046076"]	["CTCF(h)","FOXA2(h)","IRF-1(h)","KLF1(h)","NF-kappaB-p65-isoform1(h)","Pax-2(h)","Pax-5(h)","Pax-6-isoform1(h)","REST-isoform2(h)","SRF(h)"]
MO000271182	IKK-beta-isoform4(h)	8.85	7	142430	0.255926	0.001	2.74499	93	["MO000007686","MO000013015","MO000019363","MO000025418","MO000026066","MO000028729","MO000046076"]	["CTCF(h)","IRF-1(h)","KLF1(h)","NF-kappaB-p65-isoform1(h)","Pax-6-isoform1(h)","REST-isoform2(h)","SRF(h)"]
MO000019450	IL-1beta(h)	9.675	9	174514	0.285658	0	2.43398	94	["MO000007686","MO000013015","MO000019363","MO000025418","MO000025957","MO000026066","MO000026493","MO000028729","MO000046076"]	["CTCF(h)","FOXA2(h)","IRF-1(h)","KLF1(h)","NF-kappaB-p65-isoform1(h)","Pax-2(h)","Pax-6-isoform1(h)","REST-isoform2(h)","SRF(h)"]
MO000020911	VEGF-165(h)	8.925	8	186508	0.309503	0.001	2.27151	95	["MO000007686","MO000013015","MO000019363","MO000025418","MO000025957","MO000026066","MO000026493","MO000028729"]	["FOXA2(h)","IRF-1(h)","KLF1(h)","NF-kappaB-p65-isoform1(h)","Pax-2(h)","Pax-6-isoform1(h)","REST-isoform2(h)","SRF(h)"]
MO000196466	IKK-beta-isoform2(h)	8.85	7	142430	0.255926	0.001	2.74005	95	["MO000007686","MO000013015","MO000019363","MO000025418","MO000026066","MO000028729","MO000046076"]	["CTCF(h)","IRF-1(h)","KLF1(h)","NF-kappaB-p65-isoform1(h)","Pax-6-isoform1(h)","REST-isoform2(h)","SRF(h)"]
MO000150044	IKK(h)	9.435	8	171111	0.281475	0.001	2.56785	96	["MO000007686","MO000013015","MO000019363","MO000025418","MO000025957","MO000026066","MO000028729","MO000046076"]	["CTCF(h)","IRF-1(h)","KLF1(h)","NF-kappaB-p65-isoform1(h)","Pax-2(h)","Pax-6-isoform1(h)","REST-isoform2(h)","SRF(h)"]
MO000196467	IKK-beta-isoform3(h)	8.85	7	142430	0.255926	0.001	2.74005	97	["MO000007686","MO000013015","MO000019363","MO000025418","MO000026066","MO000028729","MO000046076"]	["CTCF(h)","IRF-1(h)","KLF1(h)","NF-kappaB-p65-isoform1(h)","Pax-6-isoform1(h)","REST-isoform2(h)","SRF(h)"]
MO000022425	PP2ACalpha-isoform1(h)	9.375	11	260056	0.659018	0	1.66604	98	["MO000007686","MO000013015","MO000019363","MO000024683","MO000024966","MO000025418","MO000025957","MO000026066","MO000026493","MO000028729","MO000046076"]	["CTCF(h)","FOXA2(h)","IRF-1(h)","KLF1(h)","MAZ-isoform1(h)","NF-kappaB-p65-isoform1(h)","Pax-2(h)","Pax-5(h)","Pax-6-isoform1(h)","REST-isoform2(h)","SRF(h)"]
MO000032614	MEKK3(h)	8.85	10	238843	0.403196	0.009	1.85348	99	["MO000007686","MO000013015","MO000019363","MO000024683","MO000025418","MO000025957","MO000026066","MO000026493","MO000028729","MO000046076"]	["CTCF(h)","FOXA2(h)","IRF-1(h)","KLF1(h)","NF-kappaB-p65-isoform1(h)","Pax-2(h)","Pax-5(h)","Pax-6-isoform1(h)","REST-isoform2(h)","SRF(h)"]
MO000209230	DUSP18(h)	9.6	9	212606	0.307987	0.006	2.25231	99	["MO000007686","MO000013015","MO000019363","MO000025418","MO000025957","MO000026066","MO000026493","MO000028729","MO000046076"]	["CTCF(h)","FOXA2(h)","IRF-1(h)","KLF1(h)","NF-kappaB-p65-isoform1(h)","Pax-2(h)","Pax-6-isoform1(h)","REST-isoform2(h)","SRF(h)"]
MO000023578	HD3(h)	9.295	10	241315	0.490998	0.007	1.67129	100	["MO000007686","MO000013015","MO000019363","MO000024683","MO000025418","MO000025957","MO000026066","MO000026493","MO000028729","MO000046076"]	["CTCF(h)","FOXA2(h)","IRF-1(h)","KLF1(h)","NF-kappaB-p65-isoform1(h)","Pax-2(h)","Pax-5(h)","Pax-6-isoform1(h)","REST-isoform2(h)","SRF(h)"]
MO000031076	hipk2(h)	8.245	10	242751	0.598353	0.001	1.66103	100	["MO000007686","MO000013015","MO000019363","MO000024683","MO000025418","MO000025957","MO000026066","MO000026493","MO000028729","MO000046076"]	["CTCF(h)","FOXA2(h)","IRF-1(h)","KLF1(h)","NF-kappaB-p65-isoform1(h)","Pax-2(h)","Pax-5(h)","Pax-6-isoform1(h)","REST-isoform2(h)","SRF(h)"]
MO000132762	PP2Calpha(h)	8.55	11	256623	0.542292	0.004	1.64553	103	["MO000007686","MO000013015","MO000019363","MO000024683","MO000024966","MO000025418","MO000025957","MO000026066","MO000026493","MO000028729","MO000046076"]	["CTCF(h)","FOXA2(h)","IRF-1(h)","KLF1(h)","MAZ-isoform1(h)","NF-kappaB-p65-isoform1(h)","Pax-2(h)","Pax-5(h)","Pax-6-isoform1(h)","REST-isoform2(h)","SRF(h)"]
MO000019312	IKK-i(h)	8.46	8	182345	0.400828	0.004	1.83019	104	["MO000007686","MO000013015","MO000019363","MO000025418","MO000025957","MO000026066","MO000028729","MO000046076"]	["CTCF(h)","IRF-1(h)","KLF1(h)","NF-kappaB-p65-isoform1(h)","Pax-2(h)","Pax-6-isoform1(h)","REST-isoform2(h)","SRF(h)"]
MO000019973	sumo1(h)	9.76	10	214563	0.35044	0.009	2.03959	106	["MO000007686","MO000013015","MO000019363","MO000024683","MO000025418","MO000025957","MO000026066","MO000026493","MO000028729","MO000046076"]	["CTCF(h)","FOXA2(h)","IRF-1(h)","KLF1(h)","NF-kappaB-p65-isoform1(h)","Pax-2(h)","Pax-5(h)","Pax-6-isoform1(h)","REST-isoform2(h)","SRF(h)"]
MO000142275	SIRT6-isoform1(h)	9.87	9	166125	0.282011	0.009	2.32353	108	["MO000007686","MO000013015","MO000019363","MO000025418","MO000025957","MO000026066","MO000026493","MO000028729","MO000046076"]	["CTCF(h)","FOXA2(h)","IRF-1(h)","KLF1(h)","NF-kappaB-p65-isoform1(h)","Pax-2(h)","Pax-6-isoform1(h)","REST-isoform2(h)","SRF(h)"]
MO000085248	TRAF7-xbb1(h)	8.77	9	208165	0.304473	0.008	2.19142	110	["MO000007686","MO000013015","MO000019363","MO000025418","MO000025957","MO000026066","MO000026493","MO000028729","MO000046076"]	["CTCF(h)","FOXA2(h)","IRF-1(h)","KLF1(h)","NF-kappaB-p65-isoform1(h)","Pax-2(h)","Pax-6-isoform1(h)","REST-isoform2(h)","SRF(h)"]
MO000286116	CREBBP-isoform2(h)	8.64	8	194834	0.309115	0.008	2.13007	110	["MO000007686","MO000013015","MO000019363","MO000025418","MO000025957","MO000026066","MO000028729","MO000046076"]	["CTCF(h)","IRF-1(h)","KLF1(h)","NF-kappaB-p65-isoform1(h)","Pax-2(h)","Pax-6-isoform1(h)","REST-isoform2(h)","SRF(h)"]
MO000092896	p38beta(h)	9.45	10	243246	0.489	0.004	1.46623	115	["MO000007686","MO000013015","MO000019363","MO000024683","MO000025418","MO000025957","MO000026066","MO000026493","MO000028729","MO000046076"]	["CTCF(h)","FOXA2(h)","IRF-1(h)","KLF1(h)","NF-kappaB-p65-isoform1(h)","Pax-2(h)","Pax-5(h)","Pax-6-isoform1(h)","REST-isoform2(h)","SRF(h)"]
MO000166805	LDP4(h)	8.85	10	235764	0.403028	0.01	1.66994	117	["MO000007686","MO000013015","MO000019363","MO000024683","MO000025418","MO000025957","MO000026066","MO000026493","MO000028729","MO000046076"]	["CTCF(h)","FOXA2(h)","IRF-1(h)","KLF1(h)","NF-kappaB-p65-isoform1(h)","Pax-2(h)","Pax-5(h)","Pax-6-isoform1(h)","REST-isoform2(h)","SRF(h)"]
MO000025871	TRIM22(h)	9.82	9	194259	0.29125	0.01	2.11383	118	["MO000007686","MO000013015","MO000019363","MO000025418","MO000025957","MO000026066","MO000026493","MO000028729","MO000046076"]	["CTCF(h)","FOXA2(h)","IRF-1(h)","KLF1(h)","NF-kappaB-p65-isoform1(h)","Pax-2(h)","Pax-6-isoform1(h)","REST-isoform2(h)","SRF(h)"]
MO000004689	p38gamma(h)	9.45	10	244513	0.488755	0.009	1.45122	120	["MO000007686","MO000013015","MO000019363","MO000024683","MO000025418","MO000025957","MO000026066","MO000026493","MO000028729","MO000046076"]	["CTCF(h)","FOXA2(h)","IRF-1(h)","KLF1(h)","NF-kappaB-p65-isoform1(h)","Pax-2(h)","Pax-5(h)","Pax-6-isoform1(h)","REST-isoform2(h)","SRF(h)"]
MO000145455	RNF23(h)	9.82	9	194290	0.291246	0.01	2.11377	120	["MO000007686","MO000013015","MO000019363","MO000025418","MO000025957","MO000026066","MO000026493","MO000028729","MO000046076"]	["CTCF(h)","FOXA2(h)","IRF-1(h)","KLF1(h)","NF-kappaB-p65-isoform1(h)","Pax-2(h)","Pax-6-isoform1(h)","REST-isoform2(h)","SRF(h)"]
MO000255881	MSK1-isoform2(h)	8.72	8	201691	0.263854	0.006	2.24374	120	["MO000007686","MO000013015","MO000019363","MO000025418","MO000025957","MO000026066","MO000026493","MO000028729"]	["FOXA2(h)","IRF-1(h)","KLF1(h)","NF-kappaB-p65-isoform1(h)","Pax-2(h)","Pax-6-isoform1(h)","REST-isoform2(h)","SRF(h)"]
MO000021207	Caspase-7(h)	9.87	11	258582	0.577411	0.005	1.39206	121	["MO000007686","MO000013015","MO000019363","MO000024683","MO000024966","MO000025418","MO000025957","MO000026066","MO000026493","MO000028729","MO000046076"]	["CTCF(h)","FOXA2(h)","IRF-1(h)","KLF1(h)","MAZ-isoform1(h)","NF-kappaB-p65-isoform1(h)","Pax-2(h)","Pax-5(h)","Pax-6-isoform1(h)","REST-isoform2(h)","SRF(h)"]
MO000340228	MSK1-isoform3(h)	8.72	8	201691	0.263854	0.006	2.23752	122	["MO000007686","MO000013015","MO000019363","MO000025418","MO000025957","MO000026066","MO000026493","MO000028729"]	["FOXA2(h)","IRF-1(h)","KLF1(h)","NF-kappaB-p65-isoform1(h)","Pax-2(h)","Pax-6-isoform1(h)","REST-isoform2(h)","SRF(h)"]
MO000056654	p300(h)	9.99	11	259969	0.663339	0.005	1.24126	131	["MO000007686","MO000013015","MO000019363","MO000024683","MO000024966","MO000025418","MO000025957","MO000026066","MO000026493","MO000028729","MO000046076"]	["CTCF(h)","FOXA2(h)","IRF-1(h)","KLF1(h)","MAZ-isoform1(h)","NF-kappaB-p65-isoform1(h)","Pax-2(h)","Pax-5(h)","Pax-6-isoform1(h)","REST-isoform2(h)","SRF(h)"]
MO000032135	proCaspase-6(h)	8.985	8	203793	0.315632	0.01	1.85816	132	["MO000007686","MO000013015","MO000019363","MO000025418","MO000025957","MO000026066","MO000028729","MO000046076"]	["CTCF(h)","IRF-1(h)","KLF1(h)","NF-kappaB-p65-isoform1(h)","Pax-2(h)","Pax-6-isoform1(h)","REST-isoform2(h)","SRF(h)"]
MO000081812	SUV39H1(h)	9.9	8	139715	0.327355	0.005	1.81015	138	["MO000007686","MO000013015","MO000019363","MO000024683","MO000025418","MO000026066","MO000028729","MO000046076"]	["CTCF(h)","IRF-1(h)","KLF1(h)","NF-kappaB-p65-isoform1(h)","Pax-5(h)","Pax-6-isoform1(h)","REST-isoform2(h)","SRF(h)"]
MO000022168	MLK2(h)	9.96	9	175549	0.252731	0.01	2.12065	141	["MO000007686","MO000013015","MO000019363","MO000025418","MO000025957","MO000026066","MO000026493","MO000028729","MO000046076"]	["CTCF(h)","FOXA2(h)","IRF-1(h)","KLF1(h)","NF-kappaB-p65-isoform1(h)","Pax-2(h)","Pax-6-isoform1(h)","REST-isoform2(h)","SRF(h)"]
MO000032573	Rac2(h)	9.795	9	189074	0.3142	0.005	1.72319	148	["MO000007686","MO000013015","MO000019363","MO000024683","MO000025418","MO000025957","MO000026066","MO000028729","MO000046076"]	["CTCF(h)","IRF-1(h)","KLF1(h)","NF-kappaB-p65-isoform1(h)","Pax-2(h)","Pax-5(h)","Pax-6-isoform1(h)","REST-isoform2(h)","SRF(h)"]
MO000038327	traf6{ub(n)}:tab2:TAK1:TAB1	9.9	8	166834	0.258308	0.001	2.00973	151	["MO000007686","MO000013015","MO000019363","MO000025418","MO000025957","MO000026066","MO000028729","MO000046076"]	["CTCF(h)","IRF-1(h)","KLF1(h)","NF-kappaB-p65-isoform1(h)","Pax-2(h)","Pax-6-isoform1(h)","REST-isoform2(h)","SRF(h)"]
MO000098996	hipk2-isoform2(h)	9.82	10	197218	0.388066	0.002	1.27244	153	["MO000007686","MO000013015","MO000019363","MO000024683","MO000025418","MO000025957","MO000026066","MO000026493","MO000028729","MO000046076"]	["CTCF(h)","FOXA2(h)","IRF-1(h)","KLF1(h)","NF-kappaB-p65-isoform1(h)","Pax-2(h)","Pax-5(h)","Pax-6-isoform1(h)","REST-isoform2(h)","SRF(h)"]
MO000480262	HD3(h){pS424}	8.98	6	152445	0.232796	0.003	2.25299	153	["MO000013015","MO000019363","MO000025418","MO000026066","MO000028729","MO000046076"]	["CTCF(h)","KLF1(h)","NF-kappaB-p65-isoform1(h)","Pax-6-isoform1(h)","REST-isoform2(h)","SRF(h)"]
MO000098995	hipk2-isoform1(h)	9.82	10	197218	0.388066	0.002	1.27045	156	["MO000007686","MO000013015","MO000019363","MO000024683","MO000025418","MO000025957","MO000026066","MO000026493","MO000028729","MO000046076"]	["CTCF(h)","FOXA2(h)","IRF-1(h)","KLF1(h)","NF-kappaB-p65-isoform1(h)","Pax-2(h)","Pax-5(h)","Pax-6-isoform1(h)","REST-isoform2(h)","SRF(h)"]
MO000098997	hipk2-isoform3(h)	9.82	10	197218	0.388066	0.004	1.26695	156	["MO000007686","MO000013015","MO000019363","MO000024683","MO000025418","MO000025957","MO000026066","MO000026493","MO000028729","MO000046076"]	["CTCF(h)","FOXA2(h)","IRF-1(h)","KLF1(h)","NF-kappaB-p65-isoform1(h)","Pax-2(h)","Pax-5(h)","Pax-6-isoform1(h)","REST-isoform2(h)","SRF(h)"]
MO000038590	Rac1:GTP:MEKK4	9.9	8	166330	0.245048	0.005	2.07843	157	["MO000007686","MO000013015","MO000019363","MO000025418","MO000025957","MO000026066","MO000026493","MO000028729"]	["FOXA2(h)","IRF-1(h)","KLF1(h)","NF-kappaB-p65-isoform1(h)","Pax-2(h)","Pax-6-isoform1(h)","REST-isoform2(h)","SRF(h)"]
MO000130316	JHDM3C-isoform1(h)	9.9	7	103160	0.234897	0.005	2.22606	159	["MO000013015","MO000019363","MO000024683","MO000025418","MO000026066","MO000028729","MO000046076"]	["CTCF(h)","KLF1(h)","NF-kappaB-p65-isoform1(h)","Pax-5(h)","Pax-6-isoform1(h)","REST-isoform2(h)","SRF(h)"]
MO000038328	IKK-alpha:IKK-beta{p}:(IKK-gamma)2	9.435	7	140211	0.208066	0.003	2.57077	163	["MO000007686","MO000013015","MO000019363","MO000025418","MO000025957","MO000026066","MO000028729"]	["IRF-1(h)","KLF1(h)","NF-kappaB-p65-isoform1(h)","Pax-2(h)","Pax-6-isoform1(h)","REST-isoform2(h)","SRF(h)"]
MO000024708	CUX-1(h)	9.975	10	130985	0.243616	0.002	2.05	164	["MO000007686","MO000013015","MO000019363","MO000024683","MO000025418","MO000025957","MO000026066","MO000026493","MO000028729","MO000046076"]	["CTCF(h)","FOXA2(h)","IRF-1(h)","KLF1(h)","NF-kappaB-p65-isoform1(h)","Pax-2(h)","Pax-5(h)","Pax-6-isoform1(h)","REST-isoform2(h)","SRF(h)"]
MO000124880	PDLIM2(h)	10	6	79183	0.244545	0.003	1.99203	168	["MO000013015","MO000019363","MO000025418","MO000025957","MO000028729","MO000046076"]	["CTCF(h)","KLF1(h)","NF-kappaB-p65-isoform1(h)","Pax-2(h)","Pax-6-isoform1(h)","SRF(h)"]
MO000320872	PP2Cgamma(h){p}	8.15	7	166772	0.24902	0.008	1.8773	168	["MO000007686","MO000013015","MO000019363","MO000025418","MO000025957","MO000026066","MO000028729"]	["IRF-1(h)","KLF1(h)","NF-kappaB-p65-isoform1(h)","Pax-2(h)","Pax-6-isoform1(h)","REST-isoform2(h)","SRF(h)"]
MO000038749	(TRAF2)2:(ASK1{p})2	9.9	8	166331	0.245048	0.005	1.97533	169	["MO000007686","MO000013015","MO000019363","MO000025418","MO000025957","MO000026066","MO000026493","MO000028729"]	["FOXA2(h)","IRF-1(h)","KLF1(h)","NF-kappaB-p65-isoform1(h)","Pax-2(h)","Pax-6-isoform1(h)","REST-isoform2(h)","SRF(h)"]
MO000320888	PP2Cgamma(h){pS}{pT}	8.15	7	166772	0.24902	0.008	1.8773	170	["MO000007686","MO000013015","MO000019363","MO000025418","MO000025957","MO000026066","MO000028729"]	["IRF-1(h)","KLF1(h)","NF-kappaB-p65-isoform1(h)","Pax-2(h)","Pax-6-isoform1(h)","REST-isoform2(h)","SRF(h)"]
MO000078695	MKK3-isoform1(h)	9.795	9	193205	0.271559	0.009	1.71673	171	["MO000007686","MO000013015","MO000019363","MO000024683","MO000025418","MO000025957","MO000026066","MO000028729","MO000046076"]	["CTCF(h)","IRF-1(h)","KLF1(h)","NF-kappaB-p65-isoform1(h)","Pax-2(h)","Pax-5(h)","Pax-6-isoform1(h)","REST-isoform2(h)","SRF(h)"]
MO000035317	RhoG(h)	9.795	9	185734	0.314436	0.005	1.40831	172	["MO000007686","MO000013015","MO000019363","MO000024683","MO000025418","MO000025957","MO000026066","MO000028729","MO000046076"]	["CTCF(h)","IRF-1(h)","KLF1(h)","NF-kappaB-p65-isoform1(h)","Pax-2(h)","Pax-5(h)","Pax-6-isoform1(h)","REST-isoform2(h)","SRF(h)"]
MO000038695	PIP3:PDK1{pS241}	9.93	9	173073	0.245609	0.009	1.87541	174	["MO000007686","MO000013015","MO000019363","MO000024966","MO000025418","MO000025957","MO000026066","MO000026493","MO000028729"]	["FOXA2(h)","IRF-1(h)","KLF1(h)","MAZ-isoform1(h)","NF-kappaB-p65-isoform1(h)","Pax-2(h)","Pax-6-isoform1(h)","REST-isoform2(h)","SRF(h)"]
MO000013015	SRF(h)	8.1	2	15581	0.282668	0.001	1.51812	175	["MO000013015","MO000019363"]	["NF-kappaB-p65-isoform1(h)","SRF(h)"]
MO000022232	DLK(h)	9.675	8	172051	0.235688	0.008	1.99055	175	["MO000007686","MO000013015","MO000019363","MO000025418","MO000025957","MO000026066","MO000026493","MO000028729"]	["FOXA2(h)","IRF-1(h)","KLF1(h)","NF-kappaB-p65-isoform1(h)","Pax-2(h)","Pax-6-isoform1(h)","REST-isoform2(h)","SRF(h)"]
MO000032424	CaMKIV(h)	9.96	6	80192	0.287727	0.006	1.5027	175	["MO000007686","MO000013015","MO000019363","MO000025418","MO000025957","MO000028729"]	["IRF-1(h)","KLF1(h)","NF-kappaB-p65-isoform1(h)","Pax-2(h)","Pax-6-isoform1(h)","SRF(h)"]
MO000007686	IRF-1(h)	9.7	3	24565	0.282605	0	1.50947	178	["MO000007686","MO000013015","MO000019363"]	["IRF-1(h)","NF-kappaB-p65-isoform1(h)","SRF(h)"]
MO000037358	Rac3(h)	9.795	9	188961	0.314229	0.005	1.30206	178	["MO000007686","MO000013015","MO000019363","MO000024683","MO000025418","MO000025957","MO000026066","MO000028729","MO000046076"]	["CTCF(h)","IRF-1(h)","KLF1(h)","NF-kappaB-p65-isoform1(h)","Pax-2(h)","Pax-5(h)","Pax-6-isoform1(h)","REST-isoform2(h)","SRF(h)"]
MO000154373	Senp5-isoform1(h)	9.63	8	136734	0.252506	0.009	1.80284	178	["MO000007686","MO000013015","MO000019363","MO000025418","MO000025957","MO000026066","MO000028729","MO000046076"]	["CTCF(h)","IRF-1(h)","KLF1(h)","NF-kappaB-p65-isoform1(h)","Pax-2(h)","Pax-6-isoform1(h)","REST-isoform2(h)","SRF(h)"]
MO000032609	CaMKII-alpha(h)	9.66	6	114218	0.262452	0.004	1.64066	183	["MO000013015","MO000019363","MO000025418","MO000025957","MO000028729","MO000046076"]	["CTCF(h)","KLF1(h)","NF-kappaB-p65-isoform1(h)","Pax-2(h)","Pax-6-isoform1(h)","SRF(h)"]
MO000056714	HD1(h)	9.675	5	49897	0.335908	0	1.19342	183	["MO000013015","MO000019363","MO000025418","MO000028729","MO000046076"]	["CTCF(h)","KLF1(h)","NF-kappaB-p65-isoform1(h)","Pax-6-isoform1(h)","SRF(h)"]
MO000202967	Tie2(h)	9.63	8	172289	0.215792	0.007	2.18097	184	["MO000007686","MO000013015","MO000019363","MO000025418","MO000025957","MO000026066","MO000028729","MO000046076"]	["CTCF(h)","IRF-1(h)","KLF1(h)","NF-kappaB-p65-isoform1(h)","Pax-2(h)","Pax-6-isoform1(h)","REST-isoform2(h)","SRF(h)"]
MO000328352	SUV39H1-isoform2(h)	9.9	7	102626	0.269106	0.001	1.49918	186	["MO000013015","MO000019363","MO000024683","MO000025418","MO000026066","MO000028729","MO000046076"]	["CTCF(h)","KLF1(h)","NF-kappaB-p65-isoform1(h)","Pax-5(h)","Pax-6-isoform1(h)","REST-isoform2(h)","SRF(h)"]
MO000042526	NRG1-beta1(h)	8.925	8	176246	0.242316	0.002	1.79088	189	["MO000007686","MO000013015","MO000019363","MO000025418","MO000025957","MO000026066","MO000026493","MO000028729"]	["FOXA2(h)","IRF-1(h)","KLF1(h)","NF-kappaB-p65-isoform1(h)","Pax-2(h)","Pax-6-isoform1(h)","REST-isoform2(h)","SRF(h)"]
MO000254529	Pc2-isoform2(h)	9.735	7	113778	0.215838	0.01	2.10484	189	["MO000007686","MO000013015","MO000019363","MO000025418","MO000026066","MO000028729","MO000046076"]	["CTCF(h)","IRF-1(h)","KLF1(h)","NF-kappaB-p65-isoform1(h)","Pax-6-isoform1(h)","REST-isoform2(h)","SRF(h)"]
MO000019341	MKK6-isoform2(h)	9.795	9	199643	0.28985	0.006	1.29795	191	["MO000007686","MO000013015","MO000019363","MO000024683","MO000025418","MO000025957","MO000026066","MO000028729","MO000046076"]	["CTCF(h)","IRF-1(h)","KLF1(h)","NF-kappaB-p65-isoform1(h)","Pax-2(h)","Pax-5(h)","Pax-6-isoform1(h)","REST-isoform2(h)","SRF(h)"]
MO000085243	MEKK3-isoform1(h)	9.675	8	176261	0.239979	0.006	1.72457	193	["MO000007686","MO000013015","MO000019363","MO000025418","MO000025957","MO000026066","MO000028729","MO000046076"]	["CTCF(h)","IRF-1(h)","KLF1(h)","NF-kappaB-p65-isoform1(h)","Pax-2(h)","Pax-6-isoform1(h)","REST-isoform2(h)","SRF(h)"]
MO000036573	MLTK-isoform2(h)	9.96	8	167478	0.226332	0.009	1.90791	196	["MO000007686","MO000013015","MO000019363","MO000025418","MO000025957","MO000026066","MO000028729","MO000046076"]	["CTCF(h)","IRF-1(h)","KLF1(h)","NF-kappaB-p65-isoform1(h)","Pax-2(h)","Pax-6-isoform1(h)","REST-isoform2(h)","SRF(h)"]
MO000036594	TAO2(h)	9.96	8	167548	0.226322	0.009	1.90841	196	["MO000007686","MO000013015","MO000019363","MO000025418","MO000025957","MO000026066","MO000028729","MO000046076"]	["CTCF(h)","IRF-1(h)","KLF1(h)","NF-kappaB-p65-isoform1(h)","Pax-2(h)","Pax-6-isoform1(h)","REST-isoform2(h)","SRF(h)"]
MO000166832	PP2Ceta(h)	9.435	8	109568	0.255601	0.003	1.45276	200	["MO000007686","MO000013015","MO000019363","MO000025418","MO000025957","MO000026066","MO000028729","MO000046076"]	["CTCF(h)","IRF-1(h)","KLF1(h)","NF-kappaB-p65-isoform1(h)","Pax-2(h)","Pax-6-isoform1(h)","REST-isoform2(h)","SRF(h)"]
MO000032664	MEKK4(h)	9.96	9	178994	0.252545	0.007	1.45081	205	["MO000007686","MO000013015","MO000019363","MO000025418","MO000025957","MO000026066","MO000026493","MO000028729","MO000046076"]	["CTCF(h)","FOXA2(h)","IRF-1(h)","KLF1(h)","NF-kappaB-p65-isoform1(h)","Pax-2(h)","Pax-6-isoform1(h)","REST-isoform2(h)","SRF(h)"]
MO000168067	TAK1a(h){pT187}	9.96	8	167001	0.226361	0.006	1.81743	205	["MO000007686","MO000013015","MO000019363","MO000025418","MO000025957","MO000026066","MO000028729","MO000046076"]	["CTCF(h)","IRF-1(h)","KLF1(h)","NF-kappaB-p65-isoform1(h)","Pax-2(h)","Pax-6-isoform1(h)","REST-isoform2(h)","SRF(h)"]
MO000254198	amotl2-isoform3(h)	8.025	6	117564	0.200524	0.002	2.06738	206	["MO000007686","MO000013015","MO000019363","MO000025418","MO000026066","MO000028729"]	["IRF-1(h)","KLF1(h)","NF-kappaB-p65-isoform1(h)","Pax-6-isoform1(h)","REST-isoform2(h)","SRF(h)"]
MO000036570	MLTK(h)	9.46	8	172735	0.226084	0.008	1.83379	207	["MO000007686","MO000013015","MO000019363","MO000025418","MO000025957","MO000026066","MO000028729","MO000046076"]	["CTCF(h)","IRF-1(h)","KLF1(h)","NF-kappaB-p65-isoform1(h)","Pax-2(h)","Pax-6-isoform1(h)","REST-isoform2(h)","SRF(h)"]
MO000134671	amotl2-isoform1(h)	8.025	6	117565	0.200523	0.002	2.05557	209	["MO000007686","MO000013015","MO000019363","MO000025418","MO000026066","MO000028729"]	["IRF-1(h)","KLF1(h)","NF-kappaB-p65-isoform1(h)","Pax-6-isoform1(h)","REST-isoform2(h)","SRF(h)"]
MO000134673	amotl2-isoform2(h)	8.025	6	117583	0.200522	0.002	2.05572	209	["MO000007686","MO000013015","MO000019363","MO000025418","MO000026066","MO000028729"]	["IRF-1(h)","KLF1(h)","NF-kappaB-p65-isoform1(h)","Pax-6-isoform1(h)","REST-isoform2(h)","SRF(h)"]
MO000041863	TAK1(h){p}	9.46	8	160636	0.218128	0.002	1.84467	211	["MO000007686","MO000013015","MO000019363","MO000025418","MO000025957","MO000026066","MO000028729","MO000046076"]	["CTCF(h)","IRF-1(h)","KLF1(h)","NF-kappaB-p65-isoform1(h)","Pax-2(h)","Pax-6-isoform1(h)","REST-isoform2(h)","SRF(h)"]
MO000038759	GCK:(MEKK1{pT})2	9.9	8	155998	0.226692	0.007	1.70874	214	["MO000007686","MO000013015","MO000019363","MO000025418","MO000025957","MO000026066","MO000026493","MO000028729"]	["FOXA2(h)","IRF-1(h)","KLF1(h)","NF-kappaB-p65-isoform1(h)","Pax-2(h)","Pax-6-isoform1(h)","REST-isoform2(h)","SRF(h)"]
MO000328447	HAUSP-isoform3(h)	8.725	7	158349	0.246777	0.008	1.34129	216	["MO000007686","MO000013015","MO000019363","MO000025418","MO000025957","MO000026066","MO000028729"]	["IRF-1(h)","KLF1(h)","NF-kappaB-p65-isoform1(h)","Pax-2(h)","Pax-6-isoform1(h)","REST-isoform2(h)","SRF(h)"]
MO000019071	TAB1(h)	9.435	9	191009	0.282617	0.009	1.0693	217	["MO000007686","MO000013015","MO000019363","MO000024683","MO000025418","MO000025957","MO000026066","MO000028729","MO000046076"]	["CTCF(h)","IRF-1(h)","KLF1(h)","NF-kappaB-p65-isoform1(h)","Pax-2(h)","Pax-5(h)","Pax-6-isoform1(h)","REST-isoform2(h)","SRF(h)"]
MO000041374	MKK4-isoform1(h)	9.795	10	193570	0.288638	0.004	1.01494	217	["MO000007686","MO000013015","MO000019363","MO000024683","MO000025418","MO000025957","MO000026066","MO000026493","MO000028729","MO000046076"]	["CTCF(h)","FOXA2(h)","IRF-1(h)","KLF1(h)","NF-kappaB-p65-isoform1(h)","Pax-2(h)","Pax-5(h)","Pax-6-isoform1(h)","REST-isoform2(h)","SRF(h)"]
MO000335175	SIRT2-isoform5(h)	9.45	4	51034	0.209243	0.007	1.8926	217	["MO000013015","MO000019363","MO000025418","MO000046076"]	["CTCF(h)","NF-kappaB-p65-isoform1(h)","Pax-6-isoform1(h)","SRF(h)"]
MO000158699	MLTK-isoform3(h)	9.46	8	172702	0.226088	0.008	1.70448	219	["MO000007686","MO000013015","MO000019363","MO000025418","MO000025957","MO000026066","MO000028729","MO000046076"]	["CTCF(h)","IRF-1(h)","KLF1(h)","NF-kappaB-p65-isoform1(h)","Pax-2(h)","Pax-6-isoform1(h)","REST-isoform2(h)","SRF(h)"]
MO000036592	TAO1(h)	9.96	8	165455	0.217699	0.01	1.76338	220	["MO000007686","MO000013015","MO000019363","MO000025418","MO000025957","MO000026066","MO000028729","MO000046076"]	["CTCF(h)","IRF-1(h)","KLF1(h)","NF-kappaB-p65-isoform1(h)","Pax-2(h)","Pax-6-isoform1(h)","REST-isoform2(h)","SRF(h)"]
MO000125290	MEKK4-isoform2(h)	9.675	8	171965	0.235653	0.007	1.4525	221	["MO000007686","MO000013015","MO000019363","MO000025418","MO000025957","MO000026066","MO000026493","MO000028729"]	["FOXA2(h)","IRF-1(h)","KLF1(h)","NF-kappaB-p65-isoform1(h)","Pax-2(h)","Pax-6-isoform1(h)","REST-isoform2(h)","SRF(h)"]
MO000256728	PDLIM2-isoform2(h)	9.45	4	46192	0.209402	0.002	1.81597	222	["MO000013015","MO000019363","MO000025418","MO000046076"]	["CTCF(h)","NF-kappaB-p65-isoform1(h)","Pax-6-isoform1(h)","SRF(h)"]
MO000256198	MKK7-isoform4(h)	9.145	8	186863	0.272256	0.005	1.0463	223	["MO000007686","MO000013015","MO000019363","MO000025418","MO000025957","MO000026066","MO000026493","MO000028729"]	["FOXA2(h)","IRF-1(h)","KLF1(h)","NF-kappaB-p65-isoform1(h)","Pax-2(h)","Pax-6-isoform1(h)","REST-isoform2(h)","SRF(h)"]
MO000019374	IL-1alpha(h)	9.825	8	175185	0.233892	0.006	1.46598	225	["MO000007686","MO000013015","MO000019363","MO000025418","MO000025957","MO000026493","MO000028729","MO000046076"]	["CTCF(h)","FOXA2(h)","IRF-1(h)","KLF1(h)","NF-kappaB-p65-isoform1(h)","Pax-2(h)","Pax-6-isoform1(h)","SRF(h)"]
MO000032668	GCK(h)	9.325	8	155717	0.230308	0.01	1.42773	234	["MO000013015","MO000019363","MO000025418","MO000025957","MO000026066","MO000026493","MO000028729","MO000046076"]	["CTCF(h)","FOXA2(h)","KLF1(h)","NF-kappaB-p65-isoform1(h)","Pax-2(h)","Pax-6-isoform1(h)","REST-isoform2(h)","SRF(h)"]
MO000041511	traf6{ub}:TAK1{p}:TAB1{p}:tab2:PKR	9.9	8	166835	0.258308	0.001	1.00793	234	["MO000007686","MO000013015","MO000019363","MO000025418","MO000025957","MO000026066","MO000028729","MO000046076"]	["CTCF(h)","IRF-1(h)","KLF1(h)","NF-kappaB-p65-isoform1(h)","Pax-2(h)","Pax-6-isoform1(h)","REST-isoform2(h)","SRF(h)"]
MO000007361	IL-4(h)	7.86	6	169953	0.217697	0.005	1.60792	235	["MO000007686","MO000013015","MO000019363","MO000025418","MO000025957","MO000028729"]	["IRF-1(h)","KLF1(h)","NF-kappaB-p65-isoform1(h)","Pax-2(h)","Pax-6-isoform1(h)","SRF(h)"]
MO000166804	LDP4-isoform1(h)	9.675	8	173625	0.235408	0.008	1.28697	235	["MO000007686","MO000013015","MO000019363","MO000025418","MO000025957","MO000026066","MO000026493","MO000028729"]	["FOXA2(h)","IRF-1(h)","KLF1(h)","NF-kappaB-p65-isoform1(h)","Pax-2(h)","Pax-6-isoform1(h)","REST-isoform2(h)","SRF(h)"]
MO000166808	LDP4-isoform2(h)	9.675	8	173625	0.235408	0.008	1.28692	237	["MO000007686","MO000013015","MO000019363","MO000025418","MO000025957","MO000026066","MO000026493","MO000028729"]	["FOXA2(h)","IRF-1(h)","KLF1(h)","NF-kappaB-p65-isoform1(h)","Pax-2(h)","Pax-6-isoform1(h)","REST-isoform2(h)","SRF(h)"]
MO000099481	IL-8-isoform1(h)	8.025	6	122804	0.200265	0.001	1.76097	240	["MO000007686","MO000013015","MO000019363","MO000025418","MO000026066","MO000028729"]	["IRF-1(h)","KLF1(h)","NF-kappaB-p65-isoform1(h)","Pax-6-isoform1(h)","REST-isoform2(h)","SRF(h)"]
MO000084677	MEKK4-xbb2(h)	9.675	8	171965	0.235654	0.006	1.19543	241	["MO000007686","MO000013015","MO000019363","MO000025418","MO000025957","MO000026066","MO000026493","MO000028729"]	["FOXA2(h)","IRF-1(h)","KLF1(h)","NF-kappaB-p65-isoform1(h)","Pax-2(h)","Pax-6-isoform1(h)","REST-isoform2(h)","SRF(h)"]
MO000084676	MEKK4-isoform1(h)	9.675	8	171965	0.235654	0.006	1.1952	243	["MO000007686","MO000013015","MO000019363","MO000025418","MO000025957","MO000026066","MO000026493","MO000028729"]	["FOXA2(h)","IRF-1(h)","KLF1(h)","NF-kappaB-p65-isoform1(h)","Pax-2(h)","Pax-6-isoform1(h)","REST-isoform2(h)","SRF(h)"]
MO000154374	Senp5(h)	8.925	4	64934	0.245989	0.009	1.03453	243	["MO000013015","MO000019363","MO000025418","MO000046076"]	["CTCF(h)","NF-kappaB-p65-isoform1(h)","Pax-6-isoform1(h)","SRF(h)"]
MO000039194	(RANKL:RANK)3:traf6:tab2:TAB1:TAK1	9.9	7	160713	0.218235	0.006	1.44663	245	["MO000007686","MO000013015","MO000019363","MO000025418","MO000025957","MO000026066","MO000028729"]	["IRF-1(h)","KLF1(h)","NF-kappaB-p65-isoform1(h)","Pax-2(h)","Pax-6-isoform1(h)","REST-isoform2(h)","SRF(h)"]
MO000178375	IRAK-1{pT209}{pS376}{pT387}{p}n{ub{K63}(n)}:PKD1{pS738}{pS742}{pS910}:traf6{ub{K63}(n)}:TAB1:tab2:TAK1{pT184}{pT187}{ub{K63}(n)}	9.9	8	164446	0.236376	0.004	1.11446	245	["MO000007686","MO000013015","MO000019363","MO000025418","MO000025957","MO000026066","MO000026493","MO000028729"]	["FOXA2(h)","IRF-1(h)","KLF1(h)","NF-kappaB-p65-isoform1(h)","Pax-2(h)","Pax-6-isoform1(h)","REST-isoform2(h)","SRF(h)"]
MO000124878	PDLIM2-isoform3(h)	9.45	4	46192	0.209402	0.002	1.4875	246	["MO000013015","MO000019363","MO000025418","MO000046076"]	["CTCF(h)","NF-kappaB-p65-isoform1(h)","Pax-6-isoform1(h)","SRF(h)"]
MO000124879	PDLIM2-isoform4(h)	9.45	4	46192	0.209402	0.002	1.4875	248	["MO000013015","MO000019363","MO000025418","MO000046076"]	["CTCF(h)","NF-kappaB-p65-isoform1(h)","Pax-6-isoform1(h)","SRF(h)"]
MO000255021	MKP-5-isoform2(h)	9.675	8	167962	0.23587	0.005	1.08431	248	["MO000007686","MO000013015","MO000019363","MO000025418","MO000025957","MO000026066","MO000026493","MO000028729"]	["FOXA2(h)","IRF-1(h)","KLF1(h)","NF-kappaB-p65-isoform1(h)","Pax-2(h)","Pax-6-isoform1(h)","REST-isoform2(h)","SRF(h)"]
MO000084620	MLK3-isoform1(h)	9.4	8	116058	0.232023	0.001	1.22879	249	["MO000013015","MO000019363","MO000025418","MO000025957","MO000026066","MO000026493","MO000028729","MO000046076"]	["CTCF(h)","FOXA2(h)","KLF1(h)","NF-kappaB-p65-isoform1(h)","Pax-2(h)","Pax-6-isoform1(h)","REST-isoform2(h)","SRF(h)"]
MO000088360	RECK(h)	8.025	6	122993	0.200344	0.003	1.63998	250	["MO000007686","MO000013015","MO000019363","MO000025418","MO000026066","MO000028729"]	["IRF-1(h)","KLF1(h)","NF-kappaB-p65-isoform1(h)","Pax-6-isoform1(h)","REST-isoform2(h)","SRF(h)"]
MO000019670	PI3K(h)	8.025	6	120312	0.210293	0.002	1.34294	256	["MO000007686","MO000013015","MO000019363","MO000025418","MO000026066","MO000028729"]	["IRF-1(h)","KLF1(h)","NF-kappaB-p65-isoform1(h)","Pax-6-isoform1(h)","REST-isoform2(h)","SRF(h)"]
MO000152213	(TNF-alpha:TNFR1)3:(TRADD:TRAF2)2:(MEKK1{pT})2	9.9	8	156370	0.226698	0.007	1.18944	256	["MO000007686","MO000013015","MO000019363","MO000025418","MO000025957","MO000026066","MO000026493","MO000028729"]	["FOXA2(h)","IRF-1(h)","KLF1(h)","NF-kappaB-p65-isoform1(h)","Pax-2(h)","Pax-6-isoform1(h)","REST-isoform2(h)","SRF(h)"]
MO000108354	Plasmin(h)	9.925	8	171877	0.221189	0.005	1.26475	257	["MO000007686","MO000013015","MO000019363","MO000025418","MO000025957","MO000026066","MO000026493","MO000028729"]	["FOXA2(h)","IRF-1(h)","KLF1(h)","NF-kappaB-p65-isoform1(h)","Pax-2(h)","Pax-6-isoform1(h)","REST-isoform2(h)","SRF(h)"]
MO000041349	PSD-95(h)	9.985	9	150619	0.209532	0.009	1.29152	261	["MO000013015","MO000019363","MO000024966","MO000025418","MO000025957","MO000026066","MO000026493","MO000028729","MO000046076"]	["CTCF(h)","FOXA2(h)","KLF1(h)","MAZ-isoform1(h)","NF-kappaB-p65-isoform1(h)","Pax-2(h)","Pax-6-isoform1(h)","REST-isoform2(h)","SRF(h)"]
MO000312096	EGF-isoform3(h)	6.975	6	134337	0.218571	0.001	1.22282	261	["MO000007686","MO000013015","MO000019363","MO000025418","MO000026066","MO000028729"]	["IRF-1(h)","KLF1(h)","NF-kappaB-p65-isoform1(h)","Pax-6-isoform1(h)","REST-isoform2(h)","SRF(h)"]
MO000286454	JHDM3C-isoform3(h)	9.9	7	103160	0.234897	0.005	1.00257	262	["MO000013015","MO000019363","MO000024683","MO000025418","MO000026066","MO000028729","MO000046076"]	["CTCF(h)","KLF1(h)","NF-kappaB-p65-isoform1(h)","Pax-5(h)","Pax-6-isoform1(h)","REST-isoform2(h)","SRF(h)"]
MO000286455	JHDM3C-isoform4(h)	9.9	7	103160	0.234897	0.005	1.00257	264	["MO000013015","MO000019363","MO000024683","MO000025418","MO000026066","MO000028729","MO000046076"]	["CTCF(h)","KLF1(h)","NF-kappaB-p65-isoform1(h)","Pax-5(h)","Pax-6-isoform1(h)","REST-isoform2(h)","SRF(h)"]
MO000020274	(FasL:Fas)6:(DAXX{pS667}:ASK1)2	9.9	8	155997	0.226692	0.007	1.03852	266	["MO000007686","MO000013015","MO000019363","MO000025418","MO000025957","MO000026066","MO000026493","MO000028729"]	["FOXA2(h)","IRF-1(h)","KLF1(h)","NF-kappaB-p65-isoform1(h)","Pax-2(h)","Pax-6-isoform1(h)","REST-isoform2(h)","SRF(h)"]
MO000032452	Tie2-isoform1(h)	8.025	6	126771	0.20031	0.003	1.34786	269	["MO000007686","MO000013015","MO000019363","MO000025418","MO000026066","MO000028729"]	["IRF-1(h)","KLF1(h)","NF-kappaB-p65-isoform1(h)","Pax-6-isoform1(h)","REST-isoform2(h)","SRF(h)"]
MO000255069	EGF-isoform2(h)	6.975	6	134337	0.218571	0.001	1.08706	271	["MO000007686","MO000013015","MO000019363","MO000025418","MO000026066","MO000028729"]	["IRF-1(h)","KLF1(h)","NF-kappaB-p65-isoform1(h)","Pax-6-isoform1(h)","REST-isoform2(h)","SRF(h)"]
MO000257459	SIRT2-isoform3(h)	9.45	4	51034	0.209243	0.007	1.14246	280	["MO000013015","MO000019363","MO000025418","MO000046076"]	["CTCF(h)","NF-kappaB-p65-isoform1(h)","Pax-6-isoform1(h)","SRF(h)"]
MO000257460	SIRT2-isoform4(h)	9.45	4	51034	0.209243	0.007	1.14208	282	["MO000013015","MO000019363","MO000025418","MO000046076"]	["CTCF(h)","NF-kappaB-p65-isoform1(h)","Pax-6-isoform1(h)","SRF(h)"]
MO000020721	HPK1(h)	9.91	8	108999	0.202453	0.009	1.16031	283	["MO000013015","MO000019363","MO000025418","MO000025957","MO000026066","MO000026493","MO000028729","MO000046076"]	["CTCF(h)","FOXA2(h)","KLF1(h)","NF-kappaB-p65-isoform1(h)","Pax-2(h)","Pax-6-isoform1(h)","REST-isoform2(h)","SRF(h)"]

## Sheet: NB4_Joined_3_12_24_72h_key_mol
ID	Master molecule name	Maximal radius	Reached from set	Reachable total	Score	FDR	Z-Score	Ranks sum	Hits	Hit names
MO000033243	HTT(h)	9.66	15	209546	0.499631	0.002	3.11346	13	["MO000006878","MO000007664","MO000007686","MO000013015","MO000019614","MO000020402","MO000024771","MO000024966","MO000025761","MO000025765","MO000026066","MO000026285","MO000028729","MO000033308","MO000046079"]	["E12(h)","GR-alpha(h)","HSF1-L(h)","IRF-1(h)","KLF1(h)","MAZ-isoform1(h)","PDX-1(h)","REST-isoform2(h)","Runx2(h)","SMAD4(h)","SREBP-1a(h)","SREBP-2(h)","SRF(h)","Sp1(h)","Sp3(h)"]
MO000019107	CREBBP-isoform1(h)	9.3	14	194888	0.440219	0.004	2.95277	25	["MO000006878","MO000007664","MO000007686","MO000013015","MO000019614","MO000020402","MO000024771","MO000025761","MO000025765","MO000026066","MO000026285","MO000028729","MO000033308","MO000046079"]	["E12(h)","GR-alpha(h)","HSF1-L(h)","IRF-1(h)","KLF1(h)","PDX-1(h)","REST-isoform2(h)","Runx2(h)","SMAD4(h)","SREBP-1a(h)","SREBP-2(h)","SRF(h)","Sp1(h)","Sp3(h)"]
MO000060089	TNF-alpha(h)	9.675	13	207913	0.362234	0	3.20338	35	["MO000006878","MO000007664","MO000007686","MO000013015","MO000019614","MO000020402","MO000024771","MO000025761","MO000025765","MO000026066","MO000028729","MO000033308","MO000046079"]	["E12(h)","GR-alpha(h)","HSF1-L(h)","IRF-1(h)","KLF1(h)","PDX-1(h)","REST-isoform2(h)","SMAD4(h)","SREBP-1a(h)","SREBP-2(h)","SRF(h)","Sp1(h)","Sp3(h)"]
MO000093578	senp1-isoform1(h)	8.52	13	210663	0.394721	0.003	2.89841	38	["MO000006878","MO000007664","MO000007686","MO000013015","MO000019614","MO000020402","MO000024771","MO000025761","MO000025765","MO000026066","MO000028729","MO000033308","MO000046079"]	["E12(h)","GR-alpha(h)","HSF1-L(h)","IRF-1(h)","KLF1(h)","PDX-1(h)","REST-isoform2(h)","SMAD4(h)","SREBP-1a(h)","SREBP-2(h)","SRF(h)","Sp1(h)","Sp3(h)"]
MO000019973	sumo1(h)	9.66	14	214563	0.462831	0.007	2.63849	42	["MO000006878","MO000007664","MO000007686","MO000013015","MO000019614","MO000020402","MO000024771","MO000025761","MO000025765","MO000026066","MO000026285","MO000028729","MO000033308","MO000046079"]	["E12(h)","GR-alpha(h)","HSF1-L(h)","IRF-1(h)","KLF1(h)","PDX-1(h)","REST-isoform2(h)","Runx2(h)","SMAD4(h)","SREBP-1a(h)","SREBP-2(h)","SRF(h)","Sp1(h)","Sp3(h)"]
MO000152827	HIP14-xbb1(h)	9.71	13	150271	0.324351	0.002	3.26842	54	["MO000006878","MO000007664","MO000007686","MO000013015","MO000019614","MO000020402","MO000024771","MO000025761","MO000025765","MO000026066","MO000028729","MO000033308","MO000046079"]	["E12(h)","GR-alpha(h)","HSF1-L(h)","IRF-1(h)","KLF1(h)","PDX-1(h)","REST-isoform2(h)","SMAD4(h)","SREBP-1a(h)","SREBP-2(h)","SRF(h)","Sp1(h)","Sp3(h)"]
MO000060084	IKK-alpha(h)	9.775	12	163255	0.330755	0.002	3.06409	57	["MO000006878","MO000007664","MO000007686","MO000013015","MO000019614","MO000020402","MO000024771","MO000025761","MO000025765","MO000028729","MO000033308","MO000046079"]	["E12(h)","GR-alpha(h)","HSF1-L(h)","IRF-1(h)","KLF1(h)","PDX-1(h)","SMAD4(h)","SREBP-1a(h)","SREBP-2(h)","SRF(h)","Sp1(h)","Sp3(h)"]
MO000022231	MLK3(h)	8.85	14	202440	0.396992	0.007	2.61231	60	["MO000006878","MO000007664","MO000007686","MO000013015","MO000019614","MO000020402","MO000024771","MO000025761","MO000025765","MO000026066","MO000026285","MO000028729","MO000033308","MO000046079"]	["E12(h)","GR-alpha(h)","HSF1-L(h)","IRF-1(h)","KLF1(h)","PDX-1(h)","REST-isoform2(h)","Runx2(h)","SMAD4(h)","SREBP-1a(h)","SREBP-2(h)","SRF(h)","Sp1(h)","Sp3(h)"]
MO000032000	proCaspase-7(h)	8.735	14	222498	0.412584	0.002	2.61151	60	["MO000006878","MO000007664","MO000007686","MO000013015","MO000019614","MO000020402","MO000024771","MO000025761","MO000025765","MO000026066","MO000026285","MO000028729","MO000033308","MO000046079"]	["E12(h)","GR-alpha(h)","HSF1-L(h)","IRF-1(h)","KLF1(h)","PDX-1(h)","REST-isoform2(h)","Runx2(h)","SMAD4(h)","SREBP-1a(h)","SREBP-2(h)","SRF(h)","Sp1(h)","Sp3(h)"]
MO000032135	proCaspase-6(h)	8.735	14	203793	0.414314	0.001	2.6105	60	["MO000006878","MO000007664","MO000007686","MO000013015","MO000019614","MO000020402","MO000024771","MO000025761","MO000025765","MO000026066","MO000026285","MO000028729","MO000033308","MO000046079"]	["E12(h)","GR-alpha(h)","HSF1-L(h)","IRF-1(h)","KLF1(h)","PDX-1(h)","REST-isoform2(h)","Runx2(h)","SMAD4(h)","SREBP-1a(h)","SREBP-2(h)","SRF(h)","Sp1(h)","Sp3(h)"]
MO000059566	HD4-isoform1(h)	8.385	13	188799	0.358457	0.006	2.71679	60	["MO000006878","MO000007664","MO000007686","MO000013015","MO000019614","MO000020402","MO000024771","MO000025761","MO000025765","MO000026066","MO000028729","MO000033308","MO000046079"]	["E12(h)","GR-alpha(h)","HSF1-L(h)","IRF-1(h)","KLF1(h)","PDX-1(h)","REST-isoform2(h)","SMAD4(h)","SREBP-1a(h)","SREBP-2(h)","SRF(h)","Sp1(h)","Sp3(h)"]
MO000034462	SGK-1(h){pT256}	9.78	14	172377	0.306978	0.002	3.11699	62	["MO000006878","MO000007664","MO000007686","MO000013015","MO000019614","MO000020402","MO000024771","MO000025761","MO000025765","MO000026066","MO000026285","MO000028729","MO000033308","MO000046079"]	["E12(h)","GR-alpha(h)","HSF1-L(h)","IRF-1(h)","KLF1(h)","PDX-1(h)","REST-isoform2(h)","Runx2(h)","SMAD4(h)","SREBP-1a(h)","SREBP-2(h)","SRF(h)","Sp1(h)","Sp3(h)"]
MO000078619	IFNgamma(h)	9.675	13	221047	0.360354	0.002	2.68014	62	["MO000006878","MO000007664","MO000007686","MO000013015","MO000020402","MO000024771","MO000025761","MO000025765","MO000026066","MO000026285","MO000028729","MO000033308","MO000046079"]	["E12(h)","HSF1-L(h)","IRF-1(h)","KLF1(h)","PDX-1(h)","REST-isoform2(h)","Runx2(h)","SMAD4(h)","SREBP-1a(h)","SREBP-2(h)","SRF(h)","Sp1(h)","Sp3(h)"]
MO000188386	UHRF2-isoform1(h)	9.66	13	165635	0.335444	0.002	2.78643	64	["MO000006878","MO000007664","MO000007686","MO000013015","MO000019614","MO000020402","MO000024771","MO000025761","MO000025765","MO000026066","MO000028729","MO000033308","MO000046079"]	["E12(h)","GR-alpha(h)","HSF1-L(h)","IRF-1(h)","KLF1(h)","PDX-1(h)","REST-isoform2(h)","SMAD4(h)","SREBP-1a(h)","SREBP-2(h)","SRF(h)","Sp1(h)","Sp3(h)"]
MO000020911	VEGF-165(h)	9.885	12	186508	0.32072	0.002	3.00655	65	["MO000006878","MO000007664","MO000007686","MO000013015","MO000020402","MO000024771","MO000025761","MO000025765","MO000026066","MO000028729","MO000033308","MO000046079"]	["E12(h)","HSF1-L(h)","IRF-1(h)","KLF1(h)","PDX-1(h)","REST-isoform2(h)","SMAD4(h)","SREBP-1a(h)","SREBP-2(h)","SRF(h)","Sp1(h)","Sp3(h)"]
MO000188387	UHRF2(h)	9.66	13	165634	0.335444	0.002	2.76761	66	["MO000006878","MO000007664","MO000007686","MO000013015","MO000019614","MO000020402","MO000024771","MO000025761","MO000025765","MO000026066","MO000028729","MO000033308","MO000046079"]	["E12(h)","GR-alpha(h)","HSF1-L(h)","IRF-1(h)","KLF1(h)","PDX-1(h)","REST-isoform2(h)","SMAD4(h)","SREBP-1a(h)","SREBP-2(h)","SRF(h)","Sp1(h)","Sp3(h)"]
MO000038328	IKK-alpha:IKK-beta{p}:(IKK-gamma)2	9.935	13	140211	0.295915	0	3.72028	68	["MO000006878","MO000007664","MO000007686","MO000013015","MO000019614","MO000020402","MO000024771","MO000025761","MO000025765","MO000026066","MO000028729","MO000033308","MO000046079"]	["E12(h)","GR-alpha(h)","HSF1-L(h)","IRF-1(h)","KLF1(h)","PDX-1(h)","REST-isoform2(h)","SMAD4(h)","SREBP-1a(h)","SREBP-2(h)","SRF(h)","Sp1(h)","Sp3(h)"]
MO000286116	CREBBP-isoform2(h)	9.3	14	194834	0.373859	0.006	2.60763	68	["MO000006878","MO000007664","MO000007686","MO000013015","MO000019614","MO000020402","MO000024771","MO000025761","MO000025765","MO000026066","MO000026285","MO000028729","MO000033308","MO000046079"]	["E12(h)","GR-alpha(h)","HSF1-L(h)","IRF-1(h)","KLF1(h)","PDX-1(h)","REST-isoform2(h)","Runx2(h)","SMAD4(h)","SREBP-1a(h)","SREBP-2(h)","SRF(h)","Sp1(h)","Sp3(h)"]
MO000019450	IL-1beta(h)	9.75	12	174514	0.298217	0	3.0492	71	["MO000006878","MO000007664","MO000007686","MO000013015","MO000019614","MO000020402","MO000024771","MO000025761","MO000025765","MO000026066","MO000028729","MO000033308"]	["E12(h)","GR-alpha(h)","HSF1-L(h)","IRF-1(h)","KLF1(h)","PDX-1(h)","REST-isoform2(h)","SMAD4(h)","SREBP-1a(h)","SREBP-2(h)","SRF(h)","Sp1(h)"]
MO000019949	HIP2(h)	9.695	14	161499	0.303184	0.009	2.92725	74	["MO000006878","MO000007664","MO000007686","MO000013015","MO000019614","MO000020402","MO000024771","MO000025761","MO000025765","MO000026066","MO000026285","MO000028729","MO000033308","MO000046079"]	["E12(h)","GR-alpha(h)","HSF1-L(h)","IRF-1(h)","KLF1(h)","PDX-1(h)","REST-isoform2(h)","Runx2(h)","SMAD4(h)","SREBP-1a(h)","SREBP-2(h)","SRF(h)","Sp1(h)","Sp3(h)"]
MO000312096	EGF-isoform3(h)	9.675	11	134337	0.296844	0	2.98638	75	["MO000006878","MO000007664","MO000007686","MO000013015","MO000020402","MO000024771","MO000025761","MO000025765","MO000026066","MO000028729","MO000033308"]	["E12(h)","HSF1-L(h)","IRF-1(h)","KLF1(h)","PDX-1(h)","REST-isoform2(h)","SMAD4(h)","SREBP-1a(h)","SREBP-2(h)","SRF(h)","Sp1(h)"]
MO000255069	EGF-isoform2(h)	9.675	11	134337	0.296844	0	2.98638	77	["MO000006878","MO000007664","MO000007686","MO000013015","MO000020402","MO000024771","MO000025761","MO000025765","MO000026066","MO000028729","MO000033308"]	["E12(h)","HSF1-L(h)","IRF-1(h)","KLF1(h)","PDX-1(h)","REST-isoform2(h)","SMAD4(h)","SREBP-1a(h)","SREBP-2(h)","SRF(h)","Sp1(h)"]
MO000087620	proCaspase-2(h)	9.795	13	132389	0.275202	0.003	3.1261	80	["MO000006878","MO000007664","MO000007686","MO000013015","MO000019614","MO000020402","MO000024771","MO000025761","MO000025765","MO000026066","MO000028729","MO000033308","MO000046079"]	["E12(h)","GR-alpha(h)","HSF1-L(h)","IRF-1(h)","KLF1(h)","PDX-1(h)","REST-isoform2(h)","SMAD4(h)","SREBP-1a(h)","SREBP-2(h)","SRF(h)","Sp1(h)","Sp3(h)"]
MO000193608	USP4(h)	9.25	14	183367	0.336206	0.004	2.62918	80	["MO000006878","MO000007664","MO000007686","MO000013015","MO000019614","MO000020402","MO000024771","MO000025761","MO000025765","MO000026066","MO000026285","MO000028729","MO000033308","MO000046079"]	["E12(h)","GR-alpha(h)","HSF1-L(h)","IRF-1(h)","KLF1(h)","PDX-1(h)","REST-isoform2(h)","Runx2(h)","SMAD4(h)","SREBP-1a(h)","SREBP-2(h)","SRF(h)","Sp1(h)","Sp3(h)"]
MO000080033	IL-6(h)	8.85	12	121946	0.263332	0	3.07374	86	["MO000006878","MO000007664","MO000007686","MO000013015","MO000020402","MO000024771","MO000025761","MO000025765","MO000026066","MO000028729","MO000033308","MO000046079"]	["E12(h)","HSF1-L(h)","IRF-1(h)","KLF1(h)","PDX-1(h)","REST-isoform2(h)","SMAD4(h)","SREBP-1a(h)","SREBP-2(h)","SRF(h)","Sp1(h)","Sp3(h)"]
MO000041654	JKAP-isoform1(h)	9.95	12	189512	0.33212	0.003	2.58703	91	["MO000006878","MO000007664","MO000007686","MO000013015","MO000019614","MO000020402","MO000024771","MO000025761","MO000025765","MO000026285","MO000028729","MO000033308"]	["E12(h)","GR-alpha(h)","HSF1-L(h)","IRF-1(h)","KLF1(h)","PDX-1(h)","Runx2(h)","SMAD4(h)","SREBP-1a(h)","SREBP-2(h)","SRF(h)","Sp1(h)"]
MO000098770	NSMCE2(h)	9.21	12	135978	0.29005	0.004	2.69506	94	["MO000006878","MO000007664","MO000007686","MO000013015","MO000019614","MO000020402","MO000025761","MO000025765","MO000026066","MO000028729","MO000033308","MO000046079"]	["GR-alpha(h)","HSF1-L(h)","IRF-1(h)","KLF1(h)","PDX-1(h)","REST-isoform2(h)","SMAD4(h)","SREBP-1a(h)","SREBP-2(h)","SRF(h)","Sp1(h)","Sp3(h)"]
MO000101538	hipk2(h){p}	9.715	12	154723	0.283542	0.008	2.68271	98	["MO000006878","MO000007664","MO000007686","MO000013015","MO000020402","MO000024771","MO000025761","MO000025765","MO000026066","MO000026285","MO000028729","MO000033308"]	["E12(h)","HSF1-L(h)","IRF-1(h)","KLF1(h)","PDX-1(h)","REST-isoform2(h)","Runx2(h)","SMAD4(h)","SREBP-1a(h)","SREBP-2(h)","SRF(h)","Sp1(h)"]
MO000019696	Smurf-1(h)	9.52	12	167815	0.31743	0.008	2.59831	99	["MO000006878","MO000007686","MO000013015","MO000020402","MO000024771","MO000025761","MO000025765","MO000026066","MO000026285","MO000028729","MO000033308","MO000046079"]	["E12(h)","HSF1-L(h)","IRF-1(h)","KLF1(h)","REST-isoform2(h)","Runx2(h)","SMAD4(h)","SREBP-1a(h)","SREBP-2(h)","SRF(h)","Sp1(h)","Sp3(h)"]
MO000081833	JNK1alpha2(h)	9	12	207153	0.36215	0.006	2.51349	99	["MO000006878","MO000007664","MO000007686","MO000013015","MO000019614","MO000020402","MO000024771","MO000025761","MO000025765","MO000026285","MO000028729","MO000033308"]	["E12(h)","GR-alpha(h)","HSF1-L(h)","IRF-1(h)","KLF1(h)","PDX-1(h)","Runx2(h)","SMAD4(h)","SREBP-1a(h)","SREBP-2(h)","SRF(h)","Sp1(h)"]
MO000146023	MAPL(h)	9.21	12	135948	0.29006	0.009	2.66192	100	["MO000006878","MO000007664","MO000007686","MO000013015","MO000019614","MO000020402","MO000025761","MO000025765","MO000026066","MO000028729","MO000033308","MO000046079"]	["GR-alpha(h)","HSF1-L(h)","IRF-1(h)","KLF1(h)","PDX-1(h)","REST-isoform2(h)","SMAD4(h)","SREBP-1a(h)","SREBP-2(h)","SRF(h)","Sp1(h)","Sp3(h)"]
MO000334954	PIAS1-isoform2(h)	9.515	14	207515	0.371286	0.005	2.48449	100	["MO000006878","MO000007664","MO000007686","MO000013015","MO000019614","MO000020402","MO000024771","MO000025761","MO000025765","MO000026066","MO000026285","MO000028729","MO000033308","MO000046079"]	["E12(h)","GR-alpha(h)","HSF1-L(h)","IRF-1(h)","KLF1(h)","PDX-1(h)","REST-isoform2(h)","Runx2(h)","SMAD4(h)","SREBP-1a(h)","SREBP-2(h)","SRF(h)","Sp1(h)","Sp3(h)"]
MO000081834	JNK1beta2(h)	9	12	207153	0.36215	0.006	2.51349	101	["MO000006878","MO000007664","MO000007686","MO000013015","MO000019614","MO000020402","MO000024771","MO000025761","MO000025765","MO000026285","MO000028729","MO000033308"]	["E12(h)","GR-alpha(h)","HSF1-L(h)","IRF-1(h)","KLF1(h)","PDX-1(h)","Runx2(h)","SMAD4(h)","SREBP-1a(h)","SREBP-2(h)","SRF(h)","Sp1(h)"]
MO000209230	DUSP18(h)	9.375	13	212606	0.366345	0.003	2.50931	101	["MO000006878","MO000007664","MO000007686","MO000013015","MO000019614","MO000020402","MO000024771","MO000025761","MO000025765","MO000026066","MO000026285","MO000028729","MO000033308"]	["E12(h)","GR-alpha(h)","HSF1-L(h)","IRF-1(h)","KLF1(h)","PDX-1(h)","REST-isoform2(h)","Runx2(h)","SMAD4(h)","SREBP-1a(h)","SREBP-2(h)","SRF(h)","Sp1(h)"]
MO000080194	DNA-PKcs-isoform2(h)	9.87	14	216467	0.374858	0.007	2.45468	106	["MO000006878","MO000007664","MO000007686","MO000013015","MO000019614","MO000020402","MO000024771","MO000025761","MO000025765","MO000026066","MO000026285","MO000028729","MO000033308","MO000046079"]	["E12(h)","GR-alpha(h)","HSF1-L(h)","IRF-1(h)","KLF1(h)","PDX-1(h)","REST-isoform2(h)","Runx2(h)","SMAD4(h)","SREBP-1a(h)","SREBP-2(h)","SRF(h)","Sp1(h)","Sp3(h)"]
MO000327934	JNK1-isoform5(h)	9	12	207153	0.36215	0.006	2.50255	106	["MO000006878","MO000007664","MO000007686","MO000013015","MO000019614","MO000020402","MO000024771","MO000025761","MO000025765","MO000026285","MO000028729","MO000033308"]	["E12(h)","GR-alpha(h)","HSF1-L(h)","IRF-1(h)","KLF1(h)","PDX-1(h)","Runx2(h)","SMAD4(h)","SREBP-1a(h)","SREBP-2(h)","SRF(h)","Sp1(h)"]
MO000339158	PIAS1-isoform3(h)	9.515	14	207515	0.371286	0.005	2.47732	106	["MO000006878","MO000007664","MO000007686","MO000013015","MO000019614","MO000020402","MO000024771","MO000025761","MO000025765","MO000026066","MO000026285","MO000028729","MO000033308","MO000046079"]	["E12(h)","GR-alpha(h)","HSF1-L(h)","IRF-1(h)","KLF1(h)","PDX-1(h)","REST-isoform2(h)","Runx2(h)","SMAD4(h)","SREBP-1a(h)","SREBP-2(h)","SRF(h)","Sp1(h)","Sp3(h)"]
MO000017448	TGFbetaR-II(h)	9.795	13	151803	0.299121	0.009	2.57733	107	["MO000006878","MO000007664","MO000007686","MO000013015","MO000019614","MO000020402","MO000024771","MO000025761","MO000025765","MO000026285","MO000028729","MO000033308","MO000046079"]	["E12(h)","GR-alpha(h)","HSF1-L(h)","IRF-1(h)","KLF1(h)","PDX-1(h)","Runx2(h)","SMAD4(h)","SREBP-1a(h)","SREBP-2(h)","SRF(h)","Sp1(h)","Sp3(h)"]
MO000079236	PIAS1-isoform1(h)	9.515	14	207516	0.371266	0.005	2.47327	108	["MO000006878","MO000007664","MO000007686","MO000013015","MO000019614","MO000020402","MO000024771","MO000025761","MO000025765","MO000026066","MO000026285","MO000028729","MO000033308","MO000046079"]	["E12(h)","GR-alpha(h)","HSF1-L(h)","IRF-1(h)","KLF1(h)","PDX-1(h)","REST-isoform2(h)","Runx2(h)","SMAD4(h)","SREBP-1a(h)","SREBP-2(h)","SRF(h)","Sp1(h)","Sp3(h)"]
MO000080193	DNA-PKcs-isoform1(h)	9.87	14	216467	0.374858	0.008	2.4496	109	["MO000006878","MO000007664","MO000007686","MO000013015","MO000019614","MO000020402","MO000024771","MO000025761","MO000025765","MO000026066","MO000026285","MO000028729","MO000033308","MO000046079"]	["E12(h)","GR-alpha(h)","HSF1-L(h)","IRF-1(h)","KLF1(h)","PDX-1(h)","REST-isoform2(h)","Runx2(h)","SMAD4(h)","SREBP-1a(h)","SREBP-2(h)","SRF(h)","Sp1(h)","Sp3(h)"]
MO000086157	carm1(h)	9.4	14	180915	0.421125	0.006	2.42074	109	["MO000006878","MO000007664","MO000007686","MO000013015","MO000019614","MO000020402","MO000024771","MO000025761","MO000025765","MO000026066","MO000026285","MO000028729","MO000033308","MO000046079"]	["E12(h)","GR-alpha(h)","HSF1-L(h)","IRF-1(h)","KLF1(h)","PDX-1(h)","REST-isoform2(h)","Runx2(h)","SMAD4(h)","SREBP-1a(h)","SREBP-2(h)","SRF(h)","Sp1(h)","Sp3(h)"]
MO000035994	EDAR(h)	9.96	12	136699	0.270438	0.005	2.6332	111	["MO000006878","MO000007664","MO000007686","MO000013015","MO000019614","MO000020402","MO000025761","MO000025765","MO000026066","MO000028729","MO000033308","MO000046079"]	["GR-alpha(h)","HSF1-L(h)","IRF-1(h)","KLF1(h)","PDX-1(h)","REST-isoform2(h)","SMAD4(h)","SREBP-1a(h)","SREBP-2(h)","SRF(h)","Sp1(h)","Sp3(h)"]
MO000154373	Senp5-isoform1(h)	9.21	12	136734	0.28997	0.007	2.62107	111	["MO000006878","MO000007664","MO000007686","MO000013015","MO000019614","MO000020402","MO000025761","MO000025765","MO000026066","MO000028729","MO000033308","MO000046079"]	["GR-alpha(h)","HSF1-L(h)","IRF-1(h)","KLF1(h)","PDX-1(h)","REST-isoform2(h)","SMAD4(h)","SREBP-1a(h)","SREBP-2(h)","SRF(h)","Sp1(h)","Sp3(h)"]
MO000033253	EVI-1(h)	9.96	13	183783	0.338306	0.009	2.51101	112	["MO000006878","MO000007664","MO000007686","MO000013015","MO000019614","MO000020402","MO000024771","MO000025761","MO000025765","MO000026066","MO000026285","MO000028729","MO000033308"]	["E12(h)","GR-alpha(h)","HSF1-L(h)","IRF-1(h)","KLF1(h)","PDX-1(h)","REST-isoform2(h)","Runx2(h)","SMAD4(h)","SREBP-1a(h)","SREBP-2(h)","SRF(h)","Sp1(h)"]
MO000060354	ERK2(h){pT185}{pY187}	9.85	13	202878	0.392147	0.007	2.42439	112	["MO000006878","MO000007664","MO000007686","MO000013015","MO000019614","MO000020402","MO000024771","MO000025761","MO000025765","MO000026066","MO000026285","MO000028729","MO000033308"]	["E12(h)","GR-alpha(h)","HSF1-L(h)","IRF-1(h)","KLF1(h)","PDX-1(h)","REST-isoform2(h)","Runx2(h)","SMAD4(h)","SREBP-1a(h)","SREBP-2(h)","SRF(h)","Sp1(h)"]
MO000176197	JKAP-isoform2(h)	9.95	12	189550	0.332114	0.005	2.53983	112	["MO000006878","MO000007664","MO000007686","MO000013015","MO000019614","MO000020402","MO000024771","MO000025761","MO000025765","MO000026285","MO000028729","MO000033308"]	["E12(h)","GR-alpha(h)","HSF1-L(h)","IRF-1(h)","KLF1(h)","PDX-1(h)","Runx2(h)","SMAD4(h)","SREBP-1a(h)","SREBP-2(h)","SRF(h)","Sp1(h)"]
MO000009086	MEKK1(h)	8.775	14	224708	0.433066	0.01	2.35495	113	["MO000006878","MO000007664","MO000007686","MO000013015","MO000019614","MO000020402","MO000024771","MO000025761","MO000025765","MO000026066","MO000026285","MO000028729","MO000033308","MO000046079"]	["E12(h)","GR-alpha(h)","HSF1-L(h)","IRF-1(h)","KLF1(h)","PDX-1(h)","REST-isoform2(h)","Runx2(h)","SMAD4(h)","SREBP-1a(h)","SREBP-2(h)","SRF(h)","Sp1(h)","Sp3(h)"]
MO000254198	amotl2-isoform3(h)	8.415	10	117564	0.241457	0.003	2.67312	120	["MO000006878","MO000007686","MO000013015","MO000020402","MO000024771","MO000025761","MO000025765","MO000026066","MO000028729","MO000033308"]	["E12(h)","HSF1-L(h)","IRF-1(h)","KLF1(h)","REST-isoform2(h)","SMAD4(h)","SREBP-1a(h)","SREBP-2(h)","SRF(h)","Sp1(h)"]
MO000092710	NIK(h)	9.525	14	193896	0.362119	0.007	2.44761	121	["MO000006878","MO000007664","MO000007686","MO000013015","MO000019614","MO000020402","MO000024771","MO000025761","MO000025765","MO000026066","MO000026285","MO000028729","MO000033308","MO000046079"]	["E12(h)","GR-alpha(h)","HSF1-L(h)","IRF-1(h)","KLF1(h)","PDX-1(h)","REST-isoform2(h)","Runx2(h)","SMAD4(h)","SREBP-1a(h)","SREBP-2(h)","SRF(h)","Sp1(h)","Sp3(h)"]
MO000277178	amotl2-isoform4(h)	8.415	10	117564	0.241457	0.003	2.67312	122	["MO000006878","MO000007686","MO000013015","MO000020402","MO000024771","MO000025761","MO000025765","MO000026066","MO000028729","MO000033308"]	["E12(h)","HSF1-L(h)","IRF-1(h)","KLF1(h)","REST-isoform2(h)","SMAD4(h)","SREBP-1a(h)","SREBP-2(h)","SRF(h)","Sp1(h)"]
MO000145455	RNF23(h)	9.125	14	194290	0.350963	0.004	2.45452	123	["MO000006878","MO000007664","MO000007686","MO000013015","MO000019614","MO000020402","MO000024771","MO000025761","MO000025765","MO000026066","MO000026285","MO000028729","MO000033308","MO000046079"]	["E12(h)","GR-alpha(h)","HSF1-L(h)","IRF-1(h)","KLF1(h)","PDX-1(h)","REST-isoform2(h)","Runx2(h)","SMAD4(h)","SREBP-1a(h)","SREBP-2(h)","SRF(h)","Sp1(h)","Sp3(h)"]
MO000134671	amotl2-isoform1(h)	8.415	10	117565	0.241457	0.003	2.67311	124	["MO000006878","MO000007686","MO000013015","MO000020402","MO000024771","MO000025761","MO000025765","MO000026066","MO000028729","MO000033308"]	["E12(h)","HSF1-L(h)","IRF-1(h)","KLF1(h)","REST-isoform2(h)","SMAD4(h)","SREBP-1a(h)","SREBP-2(h)","SRF(h)","Sp1(h)"]
MO000214670	MAP3K13(h)	8.85	13	217936	0.371916	0.009	2.36299	125	["MO000006878","MO000007664","MO000007686","MO000013015","MO000019614","MO000020402","MO000024771","MO000025761","MO000025765","MO000026066","MO000026285","MO000028729","MO000033308"]	["E12(h)","GR-alpha(h)","HSF1-L(h)","IRF-1(h)","KLF1(h)","PDX-1(h)","REST-isoform2(h)","Runx2(h)","SMAD4(h)","SREBP-1a(h)","SREBP-2(h)","SRF(h)","Sp1(h)"]
MO000025871	TRIM22(h)	9.125	14	194259	0.350968	0.005	2.44018	126	["MO000006878","MO000007664","MO000007686","MO000013015","MO000019614","MO000020402","MO000024771","MO000025761","MO000025765","MO000026066","MO000026285","MO000028729","MO000033308","MO000046079"]	["E12(h)","GR-alpha(h)","HSF1-L(h)","IRF-1(h)","KLF1(h)","PDX-1(h)","REST-isoform2(h)","Runx2(h)","SMAD4(h)","SREBP-1a(h)","SREBP-2(h)","SRF(h)","Sp1(h)","Sp3(h)"]
MO000188388	UHRF2-isoform2(h)	9.735	12	101361	0.242566	0.001	2.63169	127	["MO000006878","MO000007664","MO000007686","MO000013015","MO000019614","MO000020402","MO000025761","MO000025765","MO000026066","MO000028729","MO000033308","MO000046079"]	["GR-alpha(h)","HSF1-L(h)","IRF-1(h)","KLF1(h)","PDX-1(h)","REST-isoform2(h)","SMAD4(h)","SREBP-1a(h)","SREBP-2(h)","SRF(h)","Sp1(h)","Sp3(h)"]
MO000220202	ROMO1(h)	9.675	11	111614	0.234559	0	2.74561	130	["MO000006878","MO000007664","MO000007686","MO000013015","MO000020402","MO000024771","MO000025761","MO000025765","MO000026066","MO000028729","MO000033308"]	["E12(h)","HSF1-L(h)","IRF-1(h)","KLF1(h)","PDX-1(h)","REST-isoform2(h)","SMAD4(h)","SREBP-1a(h)","SREBP-2(h)","SRF(h)","Sp1(h)"]
MO000099481	IL-8-isoform1(h)	8.415	10	122804	0.241144	0.001	2.67956	131	["MO000006878","MO000007686","MO000013015","MO000020402","MO000024771","MO000025761","MO000025765","MO000026066","MO000028729","MO000033308"]	["E12(h)","HSF1-L(h)","IRF-1(h)","KLF1(h)","REST-isoform2(h)","SMAD4(h)","SREBP-1a(h)","SREBP-2(h)","SRF(h)","Sp1(h)"]
MO000134673	amotl2-isoform2(h)	8.415	10	117583	0.241455	0.005	2.62234	133	["MO000006878","MO000007686","MO000013015","MO000020402","MO000024771","MO000025761","MO000025765","MO000026066","MO000028729","MO000033308"]	["E12(h)","HSF1-L(h)","IRF-1(h)","KLF1(h)","REST-isoform2(h)","SMAD4(h)","SREBP-1a(h)","SREBP-2(h)","SRF(h)","Sp1(h)"]
MO000026285	Runx2(h)	7.86	2	1426	0.221362	0	5.52822	135	["MO000020402","MO000026285"]	["Runx2(h)","SMAD4(h)"]
MO000006878	HSF1-L(h)	6.615	2	2685	0.228263	0.001	2.89096	137	["MO000006878","MO000007664"]	["HSF1-L(h)","PDX-1(h)"]
MO000157554	senp1-isoform2(h)	9.57	13	196323	0.326915	0.007	2.4219	140	["MO000006878","MO000007664","MO000007686","MO000013015","MO000019614","MO000020402","MO000024771","MO000025761","MO000025765","MO000026066","MO000028729","MO000033308","MO000046079"]	["E12(h)","GR-alpha(h)","HSF1-L(h)","IRF-1(h)","KLF1(h)","PDX-1(h)","REST-isoform2(h)","SMAD4(h)","SREBP-1a(h)","SREBP-2(h)","SRF(h)","Sp1(h)","Sp3(h)"]
MO000313167	Aos1(h):SAE2-isoform1(h)	9.21	12	135706	0.290009	0.003	2.51198	140	["MO000006878","MO000007664","MO000007686","MO000013015","MO000019614","MO000020402","MO000025761","MO000025765","MO000026066","MO000028729","MO000033308","MO000046079"]	["GR-alpha(h)","HSF1-L(h)","IRF-1(h)","KLF1(h)","PDX-1(h)","REST-isoform2(h)","SMAD4(h)","SREBP-1a(h)","SREBP-2(h)","SRF(h)","Sp1(h)","Sp3(h)"]
MO000083389	RanBP2(h)	9.565	14	162539	0.32605	0.009	2.41885	143	["MO000006878","MO000007664","MO000007686","MO000013015","MO000019614","MO000020402","MO000024771","MO000025761","MO000025765","MO000026066","MO000026285","MO000028729","MO000033308","MO000046079"]	["E12(h)","GR-alpha(h)","HSF1-L(h)","IRF-1(h)","KLF1(h)","PDX-1(h)","REST-isoform2(h)","Runx2(h)","SMAD4(h)","SREBP-1a(h)","SREBP-2(h)","SRF(h)","Sp1(h)","Sp3(h)"]
MO000193607	USP4-isoform1(h)	9.25	14	168357	0.304828	0.005	2.4427	144	["MO000006878","MO000007664","MO000007686","MO000013015","MO000019614","MO000020402","MO000024771","MO000025761","MO000025765","MO000026066","MO000026285","MO000028729","MO000033308","MO000046079"]	["E12(h)","GR-alpha(h)","HSF1-L(h)","IRF-1(h)","KLF1(h)","PDX-1(h)","REST-isoform2(h)","Runx2(h)","SMAD4(h)","SREBP-1a(h)","SREBP-2(h)","SRF(h)","Sp1(h)","Sp3(h)"]
MO000088360	RECK(h)	8.415	10	122993	0.241246	0	2.58137	145	["MO000006878","MO000007686","MO000013015","MO000020402","MO000024771","MO000025761","MO000025765","MO000026066","MO000028729","MO000033308"]	["E12(h)","HSF1-L(h)","IRF-1(h)","KLF1(h)","REST-isoform2(h)","SMAD4(h)","SREBP-1a(h)","SREBP-2(h)","SRF(h)","Sp1(h)"]
MO000209889	FAM120A-F(h)	8.415	10	117970	0.241451	0.008	2.56557	145	["MO000006878","MO000007686","MO000013015","MO000020402","MO000024771","MO000025761","MO000025765","MO000026066","MO000028729","MO000033308"]	["E12(h)","HSF1-L(h)","IRF-1(h)","KLF1(h)","REST-isoform2(h)","SMAD4(h)","SREBP-1a(h)","SREBP-2(h)","SRF(h)","Sp1(h)"]
MO000209886	FAM120A-B(h)	8.415	10	117970	0.241451	0.008	2.56557	147	["MO000006878","MO000007686","MO000013015","MO000020402","MO000024771","MO000025761","MO000025765","MO000026066","MO000028729","MO000033308"]	["E12(h)","HSF1-L(h)","IRF-1(h)","KLF1(h)","REST-isoform2(h)","SMAD4(h)","SREBP-1a(h)","SREBP-2(h)","SRF(h)","Sp1(h)"]
MO000057647	EGF-isoform1(h)	8.175	11	189051	0.321472	0.001	2.38558	148	["MO000006878","MO000007664","MO000007686","MO000013015","MO000020402","MO000024771","MO000025761","MO000025765","MO000026066","MO000028729","MO000033308"]	["E12(h)","HSF1-L(h)","IRF-1(h)","KLF1(h)","PDX-1(h)","REST-isoform2(h)","SMAD4(h)","SREBP-1a(h)","SREBP-2(h)","SRF(h)","Sp1(h)"]
MO000209888	FAM120A-E(h)	8.415	10	117970	0.241451	0.008	2.56557	149	["MO000006878","MO000007686","MO000013015","MO000020402","MO000024771","MO000025761","MO000025765","MO000026066","MO000028729","MO000033308"]	["E12(h)","HSF1-L(h)","IRF-1(h)","KLF1(h)","REST-isoform2(h)","SMAD4(h)","SREBP-1a(h)","SREBP-2(h)","SRF(h)","Sp1(h)"]
MO000019670	PI3K(h)	10	11	120312	0.247613	0.002	2.52786	153	["MO000006878","MO000007664","MO000007686","MO000013015","MO000020402","MO000024771","MO000025761","MO000025765","MO000026066","MO000028729","MO000033308"]	["E12(h)","HSF1-L(h)","IRF-1(h)","KLF1(h)","PDX-1(h)","REST-isoform2(h)","SMAD4(h)","SREBP-1a(h)","SREBP-2(h)","SRF(h)","Sp1(h)"]
MO000202965	Tie2-isoform2(h)	8.415	10	126771	0.241199	0.004	2.56419	153	["MO000006878","MO000007686","MO000013015","MO000020402","MO000024771","MO000025761","MO000025765","MO000026066","MO000028729","MO000033308"]	["E12(h)","HSF1-L(h)","IRF-1(h)","KLF1(h)","REST-isoform2(h)","SMAD4(h)","SREBP-1a(h)","SREBP-2(h)","SRF(h)","Sp1(h)"]
MO000019341	MKK6-isoform2(h)	9.795	13	199643	0.321742	0.005	2.32829	154	["MO000006878","MO000007664","MO000007686","MO000013015","MO000019614","MO000020402","MO000024771","MO000025761","MO000025765","MO000026066","MO000026285","MO000028729","MO000033308"]	["E12(h)","GR-alpha(h)","HSF1-L(h)","IRF-1(h)","KLF1(h)","PDX-1(h)","REST-isoform2(h)","Runx2(h)","SMAD4(h)","SREBP-1a(h)","SREBP-2(h)","SRF(h)","Sp1(h)"]
MO000202966	Tie2-isoform3(h)	8.415	10	126771	0.241199	0.004	2.56419	155	["MO000006878","MO000007686","MO000013015","MO000020402","MO000024771","MO000025761","MO000025765","MO000026066","MO000028729","MO000033308"]	["E12(h)","HSF1-L(h)","IRF-1(h)","KLF1(h)","REST-isoform2(h)","SMAD4(h)","SREBP-1a(h)","SREBP-2(h)","SRF(h)","Sp1(h)"]
MO000005030	FGF-2(h)	9.675	14	193912	0.300136	0.004	2.37506	156	["MO000006878","MO000007664","MO000007686","MO000013015","MO000019614","MO000020402","MO000024771","MO000025761","MO000025765","MO000026066","MO000026285","MO000028729","MO000033308","MO000046079"]	["E12(h)","GR-alpha(h)","HSF1-L(h)","IRF-1(h)","KLF1(h)","PDX-1(h)","REST-isoform2(h)","Runx2(h)","SMAD4(h)","SREBP-1a(h)","SREBP-2(h)","SRF(h)","Sp1(h)","Sp3(h)"]
MO000019446	Caspase-1(h)	10	15	237927	0.446279	0.01	2.13097	157	["MO000006878","MO000007664","MO000007686","MO000013015","MO000019614","MO000020402","MO000024771","MO000024966","MO000025761","MO000025765","MO000026066","MO000026285","MO000028729","MO000033308","MO000046079"]	["E12(h)","GR-alpha(h)","HSF1-L(h)","IRF-1(h)","KLF1(h)","MAZ-isoform1(h)","PDX-1(h)","REST-isoform2(h)","Runx2(h)","SMAD4(h)","SREBP-1a(h)","SREBP-2(h)","SRF(h)","Sp1(h)","Sp3(h)"]
MO000324017	Ubc9(h){aceK}	8.725	14	233916	0.488607	0.008	2.07502	158	["MO000006878","MO000007664","MO000007686","MO000013015","MO000019614","MO000020402","MO000024771","MO000025761","MO000025765","MO000026066","MO000026285","MO000028729","MO000033308","MO000046079"]	["E12(h)","GR-alpha(h)","HSF1-L(h)","IRF-1(h)","KLF1(h)","PDX-1(h)","REST-isoform2(h)","Runx2(h)","SMAD4(h)","SREBP-1a(h)","SREBP-2(h)","SRF(h)","Sp1(h)","Sp3(h)"]
MO000007361	IL-4(h)	9.5	11	169953	0.26165	0.005	2.45782	160	["MO000006878","MO000007664","MO000007686","MO000013015","MO000019614","MO000020402","MO000024771","MO000025761","MO000025765","MO000028729","MO000033308"]	["E12(h)","GR-alpha(h)","HSF1-L(h)","IRF-1(h)","KLF1(h)","PDX-1(h)","SMAD4(h)","SREBP-1a(h)","SREBP-2(h)","SRF(h)","Sp1(h)"]
MO000220201	ROMO1-isoform1(h)	9.675	10	109554	0.221704	0	2.65933	160	["MO000006878","MO000007686","MO000013015","MO000020402","MO000024771","MO000025761","MO000025765","MO000026066","MO000028729","MO000033308"]	["E12(h)","HSF1-L(h)","IRF-1(h)","KLF1(h)","REST-isoform2(h)","SMAD4(h)","SREBP-1a(h)","SREBP-2(h)","SRF(h)","Sp1(h)"]
MO000026066	REST-isoform2(h)	9.5	2	2735	0.208051	0	2.84926	161	["MO000013015","MO000026066"]	["REST-isoform2(h)","SRF(h)"]
MO000098771	NSMCE2(h)	9.21	12	146752	0.296017	0.007	2.3736	162	["MO000006878","MO000007664","MO000007686","MO000013015","MO000019614","MO000020402","MO000025761","MO000025765","MO000026066","MO000028729","MO000033308","MO000046079"]	["GR-alpha(h)","HSF1-L(h)","IRF-1(h)","KLF1(h)","PDX-1(h)","REST-isoform2(h)","SMAD4(h)","SREBP-1a(h)","SREBP-2(h)","SRF(h)","Sp1(h)","Sp3(h)"]
MO000220203	ROMO1-isoform2(h)	9.675	10	109554	0.221704	0	2.65933	162	["MO000006878","MO000007686","MO000013015","MO000020402","MO000024771","MO000025761","MO000025765","MO000026066","MO000028729","MO000033308"]	["E12(h)","HSF1-L(h)","IRF-1(h)","KLF1(h)","REST-isoform2(h)","SMAD4(h)","SREBP-1a(h)","SREBP-2(h)","SRF(h)","Sp1(h)"]
MO000004672	ERK1(h)	9.895	15	272771	0.751375	0.01	1.59468	163	["MO000006878","MO000007664","MO000007686","MO000013015","MO000019614","MO000020402","MO000024771","MO000024966","MO000025761","MO000025765","MO000026066","MO000026285","MO000028729","MO000033308","MO000046079"]	["E12(h)","GR-alpha(h)","HSF1-L(h)","IRF-1(h)","KLF1(h)","MAZ-isoform1(h)","PDX-1(h)","REST-isoform2(h)","Runx2(h)","SMAD4(h)","SREBP-1a(h)","SREBP-2(h)","SRF(h)","Sp1(h)","Sp3(h)"]
MO000007821	JNK1(h)	8.52	14	245369	0.612499	0.004	1.64229	164	["MO000006878","MO000007664","MO000007686","MO000013015","MO000019614","MO000020402","MO000024771","MO000025761","MO000025765","MO000026066","MO000026285","MO000028729","MO000033308","MO000046079"]	["E12(h)","GR-alpha(h)","HSF1-L(h)","IRF-1(h)","KLF1(h)","PDX-1(h)","REST-isoform2(h)","Runx2(h)","SMAD4(h)","SREBP-1a(h)","SREBP-2(h)","SRF(h)","Sp1(h)","Sp3(h)"]
MO000085628	Aos1-isoform1(h)	9.125	14	221821	0.435005	0.006	2.03702	164	["MO000006878","MO000007664","MO000007686","MO000013015","MO000019614","MO000020402","MO000024771","MO000025761","MO000025765","MO000026066","MO000026285","MO000028729","MO000033308","MO000046079"]	["E12(h)","GR-alpha(h)","HSF1-L(h)","IRF-1(h)","KLF1(h)","PDX-1(h)","REST-isoform2(h)","Runx2(h)","SMAD4(h)","SREBP-1a(h)","SREBP-2(h)","SRF(h)","Sp1(h)","Sp3(h)"]
MO000085632	SAE2-isoform1(h)	9.125	14	221819	0.435002	0.006	2.03985	164	["MO000006878","MO000007664","MO000007686","MO000013015","MO000019614","MO000020402","MO000024771","MO000025761","MO000025765","MO000026066","MO000026285","MO000028729","MO000033308","MO000046079"]	["E12(h)","GR-alpha(h)","HSF1-L(h)","IRF-1(h)","KLF1(h)","PDX-1(h)","REST-isoform2(h)","Runx2(h)","SMAD4(h)","SREBP-1a(h)","SREBP-2(h)","SRF(h)","Sp1(h)","Sp3(h)"]
MO000023165	PKCgamma(h)	8.78	15	251892	0.519225	0.006	1.77887	165	["MO000006878","MO000007664","MO000007686","MO000013015","MO000019614","MO000020402","MO000024771","MO000024966","MO000025761","MO000025765","MO000026066","MO000026285","MO000028729","MO000033308","MO000046079"]	["E12(h)","GR-alpha(h)","HSF1-L(h)","IRF-1(h)","KLF1(h)","MAZ-isoform1(h)","PDX-1(h)","REST-isoform2(h)","Runx2(h)","SMAD4(h)","SREBP-1a(h)","SREBP-2(h)","SRF(h)","Sp1(h)","Sp3(h)"]
MO000034342	ERK2(h){p}	9.32	14	247392	0.556258	0.004	1.75164	165	["MO000006878","MO000007664","MO000007686","MO000013015","MO000019614","MO000020402","MO000024771","MO000025761","MO000025765","MO000026066","MO000026285","MO000028729","MO000033308","MO000046079"]	["E12(h)","GR-alpha(h)","HSF1-L(h)","IRF-1(h)","KLF1(h)","PDX-1(h)","REST-isoform2(h)","Runx2(h)","SMAD4(h)","SREBP-1a(h)","SREBP-2(h)","SRF(h)","Sp1(h)","Sp3(h)"]
MO000021207	Caspase-7(h)	9.465	15	258582	0.597683	0.005	1.63197	166	["MO000006878","MO000007664","MO000007686","MO000013015","MO000019614","MO000020402","MO000024771","MO000024966","MO000025761","MO000025765","MO000026066","MO000026285","MO000028729","MO000033308","MO000046079"]	["E12(h)","GR-alpha(h)","HSF1-L(h)","IRF-1(h)","KLF1(h)","MAZ-isoform1(h)","PDX-1(h)","REST-isoform2(h)","Runx2(h)","SMAD4(h)","SREBP-1a(h)","SREBP-2(h)","SRF(h)","Sp1(h)","Sp3(h)"]
MO000057745	CREBBP(h)	9.99	15	246149	0.647043	0.002	1.56614	166	["MO000006878","MO000007664","MO000007686","MO000013015","MO000019614","MO000020402","MO000024771","MO000024966","MO000025761","MO000025765","MO000026066","MO000026285","MO000028729","MO000033308","MO000046079"]	["E12(h)","GR-alpha(h)","HSF1-L(h)","IRF-1(h)","KLF1(h)","MAZ-isoform1(h)","PDX-1(h)","REST-isoform2(h)","Runx2(h)","SMAD4(h)","SREBP-1a(h)","SREBP-2(h)","SRF(h)","Sp1(h)","Sp3(h)"]
MO000109178	Merlin-isoform4(h)	8.415	9	112224	0.229862	0.005	2.56378	166	["MO000006878","MO000007664","MO000013015","MO000020402","MO000024771","MO000025761","MO000025765","MO000028729","MO000033308"]	["E12(h)","HSF1-L(h)","KLF1(h)","PDX-1(h)","SMAD4(h)","SREBP-1a(h)","SREBP-2(h)","SRF(h)","Sp1(h)"]
MO000032452	Tie2-isoform1(h)	8.415	10	126771	0.241199	0.005	2.55872	167	["MO000006878","MO000007686","MO000013015","MO000020402","MO000024771","MO000025761","MO000025765","MO000026066","MO000028729","MO000033308"]	["E12(h)","HSF1-L(h)","IRF-1(h)","KLF1(h)","REST-isoform2(h)","SMAD4(h)","SREBP-1a(h)","SREBP-2(h)","SRF(h)","Sp1(h)"]
MO000019504	EGF(h)	9.435	12	199870	0.343983	0.009	2.24553	168	["MO000006878","MO000007664","MO000007686","MO000013015","MO000020402","MO000024771","MO000025761","MO000025765","MO000026066","MO000026285","MO000028729","MO000033308"]	["E12(h)","HSF1-L(h)","IRF-1(h)","KLF1(h)","PDX-1(h)","REST-isoform2(h)","Runx2(h)","SMAD4(h)","SREBP-1a(h)","SREBP-2(h)","SRF(h)","Sp1(h)"]
MO000109179	Merlin-isoform5(h)	8.415	9	112224	0.229862	0.005	2.56378	168	["MO000006878","MO000007664","MO000013015","MO000020402","MO000024771","MO000025761","MO000025765","MO000028729","MO000033308"]	["E12(h)","HSF1-L(h)","KLF1(h)","PDX-1(h)","SMAD4(h)","SREBP-1a(h)","SREBP-2(h)","SRF(h)","Sp1(h)"]
MO000035654	NFATc1A-alpha(h):JNK1(h)	9.735	12	165441	0.295977	0.005	2.31587	169	["MO000006878","MO000007664","MO000007686","MO000013015","MO000019614","MO000020402","MO000024771","MO000025761","MO000025765","MO000026285","MO000028729","MO000033308"]	["E12(h)","GR-alpha(h)","HSF1-L(h)","IRF-1(h)","KLF1(h)","PDX-1(h)","Runx2(h)","SMAD4(h)","SREBP-1a(h)","SREBP-2(h)","SRF(h)","Sp1(h)"]
MO000005063	FGF-8(h)	9.675	13	123279	0.224719	0.004	2.5663	170	["MO000006878","MO000007664","MO000007686","MO000013015","MO000020402","MO000024771","MO000025761","MO000025765","MO000026066","MO000026285","MO000028729","MO000033308","MO000046079"]	["E12(h)","HSF1-L(h)","IRF-1(h)","KLF1(h)","PDX-1(h)","REST-isoform2(h)","Runx2(h)","SMAD4(h)","SREBP-1a(h)","SREBP-2(h)","SRF(h)","Sp1(h)","Sp3(h)"]
MO000109181	Merlin-isoform6(h)	8.415	9	112224	0.229862	0.005	2.56378	170	["MO000006878","MO000007664","MO000013015","MO000020402","MO000024771","MO000025761","MO000025765","MO000028729","MO000033308"]	["E12(h)","HSF1-L(h)","KLF1(h)","PDX-1(h)","SMAD4(h)","SREBP-1a(h)","SREBP-2(h)","SRF(h)","Sp1(h)"]
MO000256140	ERK5-isoform3(h)	9.595	13	233120	0.427307	0.008	1.86027	170	["MO000006878","MO000007664","MO000007686","MO000013015","MO000019614","MO000020402","MO000024771","MO000025761","MO000025765","MO000026066","MO000026285","MO000028729","MO000033308"]	["E12(h)","GR-alpha(h)","HSF1-L(h)","IRF-1(h)","KLF1(h)","PDX-1(h)","REST-isoform2(h)","Runx2(h)","SMAD4(h)","SREBP-1a(h)","SREBP-2(h)","SRF(h)","Sp1(h)"]
MO000056654	p300(h)	9.99	15	259969	0.707499	0.003	1.33273	171	["MO000006878","MO000007664","MO000007686","MO000013015","MO000019614","MO000020402","MO000024771","MO000024966","MO000025761","MO000025765","MO000026066","MO000026285","MO000028729","MO000033308","MO000046079"]	["E12(h)","GR-alpha(h)","HSF1-L(h)","IRF-1(h)","KLF1(h)","MAZ-isoform1(h)","PDX-1(h)","REST-isoform2(h)","Runx2(h)","SMAD4(h)","SREBP-1a(h)","SREBP-2(h)","SRF(h)","Sp1(h)","Sp3(h)"]
MO000107725	SUSP1(h)	9.21	12	155992	0.295515	0.01	2.31648	171	["MO000006878","MO000007664","MO000007686","MO000013015","MO000019614","MO000020402","MO000025761","MO000025765","MO000026066","MO000028729","MO000033308","MO000046079"]	["GR-alpha(h)","HSF1-L(h)","IRF-1(h)","KLF1(h)","PDX-1(h)","REST-isoform2(h)","SMAD4(h)","SREBP-1a(h)","SREBP-2(h)","SRF(h)","Sp1(h)","Sp3(h)"]
MO000209895	FAM123B(h)	9.675	11	131137	0.269977	0.001	2.39717	171	["MO000006878","MO000007664","MO000007686","MO000013015","MO000020402","MO000024771","MO000025761","MO000025765","MO000026066","MO000028729","MO000033308"]	["E12(h)","HSF1-L(h)","IRF-1(h)","KLF1(h)","PDX-1(h)","REST-isoform2(h)","SMAD4(h)","SREBP-1a(h)","SREBP-2(h)","SRF(h)","Sp1(h)"]
MO000109174	Merlin-isoform1(h)	8.415	9	112227	0.229862	0.005	2.56378	172	["MO000006878","MO000007664","MO000013015","MO000020402","MO000024771","MO000025761","MO000025765","MO000028729","MO000033308"]	["E12(h)","HSF1-L(h)","KLF1(h)","PDX-1(h)","SMAD4(h)","SREBP-1a(h)","SREBP-2(h)","SRF(h)","Sp1(h)"]
MO000109175	Merlin-isoform2(h)	8.415	9	112241	0.229861	0.005	2.56379	172	["MO000006878","MO000007664","MO000013015","MO000020402","MO000024771","MO000025761","MO000025765","MO000028729","MO000033308"]	["E12(h)","HSF1-L(h)","KLF1(h)","PDX-1(h)","SMAD4(h)","SREBP-1a(h)","SREBP-2(h)","SRF(h)","Sp1(h)"]
MO000109176	Merlin-isoform3(h)	8.415	9	112225	0.229862	0.005	2.56378	172	["MO000006878","MO000007664","MO000013015","MO000020402","MO000024771","MO000025761","MO000025765","MO000028729","MO000033308"]	["E12(h)","HSF1-L(h)","KLF1(h)","PDX-1(h)","SMAD4(h)","SREBP-1a(h)","SREBP-2(h)","SRF(h)","Sp1(h)"]
MO000109182	Merlin-isoform7(h)	8.415	9	112224	0.229862	0.005	2.56378	172	["MO000006878","MO000007664","MO000013015","MO000020402","MO000024771","MO000025761","MO000025765","MO000028729","MO000033308"]	["E12(h)","HSF1-L(h)","KLF1(h)","PDX-1(h)","SMAD4(h)","SREBP-1a(h)","SREBP-2(h)","SRF(h)","Sp1(h)"]
MO000256141	ERK5-isoform4(h)	9.595	13	233120	0.427307	0.008	1.86027	172	["MO000006878","MO000007664","MO000007686","MO000013015","MO000019614","MO000020402","MO000024771","MO000025761","MO000025765","MO000026066","MO000026285","MO000028729","MO000033308"]	["E12(h)","GR-alpha(h)","HSF1-L(h)","IRF-1(h)","KLF1(h)","PDX-1(h)","REST-isoform2(h)","Runx2(h)","SMAD4(h)","SREBP-1a(h)","SREBP-2(h)","SRF(h)","Sp1(h)"]
MO000109183	Merlin-isoform8(h)	8.415	9	112224	0.229862	0.005	2.56378	174	["MO000006878","MO000007664","MO000013015","MO000020402","MO000024771","MO000025761","MO000025765","MO000028729","MO000033308"]	["E12(h)","HSF1-L(h)","KLF1(h)","PDX-1(h)","SMAD4(h)","SREBP-1a(h)","SREBP-2(h)","SRF(h)","Sp1(h)"]
MO000256139	ERK5-isoform2(h)	9.595	13	233120	0.427307	0.008	1.86027	174	["MO000006878","MO000007664","MO000007686","MO000013015","MO000019614","MO000020402","MO000024771","MO000025761","MO000025765","MO000026066","MO000026285","MO000028729","MO000033308"]	["E12(h)","GR-alpha(h)","HSF1-L(h)","IRF-1(h)","KLF1(h)","PDX-1(h)","REST-isoform2(h)","Runx2(h)","SMAD4(h)","SREBP-1a(h)","SREBP-2(h)","SRF(h)","Sp1(h)"]
MO000021279	CLAN(h)	8.91	14	197573	0.348145	0.007	2.16645	176	["MO000006878","MO000007664","MO000007686","MO000013015","MO000019614","MO000020402","MO000024771","MO000025761","MO000025765","MO000026066","MO000026285","MO000028729","MO000033308","MO000046079"]	["E12(h)","GR-alpha(h)","HSF1-L(h)","IRF-1(h)","KLF1(h)","PDX-1(h)","REST-isoform2(h)","Runx2(h)","SMAD4(h)","SREBP-1a(h)","SREBP-2(h)","SRF(h)","Sp1(h)","Sp3(h)"]
MO000109184	Merlin-isoform9(h)	8.415	9	112224	0.229862	0.005	2.56378	176	["MO000006878","MO000007664","MO000013015","MO000020402","MO000024771","MO000025761","MO000025765","MO000028729","MO000033308"]	["E12(h)","HSF1-L(h)","KLF1(h)","PDX-1(h)","SMAD4(h)","SREBP-1a(h)","SREBP-2(h)","SRF(h)","Sp1(h)"]
MO000109185	Merlin-isoform10(h)	8.415	9	112224	0.229862	0.005	2.56378	178	["MO000006878","MO000007664","MO000013015","MO000020402","MO000024771","MO000025761","MO000025765","MO000028729","MO000033308"]	["E12(h)","HSF1-L(h)","KLF1(h)","PDX-1(h)","SMAD4(h)","SREBP-1a(h)","SREBP-2(h)","SRF(h)","Sp1(h)"]
MO000115396	ERK1-isoform1(h){p}	1	1	2822	0.201355	0	2.99018	188	["MO000025761"]	["SREBP-1a(h)"]
MO000019068	BMP2A(h)	9.06	10	118119	0.241221	0.006	2.42719	189	["MO000006878","MO000007686","MO000013015","MO000020402","MO000024771","MO000025761","MO000025765","MO000026285","MO000028729","MO000033308"]	["E12(h)","HSF1-L(h)","IRF-1(h)","KLF1(h)","Runx2(h)","SMAD4(h)","SREBP-1a(h)","SREBP-2(h)","SRF(h)","Sp1(h)"]
MO000527252	beta-TrCP-isoform4(h)	9.775	12	160888	0.278252	0.009	2.2934	190	["MO000006878","MO000007664","MO000007686","MO000013015","MO000020402","MO000024771","MO000025761","MO000025765","MO000026066","MO000026285","MO000028729","MO000033308"]	["E12(h)","HSF1-L(h)","IRF-1(h)","KLF1(h)","PDX-1(h)","REST-isoform2(h)","Runx2(h)","SMAD4(h)","SREBP-1a(h)","SREBP-2(h)","SRF(h)","Sp1(h)"]
MO000021390	Trx1(h){reC}2	9.84	13	181975	0.295534	0.009	2.1871	202	["MO000006878","MO000007664","MO000007686","MO000013015","MO000019614","MO000020402","MO000024771","MO000025761","MO000025765","MO000026066","MO000028729","MO000033308","MO000046079"]	["E12(h)","GR-alpha(h)","HSF1-L(h)","IRF-1(h)","KLF1(h)","PDX-1(h)","REST-isoform2(h)","SMAD4(h)","SREBP-1a(h)","SREBP-2(h)","SRF(h)","Sp1(h)","Sp3(h)"]
MO000175968	FGF-2-isoform1(h)	9.675	10	115760	0.221418	0	2.48279	204	["MO000006878","MO000007686","MO000013015","MO000020402","MO000024771","MO000025761","MO000025765","MO000026066","MO000028729","MO000033308"]	["E12(h)","HSF1-L(h)","IRF-1(h)","KLF1(h)","REST-isoform2(h)","SMAD4(h)","SREBP-1a(h)","SREBP-2(h)","SRF(h)","Sp1(h)"]
MO000058278	FGF-2-isoform3(h)	9.675	10	115761	0.221418	0	2.48086	208	["MO000006878","MO000007686","MO000013015","MO000020402","MO000024771","MO000025761","MO000025765","MO000026066","MO000028729","MO000033308"]	["E12(h)","HSF1-L(h)","IRF-1(h)","KLF1(h)","REST-isoform2(h)","SMAD4(h)","SREBP-1a(h)","SREBP-2(h)","SRF(h)","Sp1(h)"]
MO000160994	FGF-2-isoform2(h)	9.675	10	115767	0.221418	0	2.48094	208	["MO000006878","MO000007686","MO000013015","MO000020402","MO000024771","MO000025761","MO000025765","MO000026066","MO000028729","MO000033308"]	["E12(h)","HSF1-L(h)","IRF-1(h)","KLF1(h)","REST-isoform2(h)","SMAD4(h)","SREBP-1a(h)","SREBP-2(h)","SRF(h)","Sp1(h)"]
MO000160995	FGF-2-isoform4(h)	9.675	10	115760	0.221418	0	2.47893	208	["MO000006878","MO000007686","MO000013015","MO000020402","MO000024771","MO000025761","MO000025765","MO000026066","MO000028729","MO000033308"]	["E12(h)","HSF1-L(h)","IRF-1(h)","KLF1(h)","REST-isoform2(h)","SMAD4(h)","SREBP-1a(h)","SREBP-2(h)","SRF(h)","Sp1(h)"]
MO000097346	proCaspase-7-alpha-prime(h)	9.69	12	83261	0.222204	0.001	2.45629	209	["MO000006878","MO000007664","MO000007686","MO000013015","MO000020402","MO000024771","MO000025761","MO000025765","MO000026066","MO000028729","MO000033308","MO000046079"]	["E12(h)","HSF1-L(h)","IRF-1(h)","KLF1(h)","PDX-1(h)","REST-isoform2(h)","SMAD4(h)","SREBP-1a(h)","SREBP-2(h)","SRF(h)","Sp1(h)","Sp3(h)"]
MO000019814	IL-8(h)	8.415	10	125312	0.240827	0.002	2.31387	210	["MO000006878","MO000007686","MO000013015","MO000020402","MO000024771","MO000025761","MO000025765","MO000026066","MO000028729","MO000033308"]	["E12(h)","HSF1-L(h)","IRF-1(h)","KLF1(h)","REST-isoform2(h)","SMAD4(h)","SREBP-1a(h)","SREBP-2(h)","SRF(h)","Sp1(h)"]
MO000108589	adiponectin(h)	8.415	8	106720	0.209483	0.002	2.46019	218	["MO000006878","MO000013015","MO000020402","MO000024771","MO000025761","MO000025765","MO000028729","MO000033308"]	["E12(h)","HSF1-L(h)","KLF1(h)","SMAD4(h)","SREBP-1a(h)","SREBP-2(h)","SRF(h)","Sp1(h)"]
MO000279654	p300(h){aceK}	9.825	11	124054	0.245506	0.006	2.20007	220	["MO000006878","MO000007664","MO000007686","MO000013015","MO000020402","MO000024771","MO000025761","MO000025765","MO000026066","MO000028729","MO000033308"]	["E12(h)","HSF1-L(h)","IRF-1(h)","KLF1(h)","PDX-1(h)","REST-isoform2(h)","SMAD4(h)","SREBP-1a(h)","SREBP-2(h)","SRF(h)","Sp1(h)"]
MO000108268	CLAN-isoform1(h)	9.96	14	124477	0.254373	0.004	2.14711	222	["MO000006878","MO000007664","MO000007686","MO000013015","MO000019614","MO000020402","MO000024771","MO000025761","MO000025765","MO000026066","MO000026285","MO000028729","MO000033308","MO000046079"]	["E12(h)","GR-alpha(h)","HSF1-L(h)","IRF-1(h)","KLF1(h)","PDX-1(h)","REST-isoform2(h)","Runx2(h)","SMAD4(h)","SREBP-1a(h)","SREBP-2(h)","SRF(h)","Sp1(h)","Sp3(h)"]
MO000108270	CLAN-isoform2(h)	9.96	14	124477	0.254373	0.004	2.14711	224	["MO000006878","MO000007664","MO000007686","MO000013015","MO000019614","MO000020402","MO000024771","MO000025761","MO000025765","MO000026066","MO000026285","MO000028729","MO000033308","MO000046079"]	["E12(h)","GR-alpha(h)","HSF1-L(h)","IRF-1(h)","KLF1(h)","PDX-1(h)","REST-isoform2(h)","Runx2(h)","SMAD4(h)","SREBP-1a(h)","SREBP-2(h)","SRF(h)","Sp1(h)","Sp3(h)"]
MO000108272	CLAN-isoform3(h)	9.96	14	124477	0.254373	0.004	2.14711	226	["MO000006878","MO000007664","MO000007686","MO000013015","MO000019614","MO000020402","MO000024771","MO000025761","MO000025765","MO000026066","MO000026285","MO000028729","MO000033308","MO000046079"]	["E12(h)","GR-alpha(h)","HSF1-L(h)","IRF-1(h)","KLF1(h)","PDX-1(h)","REST-isoform2(h)","Runx2(h)","SMAD4(h)","SREBP-1a(h)","SREBP-2(h)","SRF(h)","Sp1(h)","Sp3(h)"]
MO000078285	sumo1-isoform1(h)	9.795	12	103207	0.244174	0.008	2.16546	227	["MO000006878","MO000007664","MO000007686","MO000013015","MO000019614","MO000020402","MO000025761","MO000025765","MO000026066","MO000028729","MO000033308","MO000046079"]	["GR-alpha(h)","HSF1-L(h)","IRF-1(h)","KLF1(h)","PDX-1(h)","REST-isoform2(h)","SMAD4(h)","SREBP-1a(h)","SREBP-2(h)","SRF(h)","Sp1(h)","Sp3(h)"]
MO000108274	CLAN-isoform4(h)	9.96	14	124477	0.254373	0.004	2.14711	228	["MO000006878","MO000007664","MO000007686","MO000013015","MO000019614","MO000020402","MO000024771","MO000025761","MO000025765","MO000026066","MO000026285","MO000028729","MO000033308","MO000046079"]	["E12(h)","GR-alpha(h)","HSF1-L(h)","IRF-1(h)","KLF1(h)","PDX-1(h)","REST-isoform2(h)","Runx2(h)","SMAD4(h)","SREBP-1a(h)","SREBP-2(h)","SRF(h)","Sp1(h)","Sp3(h)"]
MO000320562	hipk2(h){aceK}	9.78	12	140811	0.253847	0.008	2.1194	235	["MO000006878","MO000007664","MO000007686","MO000013015","MO000020402","MO000024771","MO000025761","MO000025765","MO000026285","MO000028729","MO000033308","MO000046079"]	["E12(h)","HSF1-L(h)","IRF-1(h)","KLF1(h)","PDX-1(h)","Runx2(h)","SMAD4(h)","SREBP-1a(h)","SREBP-2(h)","SRF(h)","Sp1(h)","Sp3(h)"]
MO000018038	CB1(h)	9.5	9	108712	0.208691	0.001	2.37769	237	["MO000006878","MO000013015","MO000019614","MO000020402","MO000024771","MO000025761","MO000025765","MO000028729","MO000033308"]	["E12(h)","GR-alpha(h)","HSF1-L(h)","KLF1(h)","SMAD4(h)","SREBP-1a(h)","SREBP-2(h)","SRF(h)","Sp1(h)"]
MO000187909	ERD2-isoform1(h)	7.95	8	109853	0.208827	0.006	2.34944	241	["MO000006878","MO000013015","MO000020402","MO000024771","MO000025761","MO000025765","MO000028729","MO000033308"]	["E12(h)","HSF1-L(h)","KLF1(h)","SMAD4(h)","SREBP-1a(h)","SREBP-2(h)","SRF(h)","Sp1(h)"]
MO000312549	sumo1-isoform2(h)	9.795	12	102430	0.244258	0.004	2.03056	243	["MO000006878","MO000007664","MO000007686","MO000013015","MO000019614","MO000020402","MO000025761","MO000025765","MO000026066","MO000028729","MO000033308","MO000046079"]	["GR-alpha(h)","HSF1-L(h)","IRF-1(h)","KLF1(h)","PDX-1(h)","REST-isoform2(h)","SMAD4(h)","SREBP-1a(h)","SREBP-2(h)","SRF(h)","Sp1(h)","Sp3(h)"]
MO000059087	CD3(h)	9.925	11	136054	0.227153	0.006	2.22535	250	["MO000006878","MO000007664","MO000007686","MO000013015","MO000020402","MO000024771","MO000025761","MO000025765","MO000026066","MO000028729","MO000033308"]	["E12(h)","HSF1-L(h)","IRF-1(h)","KLF1(h)","PDX-1(h)","REST-isoform2(h)","SMAD4(h)","SREBP-1a(h)","SREBP-2(h)","SRF(h)","Sp1(h)"]
MO000334771	MLK3-isoform2(h)	9.825	12	116056	0.237827	0.01	2.13962	251	["MO000006878","MO000007664","MO000013015","MO000019614","MO000020402","MO000024771","MO000025761","MO000025765","MO000026066","MO000028729","MO000033308","MO000046079"]	["E12(h)","GR-alpha(h)","HSF1-L(h)","KLF1(h)","PDX-1(h)","REST-isoform2(h)","SMAD4(h)","SREBP-1a(h)","SREBP-2(h)","SRF(h)","Sp1(h)","Sp3(h)"]
MO000084620	MLK3-isoform1(h)	9.825	12	116058	0.237827	0.01	2.13891	253	["MO000006878","MO000007664","MO000013015","MO000019614","MO000020402","MO000024771","MO000025761","MO000025765","MO000026066","MO000028729","MO000033308","MO000046079"]	["E12(h)","GR-alpha(h)","HSF1-L(h)","KLF1(h)","PDX-1(h)","REST-isoform2(h)","SMAD4(h)","SREBP-1a(h)","SREBP-2(h)","SRF(h)","Sp1(h)","Sp3(h)"]
MO000013015	SRF(h)	9.84	5	15581	0.254773	0.003	1.20404	254	["MO000006878","MO000013015","MO000020402","MO000024771","MO000033308"]	["E12(h)","HSF1-L(h)","SMAD4(h)","SRF(h)","Sp1(h)"]
MO000328207	ARHGAP8-isoform5(h)	8.415	8	105715	0.202436	0.002	2.3049	256	["MO000006878","MO000013015","MO000020402","MO000024771","MO000025761","MO000025765","MO000028729","MO000033308"]	["E12(h)","HSF1-L(h)","KLF1(h)","SMAD4(h)","SREBP-1a(h)","SREBP-2(h)","SRF(h)","Sp1(h)"]
MO000020402	SMAD4(h)	9.9	7	28603	0.253986	0.005	1.19377	260	["MO000006878","MO000013015","MO000020402","MO000024771","MO000025761","MO000026285","MO000033308"]	["E12(h)","HSF1-L(h)","Runx2(h)","SMAD4(h)","SREBP-1a(h)","SRF(h)","Sp1(h)"]
MO000219869	ARHGAP8-isoform3(h)	8.415	8	105721	0.202436	0.002	2.30215	260	["MO000006878","MO000013015","MO000020402","MO000024771","MO000025761","MO000025765","MO000028729","MO000033308"]	["E12(h)","HSF1-L(h)","KLF1(h)","SMAD4(h)","SREBP-1a(h)","SREBP-2(h)","SRF(h)","Sp1(h)"]
MO000219866	ARHGAP8-isoform1(h)	8.415	8	105715	0.202436	0.002	2.3013	261	["MO000006878","MO000013015","MO000020402","MO000024771","MO000025761","MO000025765","MO000028729","MO000033308"]	["E12(h)","HSF1-L(h)","KLF1(h)","SMAD4(h)","SREBP-1a(h)","SREBP-2(h)","SRF(h)","Sp1(h)"]
MO000219868	ARHGAP8-isoform2(h)	8.415	8	105721	0.202436	0.002	2.30215	262	["MO000006878","MO000013015","MO000020402","MO000024771","MO000025761","MO000025765","MO000028729","MO000033308"]	["E12(h)","HSF1-L(h)","KLF1(h)","SMAD4(h)","SREBP-1a(h)","SREBP-2(h)","SRF(h)","Sp1(h)"]
MO000131466	E-cadherin-ECD(h)	8.415	8	105714	0.202436	0.001	2.30183	264	["MO000006878","MO000013015","MO000020402","MO000024771","MO000025761","MO000025765","MO000028729","MO000033308"]	["E12(h)","HSF1-L(h)","KLF1(h)","SMAD4(h)","SREBP-1a(h)","SREBP-2(h)","SRF(h)","Sp1(h)"]
MO000219867	ARHGAP8(h)	8.415	8	105715	0.202436	0.002	2.288	267	["MO000006878","MO000013015","MO000020402","MO000024771","MO000025761","MO000025765","MO000028729","MO000033308"]	["E12(h)","HSF1-L(h)","KLF1(h)","SMAD4(h)","SREBP-1a(h)","SREBP-2(h)","SRF(h)","Sp1(h)"]
MO000254730	CB1-isoform2(h)	8.415	8	105957	0.202427	0.001	2.30897	267	["MO000006878","MO000013015","MO000020402","MO000024771","MO000025761","MO000025765","MO000028729","MO000033308"]	["E12(h)","HSF1-L(h)","KLF1(h)","SMAD4(h)","SREBP-1a(h)","SREBP-2(h)","SRF(h)","Sp1(h)"]
MO000114162	CB1-isoform1(h)	8.415	8	105957	0.202427	0.001	2.30898	268	["MO000006878","MO000013015","MO000020402","MO000024771","MO000025761","MO000025765","MO000028729","MO000033308"]	["E12(h)","HSF1-L(h)","KLF1(h)","SMAD4(h)","SREBP-1a(h)","SREBP-2(h)","SRF(h)","Sp1(h)"]
MO000254731	CB1-isoform3(h)	8.415	8	105957	0.202427	0.001	2.30897	269	["MO000006878","MO000013015","MO000020402","MO000024771","MO000025761","MO000025765","MO000028729","MO000033308"]	["E12(h)","HSF1-L(h)","KLF1(h)","SMAD4(h)","SREBP-1a(h)","SREBP-2(h)","SRF(h)","Sp1(h)"]
MO000132736	amotl1-isoform1(h)	8.415	8	105740	0.202434	0.004	2.27314	273	["MO000006878","MO000013015","MO000020402","MO000024771","MO000025761","MO000025765","MO000028729","MO000033308"]	["E12(h)","HSF1-L(h)","KLF1(h)","SMAD4(h)","SREBP-1a(h)","SREBP-2(h)","SRF(h)","Sp1(h)"]
MO000219870	ARHGAP8-isoform4(h)	8.415	8	105752	0.202433	0.002	2.29311	275	["MO000006878","MO000013015","MO000020402","MO000024771","MO000025761","MO000025765","MO000028729","MO000033308"]	["E12(h)","HSF1-L(h)","KLF1(h)","SMAD4(h)","SREBP-1a(h)","SREBP-2(h)","SRF(h)","Sp1(h)"]
MO000139891	Dnlc2a-isoform2(h)	8.415	8	105744	0.202434	0.005	2.25074	276	["MO000006878","MO000013015","MO000020402","MO000024771","MO000025761","MO000025765","MO000028729","MO000033308"]	["E12(h)","HSF1-L(h)","KLF1(h)","SMAD4(h)","SREBP-1a(h)","SREBP-2(h)","SRF(h)","Sp1(h)"]
MO000082600	IL-4-isoform1(h)	8.415	8	106638	0.202402	0.002	2.30026	279	["MO000006878","MO000013015","MO000020402","MO000024771","MO000025761","MO000025765","MO000028729","MO000033308"]	["E12(h)","HSF1-L(h)","KLF1(h)","SMAD4(h)","SREBP-1a(h)","SREBP-2(h)","SRF(h)","Sp1(h)"]
MO000132740	amotl1(h)	8.415	8	105739	0.202434	0.004	2.24598	279	["MO000006878","MO000013015","MO000020402","MO000024771","MO000025761","MO000025765","MO000028729","MO000033308"]	["E12(h)","HSF1-L(h)","KLF1(h)","SMAD4(h)","SREBP-1a(h)","SREBP-2(h)","SRF(h)","Sp1(h)"]
MO000165409	IL-4-isoform2(h)	8.415	8	106637	0.202402	0.002	2.30025	279	["MO000006878","MO000013015","MO000020402","MO000024771","MO000025761","MO000025765","MO000028729","MO000033308"]	["E12(h)","HSF1-L(h)","KLF1(h)","SMAD4(h)","SREBP-1a(h)","SREBP-2(h)","SRF(h)","Sp1(h)"]
MO000133379	MIF(h)	9.825	9	140466	0.207944	0.009	2.15466	282	["MO000006878","MO000007686","MO000013015","MO000020402","MO000024771","MO000025761","MO000025765","MO000028729","MO000033308"]	["E12(h)","HSF1-L(h)","IRF-1(h)","KLF1(h)","SMAD4(h)","SREBP-1a(h)","SREBP-2(h)","SRF(h)","Sp1(h)"]
MO000333495	PR B(h){sumo}	9.945	12	95269	0.22224	0.002	1.77965	284	["MO000006878","MO000007664","MO000007686","MO000013015","MO000019614","MO000020402","MO000025761","MO000025765","MO000026066","MO000028729","MO000033308","MO000046079"]	["GR-alpha(h)","HSF1-L(h)","IRF-1(h)","KLF1(h)","PDX-1(h)","REST-isoform2(h)","SMAD4(h)","SREBP-1a(h)","SREBP-2(h)","SRF(h)","Sp1(h)","Sp3(h)"]
MO000132738	amotl1-isoform2(h)	8.415	8	105765	0.202432	0.006	2.22661	287	["MO000006878","MO000013015","MO000020402","MO000024771","MO000025761","MO000025765","MO000028729","MO000033308"]	["E12(h)","HSF1-L(h)","KLF1(h)","SMAD4(h)","SREBP-1a(h)","SREBP-2(h)","SRF(h)","Sp1(h)"]
MO000035713	Dnlc2a(h)	8.415	8	105744	0.202433	0.005	2.20389	288	["MO000006878","MO000013015","MO000020402","MO000024771","MO000025761","MO000025765","MO000028729","MO000033308"]	["E12(h)","HSF1-L(h)","KLF1(h)","SMAD4(h)","SREBP-1a(h)","SREBP-2(h)","SRF(h)","Sp1(h)"]
MO000139890	Dnlc2a-isoform1(h)	8.415	8	105744	0.202434	0.007	2.19388	288	["MO000006878","MO000013015","MO000020402","MO000024771","MO000025761","MO000025765","MO000028729","MO000033308"]	["E12(h)","HSF1-L(h)","KLF1(h)","SMAD4(h)","SREBP-1a(h)","SREBP-2(h)","SRF(h)","Sp1(h)"]
MO000128077	Trib1-isoform1(h)	8.415	8	107018	0.202386	0.003	2.25056	289	["MO000006878","MO000013015","MO000020402","MO000024771","MO000025761","MO000025765","MO000028729","MO000033308"]	["E12(h)","HSF1-L(h)","KLF1(h)","SMAD4(h)","SREBP-1a(h)","SREBP-2(h)","SRF(h)","Sp1(h)"]
MO000042249	PDGFBB(h)	8.415	8	107177	0.20237	0.003	2.24908	291	["MO000006878","MO000013015","MO000020402","MO000024771","MO000025761","MO000025765","MO000028729","MO000033308"]	["E12(h)","HSF1-L(h)","KLF1(h)","SMAD4(h)","SREBP-1a(h)","SREBP-2(h)","SRF(h)","Sp1(h)"]
MO000007686	IRF-1(h)	9.885	5	24565	0.227625	0.001	1.22035	293	["MO000007686","MO000013015","MO000025761","MO000033308","MO000046079"]	["IRF-1(h)","SREBP-1a(h)","SRF(h)","Sp1(h)","Sp3(h)"]
MO000338232	ZNF131-isoform2(h){sumo}	9.945	12	95216	0.222253	0.003	1.37158	293	["MO000006878","MO000007664","MO000007686","MO000013015","MO000019614","MO000020402","MO000025761","MO000025765","MO000026066","MO000028729","MO000033308","MO000046079"]	["GR-alpha(h)","HSF1-L(h)","IRF-1(h)","KLF1(h)","PDX-1(h)","REST-isoform2(h)","SMAD4(h)","SREBP-1a(h)","SREBP-2(h)","SRF(h)","Sp1(h)","Sp3(h)"]
MO000220197	ROBO4-isoform2(h)	8.415	8	108123	0.202326	0.003	2.24826	294	["MO000006878","MO000013015","MO000020402","MO000024771","MO000025761","MO000025765","MO000028729","MO000033308"]	["E12(h)","HSF1-L(h)","KLF1(h)","SMAD4(h)","SREBP-1a(h)","SREBP-2(h)","SRF(h)","Sp1(h)"]
MO000316512	maf1(h){sumo}	9.945	12	95212	0.222257	0.002	1.31704	295	["MO000006878","MO000007664","MO000007686","MO000013015","MO000019614","MO000020402","MO000025761","MO000025765","MO000026066","MO000028729","MO000033308","MO000046079"]	["GR-alpha(h)","HSF1-L(h)","IRF-1(h)","KLF1(h)","PDX-1(h)","REST-isoform2(h)","SMAD4(h)","SREBP-1a(h)","SREBP-2(h)","SRF(h)","Sp1(h)","Sp3(h)"]
MO000220198	ROBO4-isoform3(h)	8.415	8	108123	0.202326	0.003	2.24826	296	["MO000006878","MO000013015","MO000020402","MO000024771","MO000025761","MO000025765","MO000028729","MO000033308"]	["E12(h)","HSF1-L(h)","KLF1(h)","SMAD4(h)","SREBP-1a(h)","SREBP-2(h)","SRF(h)","Sp1(h)"]
MO000286110	proCaspase-7-isoform4(h)	9.69	12	83261	0.222204	0.001	1.36853	296	["MO000006878","MO000007664","MO000007686","MO000013015","MO000020402","MO000024771","MO000025761","MO000025765","MO000026066","MO000028729","MO000033308","MO000046079"]	["E12(h)","HSF1-L(h)","IRF-1(h)","KLF1(h)","PDX-1(h)","REST-isoform2(h)","SMAD4(h)","SREBP-1a(h)","SREBP-2(h)","SRF(h)","Sp1(h)","Sp3(h)"]
MO000211706	GPR35-isoform1(h)	8.415	8	106064	0.202416	0.009	2.18896	297	["MO000006878","MO000013015","MO000020402","MO000024771","MO000025761","MO000025765","MO000028729","MO000033308"]	["E12(h)","HSF1-L(h)","KLF1(h)","SMAD4(h)","SREBP-1a(h)","SREBP-2(h)","SRF(h)","Sp1(h)"]
MO000025761	SREBP-1a(h)	9.765	2	5631	0.207994	0	1.99244	298	["MO000025761","MO000026285"]	["Runx2(h)","SREBP-1a(h)"]
MO000220196	ROBO4(h)	8.415	8	108127	0.202326	0.003	2.24782	299	["MO000006878","MO000013015","MO000020402","MO000024771","MO000025761","MO000025765","MO000028729","MO000033308"]	["E12(h)","HSF1-L(h)","KLF1(h)","SMAD4(h)","SREBP-1a(h)","SREBP-2(h)","SRF(h)","Sp1(h)"]
MO000094901	proCaspase-6-alpha(h)	9.795	11	103423	0.214122	0.003	1.42988	303	["MO000006878","MO000007664","MO000007686","MO000013015","MO000020402","MO000025761","MO000025765","MO000026066","MO000028729","MO000033308","MO000046079"]	["HSF1-L(h)","IRF-1(h)","KLF1(h)","PDX-1(h)","REST-isoform2(h)","SMAD4(h)","SREBP-1a(h)","SREBP-2(h)","SRF(h)","Sp1(h)","Sp3(h)"]
MO000220195	ROBO4-isoform1(h)	8.415	8	108123	0.202326	0.004	2.21297	303	["MO000006878","MO000013015","MO000020402","MO000024771","MO000025761","MO000025765","MO000028729","MO000033308"]	["E12(h)","HSF1-L(h)","KLF1(h)","SMAD4(h)","SREBP-1a(h)","SREBP-2(h)","SRF(h)","Sp1(h)"]
MO000094955	proCaspase-6-beta(h)	9.795	11	103423	0.214122	0.003	1.40575	305	["MO000006878","MO000007664","MO000007686","MO000013015","MO000020402","MO000025761","MO000025765","MO000026066","MO000028729","MO000033308","MO000046079"]	["HSF1-L(h)","IRF-1(h)","KLF1(h)","PDX-1(h)","REST-isoform2(h)","SMAD4(h)","SREBP-1a(h)","SREBP-2(h)","SRF(h)","Sp1(h)","Sp3(h)"]
MO000114115	D2-isoform1(h)	8.415	8	106408	0.202398	0.01	2.15175	306	["MO000006878","MO000013015","MO000020402","MO000024771","MO000025761","MO000025765","MO000028729","MO000033308"]	["E12(h)","HSF1-L(h)","KLF1(h)","SMAD4(h)","SREBP-1a(h)","SREBP-2(h)","SRF(h)","Sp1(h)"]
MO000114332	D2-isoform2(h)	8.415	8	106407	0.202398	0.01	2.15174	306	["MO000006878","MO000013015","MO000020402","MO000024771","MO000025761","MO000025765","MO000028729","MO000033308"]	["E12(h)","HSF1-L(h)","KLF1(h)","SMAD4(h)","SREBP-1a(h)","SREBP-2(h)","SRF(h)","Sp1(h)"]
MO000019614	GR-alpha(h)	9.525	2	13381	0.207641	0.001	1.4329	311	["MO000006878","MO000019614"]	["GR-alpha(h)","HSF1-L(h)"]
MO000001830	BMP7(h)	9.84	9	75772	0.216103	0.007	1.0467	313	["MO000006878","MO000013015","MO000020402","MO000024771","MO000025761","MO000025765","MO000026285","MO000028729","MO000033308"]	["E12(h)","HSF1-L(h)","KLF1(h)","Runx2(h)","SMAD4(h)","SREBP-1a(h)","SREBP-2(h)","SRF(h)","Sp1(h)"]
MO000031266	GR(h)	9.795	10	87785	0.208906	0.007	1.0673	316	["MO000006878","MO000007664","MO000013015","MO000019614","MO000020402","MO000024771","MO000025761","MO000025765","MO000028729","MO000033308"]	["E12(h)","GR-alpha(h)","HSF1-L(h)","KLF1(h)","PDX-1(h)","SMAD4(h)","SREBP-1a(h)","SREBP-2(h)","SRF(h)","Sp1(h)"]
MO000059755	cxcr4-isoform1(h)	8.415	8	107697	0.202339	0.006	2.13863	317	["MO000006878","MO000013015","MO000020402","MO000024771","MO000025761","MO000025765","MO000028729","MO000033308"]	["E12(h)","HSF1-L(h)","KLF1(h)","SMAD4(h)","SREBP-1a(h)","SREBP-2(h)","SRF(h)","Sp1(h)"]
MO000292713	Pc2-isoform1(h){met(2)K191}	9.84	10	84100	0.206757	0.008	1.17149	322	["MO000006878","MO000007664","MO000013015","MO000020402","MO000025761","MO000025765","MO000026066","MO000028729","MO000033308","MO000046079"]	["HSF1-L(h)","KLF1(h)","PDX-1(h)","REST-isoform2(h)","SMAD4(h)","SREBP-1a(h)","SREBP-2(h)","SRF(h)","Sp1(h)","Sp3(h)"]
MO000114109	TRB3(h)	8.415	8	114465	0.202227	0.01	2.11563	325	["MO000006878","MO000013015","MO000020402","MO000024771","MO000025761","MO000025765","MO000028729","MO000033308"]	["E12(h)","HSF1-L(h)","KLF1(h)","SMAD4(h)","SREBP-1a(h)","SREBP-2(h)","SRF(h)","Sp1(h)"]

## Sheet: K562_Joined_3_12_24_72h_key_mol
ID	Master molecule name	Maximal radius	Reached from set	Reachable total	Score	FDR	Z-Score	Ranks sum	Hits	Hit names
MO000024708	CUX-1(h)	9.785	13	130986	0.396512	0.002	3.65571	22	["MO000007664","MO000007686","MO000013015","MO000019620","MO000024708","MO000024771","MO000025097","MO000025668","MO000025800","MO000027188","MO000028667","MO000028729","MO000125555"]	["CDX-2(h)","CUX-1(h)","E12(h)","FTZ-F1(h)","HIF-1alpha(h)","IRF-1(h)","KLF1(h)","KLF4-isoform1(h)","MafG(h)","NF-E2L2(h)","NRF-1(h)","PDX-1(h)","SRF(h)"]
MO000019973	sumo1(h)	8.61	16	214563	0.461636	0.004	2.91833	27	["MO000007664","MO000007686","MO000013015","MO000019614","MO000019620","MO000024708","MO000024771","MO000025097","MO000025665","MO000025668","MO000025800","MO000027188","MO000028667","MO000028668","MO000028729","MO000125555"]	["CDX-2(h)","CUX-1(h)","E12(h)","FTZ-F1(h)","GR-alpha(h)","HIF-1alpha(h)","IRF-1(h)","KLF1(h)","KLF4-isoform1(h)","MafG(h)","MafK(h)","NF-E2 p45(h)","NF-E2L2(h)","NRF-1(h)","PDX-1(h)","SRF(h)"]
MO000033243	HTT(h)	9.885	17	209546	0.441193	0.006	2.99697	27	["MO000007664","MO000007686","MO000013015","MO000019614","MO000019620","MO000024708","MO000024771","MO000024966","MO000025097","MO000025665","MO000025668","MO000025800","MO000027188","MO000028667","MO000028668","MO000028729","MO000125555"]	["CDX-2(h)","CUX-1(h)","E12(h)","FTZ-F1(h)","GR-alpha(h)","HIF-1alpha(h)","IRF-1(h)","KLF1(h)","KLF4-isoform1(h)","MAZ-isoform1(h)","MafG(h)","MafK(h)","NF-E2 p45(h)","NF-E2L2(h)","NRF-1(h)","PDX-1(h)","SRF(h)"]
MO000093578	senp1-isoform1(h)	8.52	16	210663	0.381707	0.004	3.16471	28	["MO000007664","MO000007686","MO000013015","MO000019614","MO000019620","MO000024708","MO000024771","MO000025097","MO000025665","MO000025668","MO000025800","MO000027188","MO000028667","MO000028668","MO000028729","MO000125555"]	["CDX-2(h)","CUX-1(h)","E12(h)","FTZ-F1(h)","GR-alpha(h)","HIF-1alpha(h)","IRF-1(h)","KLF1(h)","KLF4-isoform1(h)","MafG(h)","MafK(h)","NF-E2 p45(h)","NF-E2L2(h)","NRF-1(h)","PDX-1(h)","SRF(h)"]
MO000334954	PIAS1-isoform2(h)	9.21	16	207515	0.367971	0.002	3.02318	40	["MO000007664","MO000007686","MO000013015","MO000019614","MO000019620","MO000024708","MO000024771","MO000025097","MO000025665","MO000025668","MO000025800","MO000027188","MO000028667","MO000028668","MO000028729","MO000125555"]	["CDX-2(h)","CUX-1(h)","E12(h)","FTZ-F1(h)","GR-alpha(h)","HIF-1alpha(h)","IRF-1(h)","KLF1(h)","KLF4-isoform1(h)","MafG(h)","MafK(h)","NF-E2 p45(h)","NF-E2L2(h)","NRF-1(h)","PDX-1(h)","SRF(h)"]
MO000339158	PIAS1-isoform3(h)	9.21	16	207515	0.367971	0.002	3.01567	42	["MO000007664","MO000007686","MO000013015","MO000019614","MO000019620","MO000024708","MO000024771","MO000025097","MO000025665","MO000025668","MO000025800","MO000027188","MO000028667","MO000028668","MO000028729","MO000125555"]	["CDX-2(h)","CUX-1(h)","E12(h)","FTZ-F1(h)","GR-alpha(h)","HIF-1alpha(h)","IRF-1(h)","KLF1(h)","KLF4-isoform1(h)","MafG(h)","MafK(h)","NF-E2 p45(h)","NF-E2L2(h)","NRF-1(h)","PDX-1(h)","SRF(h)"]
MO000025871	TRIM22(h)	9.31	16	194259	0.355315	0.001	3.03668	45	["MO000007664","MO000007686","MO000013015","MO000019614","MO000019620","MO000024708","MO000024771","MO000025097","MO000025665","MO000025668","MO000025800","MO000027188","MO000028667","MO000028668","MO000028729","MO000125555"]	["CDX-2(h)","CUX-1(h)","E12(h)","FTZ-F1(h)","GR-alpha(h)","HIF-1alpha(h)","IRF-1(h)","KLF1(h)","KLF4-isoform1(h)","MafG(h)","MafK(h)","NF-E2 p45(h)","NF-E2L2(h)","NRF-1(h)","PDX-1(h)","SRF(h)"]
MO000079236	PIAS1-isoform1(h)	9.21	16	207516	0.367952	0.005	2.96414	47	["MO000007664","MO000007686","MO000013015","MO000019614","MO000019620","MO000024708","MO000024771","MO000025097","MO000025665","MO000025668","MO000025800","MO000027188","MO000028667","MO000028668","MO000028729","MO000125555"]	["CDX-2(h)","CUX-1(h)","E12(h)","FTZ-F1(h)","GR-alpha(h)","HIF-1alpha(h)","IRF-1(h)","KLF1(h)","KLF4-isoform1(h)","MafG(h)","MafK(h)","NF-E2 p45(h)","NF-E2L2(h)","NRF-1(h)","PDX-1(h)","SRF(h)"]
MO000188386	UHRF2-isoform1(h)	9.66	16	165635	0.32955	0.002	3.25251	52	["MO000007664","MO000007686","MO000013015","MO000019614","MO000019620","MO000024708","MO000024771","MO000025097","MO000025665","MO000025668","MO000025800","MO000027188","MO000028667","MO000028668","MO000028729","MO000125555"]	["CDX-2(h)","CUX-1(h)","E12(h)","FTZ-F1(h)","GR-alpha(h)","HIF-1alpha(h)","IRF-1(h)","KLF1(h)","KLF4-isoform1(h)","MafG(h)","MafK(h)","NF-E2 p45(h)","NF-E2L2(h)","NRF-1(h)","PDX-1(h)","SRF(h)"]
MO000188387	UHRF2(h)	9.66	16	165634	0.32955	0.002	3.24852	54	["MO000007664","MO000007686","MO000013015","MO000019614","MO000019620","MO000024708","MO000024771","MO000025097","MO000025665","MO000025668","MO000025800","MO000027188","MO000028667","MO000028668","MO000028729","MO000125555"]	["CDX-2(h)","CUX-1(h)","E12(h)","FTZ-F1(h)","GR-alpha(h)","HIF-1alpha(h)","IRF-1(h)","KLF1(h)","KLF4-isoform1(h)","MafG(h)","MafK(h)","NF-E2 p45(h)","NF-E2L2(h)","NRF-1(h)","PDX-1(h)","SRF(h)"]
MO000145455	RNF23(h)	9.31	16	194290	0.35531	0.005	2.96053	55	["MO000007664","MO000007686","MO000013015","MO000019614","MO000019620","MO000024708","MO000024771","MO000025097","MO000025665","MO000025668","MO000025800","MO000027188","MO000028667","MO000028668","MO000028729","MO000125555"]	["CDX-2(h)","CUX-1(h)","E12(h)","FTZ-F1(h)","GR-alpha(h)","HIF-1alpha(h)","IRF-1(h)","KLF1(h)","KLF4-isoform1(h)","MafG(h)","MafK(h)","NF-E2 p45(h)","NF-E2L2(h)","NRF-1(h)","PDX-1(h)","SRF(h)"]
MO000144660	HT2A(h)	9.31	16	194332	0.355303	0.008	2.90778	58	["MO000007664","MO000007686","MO000013015","MO000019614","MO000019620","MO000024708","MO000024771","MO000025097","MO000025665","MO000025668","MO000025800","MO000027188","MO000028667","MO000028668","MO000028729","MO000125555"]	["CDX-2(h)","CUX-1(h)","E12(h)","FTZ-F1(h)","GR-alpha(h)","HIF-1alpha(h)","IRF-1(h)","KLF1(h)","KLF4-isoform1(h)","MafG(h)","MafK(h)","NF-E2 p45(h)","NF-E2L2(h)","NRF-1(h)","PDX-1(h)","SRF(h)"]
MO000286116	CREBBP-isoform2(h)	9.925	16	194834	0.360312	0.002	2.77851	59	["MO000007664","MO000007686","MO000013015","MO000019614","MO000019620","MO000024708","MO000024771","MO000025097","MO000025665","MO000025668","MO000025800","MO000027188","MO000028667","MO000028668","MO000028729","MO000125555"]	["CDX-2(h)","CUX-1(h)","E12(h)","FTZ-F1(h)","GR-alpha(h)","HIF-1alpha(h)","IRF-1(h)","KLF1(h)","KLF4-isoform1(h)","MafG(h)","MafK(h)","NF-E2 p45(h)","NF-E2L2(h)","NRF-1(h)","PDX-1(h)","SRF(h)"]
MO000189137	TRIM36(h)	9.31	16	194327	0.355301	0.008	2.90005	61	["MO000007664","MO000007686","MO000013015","MO000019614","MO000019620","MO000024708","MO000024771","MO000025097","MO000025665","MO000025668","MO000025800","MO000027188","MO000028667","MO000028668","MO000028729","MO000125555"]	["CDX-2(h)","CUX-1(h)","E12(h)","FTZ-F1(h)","GR-alpha(h)","HIF-1alpha(h)","IRF-1(h)","KLF1(h)","KLF4-isoform1(h)","MafG(h)","MafK(h)","NF-E2 p45(h)","NF-E2L2(h)","NRF-1(h)","PDX-1(h)","SRF(h)"]
MO000059566	HD4-isoform1(h)	8.775	16	188799	0.337088	0.003	2.97537	63	["MO000007664","MO000007686","MO000013015","MO000019614","MO000019620","MO000024708","MO000024771","MO000025097","MO000025665","MO000025668","MO000025800","MO000027188","MO000028667","MO000028668","MO000028729","MO000125555"]	["CDX-2(h)","CUX-1(h)","E12(h)","FTZ-F1(h)","GR-alpha(h)","HIF-1alpha(h)","IRF-1(h)","KLF1(h)","KLF4-isoform1(h)","MafG(h)","MafK(h)","NF-E2 p45(h)","NF-E2L2(h)","NRF-1(h)","PDX-1(h)","SRF(h)"]
MO000060084	IKK-alpha(h)	9.775	16	163255	0.315007	0.004	3.13206	63	["MO000007664","MO000007686","MO000013015","MO000019614","MO000019620","MO000024708","MO000024771","MO000025097","MO000025665","MO000025668","MO000025800","MO000027188","MO000028667","MO000028668","MO000028729","MO000125555"]	["CDX-2(h)","CUX-1(h)","E12(h)","FTZ-F1(h)","GR-alpha(h)","HIF-1alpha(h)","IRF-1(h)","KLF1(h)","KLF4-isoform1(h)","MafG(h)","MafK(h)","NF-E2 p45(h)","NF-E2L2(h)","NRF-1(h)","PDX-1(h)","SRF(h)"]
MO000086157	carm1(h)	9.625	16	180915	0.408095	0.006	2.51536	64	["MO000007664","MO000007686","MO000013015","MO000019614","MO000019620","MO000024708","MO000024771","MO000025097","MO000025665","MO000025668","MO000025800","MO000027188","MO000028667","MO000028668","MO000028729","MO000125555"]	["CDX-2(h)","CUX-1(h)","E12(h)","FTZ-F1(h)","GR-alpha(h)","HIF-1alpha(h)","IRF-1(h)","KLF1(h)","KLF4-isoform1(h)","MafG(h)","MafK(h)","NF-E2 p45(h)","NF-E2L2(h)","NRF-1(h)","PDX-1(h)","SRF(h)"]
MO000019107	CREBBP-isoform1(h)	9.925	16	194888	0.360224	0.003	2.71705	65	["MO000007664","MO000007686","MO000013015","MO000019614","MO000019620","MO000024708","MO000024771","MO000025097","MO000025665","MO000025668","MO000025800","MO000027188","MO000028667","MO000028668","MO000028729","MO000125555"]	["CDX-2(h)","CUX-1(h)","E12(h)","FTZ-F1(h)","GR-alpha(h)","HIF-1alpha(h)","IRF-1(h)","KLF1(h)","KLF4-isoform1(h)","MafG(h)","MafK(h)","NF-E2 p45(h)","NF-E2L2(h)","NRF-1(h)","PDX-1(h)","SRF(h)"]
MO000094750	Pc2-isoform1(h)	8.52	16	220776	0.425303	0.003	2.31778	75	["MO000007664","MO000007686","MO000013015","MO000019614","MO000019620","MO000024708","MO000024771","MO000025097","MO000025665","MO000025668","MO000025800","MO000027188","MO000028667","MO000028668","MO000028729","MO000125555"]	["CDX-2(h)","CUX-1(h)","E12(h)","FTZ-F1(h)","GR-alpha(h)","HIF-1alpha(h)","IRF-1(h)","KLF1(h)","KLF4-isoform1(h)","MafG(h)","MafK(h)","NF-E2 p45(h)","NF-E2L2(h)","NRF-1(h)","PDX-1(h)","SRF(h)"]
MO000084645	PIASy(h)	8.535	16	216600	0.408243	0.009	2.34173	76	["MO000007664","MO000007686","MO000013015","MO000019614","MO000019620","MO000024708","MO000024771","MO000025097","MO000025665","MO000025668","MO000025800","MO000027188","MO000028667","MO000028668","MO000028729","MO000125555"]	["CDX-2(h)","CUX-1(h)","E12(h)","FTZ-F1(h)","GR-alpha(h)","HIF-1alpha(h)","IRF-1(h)","KLF1(h)","KLF4-isoform1(h)","MafG(h)","MafK(h)","NF-E2 p45(h)","NF-E2L2(h)","NRF-1(h)","PDX-1(h)","SRF(h)"]
MO000098770	NSMCE2(h)	9.31	15	135978	0.284948	0.003	3.14993	76	["MO000007664","MO000007686","MO000013015","MO000019614","MO000019620","MO000024708","MO000025097","MO000025665","MO000025668","MO000025800","MO000027188","MO000028667","MO000028668","MO000028729","MO000125555"]	["CDX-2(h)","CUX-1(h)","FTZ-F1(h)","GR-alpha(h)","HIF-1alpha(h)","IRF-1(h)","KLF1(h)","KLF4-isoform1(h)","MafG(h)","MafK(h)","NF-E2 p45(h)","NF-E2L2(h)","NRF-1(h)","PDX-1(h)","SRF(h)"]
MO000022231	MLK3(h)	8.625	16	202440	0.357365	0.006	2.58126	78	["MO000007664","MO000007686","MO000013015","MO000019614","MO000019620","MO000024708","MO000024771","MO000025097","MO000025665","MO000025668","MO000025800","MO000027188","MO000028667","MO000028668","MO000028729","MO000125555"]	["CDX-2(h)","CUX-1(h)","E12(h)","FTZ-F1(h)","GR-alpha(h)","HIF-1alpha(h)","IRF-1(h)","KLF1(h)","KLF4-isoform1(h)","MafG(h)","MafK(h)","NF-E2 p45(h)","NF-E2L2(h)","NRF-1(h)","PDX-1(h)","SRF(h)"]
MO000032135	proCaspase-6(h)	9.885	16	203793	0.375114	0.001	2.45812	79	["MO000007664","MO000007686","MO000013015","MO000019614","MO000019620","MO000024708","MO000024771","MO000025097","MO000025665","MO000025668","MO000025800","MO000027188","MO000028667","MO000028668","MO000028729","MO000125555"]	["CDX-2(h)","CUX-1(h)","E12(h)","FTZ-F1(h)","GR-alpha(h)","HIF-1alpha(h)","IRF-1(h)","KLF1(h)","KLF4-isoform1(h)","MafG(h)","MafK(h)","NF-E2 p45(h)","NF-E2L2(h)","NRF-1(h)","PDX-1(h)","SRF(h)"]
MO000083389	RanBP2(h)	9.31	16	162539	0.316409	0.005	2.83496	80	["MO000007664","MO000007686","MO000013015","MO000019614","MO000019620","MO000024708","MO000024771","MO000025097","MO000025665","MO000025668","MO000025800","MO000027188","MO000028667","MO000028668","MO000028729","MO000125555"]	["CDX-2(h)","CUX-1(h)","E12(h)","FTZ-F1(h)","GR-alpha(h)","HIF-1alpha(h)","IRF-1(h)","KLF1(h)","KLF4-isoform1(h)","MafG(h)","MafK(h)","NF-E2 p45(h)","NF-E2L2(h)","NRF-1(h)","PDX-1(h)","SRF(h)"]
MO000146023	MAPL(h)	9.31	15	135948	0.284958	0.008	3.02714	80	["MO000007664","MO000007686","MO000013015","MO000019614","MO000019620","MO000024708","MO000025097","MO000025665","MO000025668","MO000025800","MO000027188","MO000028667","MO000028668","MO000028729","MO000125555"]	["CDX-2(h)","CUX-1(h)","FTZ-F1(h)","GR-alpha(h)","HIF-1alpha(h)","IRF-1(h)","KLF1(h)","KLF4-isoform1(h)","MafG(h)","MafK(h)","NF-E2 p45(h)","NF-E2L2(h)","NRF-1(h)","PDX-1(h)","SRF(h)"]
MO000157554	senp1-isoform2(h)	9.57	16	196323	0.310949	0.001	2.88402	80	["MO000007664","MO000007686","MO000013015","MO000019614","MO000019620","MO000024708","MO000024771","MO000025097","MO000025665","MO000025668","MO000025800","MO000027188","MO000028667","MO000028668","MO000028729","MO000125555"]	["CDX-2(h)","CUX-1(h)","E12(h)","FTZ-F1(h)","GR-alpha(h)","HIF-1alpha(h)","IRF-1(h)","KLF1(h)","KLF4-isoform1(h)","MafG(h)","MafK(h)","NF-E2 p45(h)","NF-E2L2(h)","NRF-1(h)","PDX-1(h)","SRF(h)"]
MO000080194	DNA-PKcs-isoform2(h)	8.685	16	216467	0.346619	0.007	2.58734	81	["MO000007664","MO000007686","MO000013015","MO000019614","MO000019620","MO000024708","MO000024771","MO000025097","MO000025665","MO000025668","MO000025800","MO000027188","MO000028667","MO000028668","MO000028729","MO000125555"]	["CDX-2(h)","CUX-1(h)","E12(h)","FTZ-F1(h)","GR-alpha(h)","HIF-1alpha(h)","IRF-1(h)","KLF1(h)","KLF4-isoform1(h)","MafG(h)","MafK(h)","NF-E2 p45(h)","NF-E2L2(h)","NRF-1(h)","PDX-1(h)","SRF(h)"]
MO000101538	hipk2(h){p}	9.775	13	154723	0.275351	0.002	3.14388	81	["MO000007664","MO000007686","MO000013015","MO000019620","MO000024708","MO000024771","MO000025097","MO000025665","MO000025668","MO000025800","MO000028668","MO000028729","MO000125555"]	["CUX-1(h)","E12(h)","FTZ-F1(h)","HIF-1alpha(h)","IRF-1(h)","KLF1(h)","KLF4-isoform1(h)","MafK(h)","NF-E2 p45(h)","NF-E2L2(h)","NRF-1(h)","PDX-1(h)","SRF(h)"]
MO000096095	Senp2-isoform1(h)	9.21	16	201781	0.343438	0.004	2.64197	82	["MO000007664","MO000007686","MO000013015","MO000019614","MO000019620","MO000024708","MO000024771","MO000025097","MO000025665","MO000025668","MO000025800","MO000027188","MO000028667","MO000028668","MO000028729","MO000125555"]	["CDX-2(h)","CUX-1(h)","E12(h)","FTZ-F1(h)","GR-alpha(h)","HIF-1alpha(h)","IRF-1(h)","KLF1(h)","KLF4-isoform1(h)","MafG(h)","MafK(h)","NF-E2 p45(h)","NF-E2L2(h)","NRF-1(h)","PDX-1(h)","SRF(h)"]
MO000154373	Senp5-isoform1(h)	9.31	15	136734	0.284877	0.002	3.0359	82	["MO000007664","MO000007686","MO000013015","MO000019614","MO000019620","MO000024708","MO000025097","MO000025665","MO000025668","MO000025800","MO000027188","MO000028667","MO000028668","MO000028729","MO000125555"]	["CDX-2(h)","CUX-1(h)","FTZ-F1(h)","GR-alpha(h)","HIF-1alpha(h)","IRF-1(h)","KLF1(h)","KLF4-isoform1(h)","MafG(h)","MafK(h)","NF-E2 p45(h)","NF-E2L2(h)","NRF-1(h)","PDX-1(h)","SRF(h)"]
MO000020003	Ubc9(h){sumo}	9.675	15	131766	0.308988	0.001	2.86745	83	["MO000007664","MO000013015","MO000019614","MO000019620","MO000024708","MO000024771","MO000025097","MO000025665","MO000025668","MO000025800","MO000027188","MO000028667","MO000028668","MO000028729","MO000125555"]	["CDX-2(h)","CUX-1(h)","E12(h)","FTZ-F1(h)","GR-alpha(h)","HIF-1alpha(h)","KLF1(h)","KLF4-isoform1(h)","MafG(h)","MafK(h)","NF-E2 p45(h)","NF-E2L2(h)","NRF-1(h)","PDX-1(h)","SRF(h)"]
MO000045001	ING1b(h)	9.31	16	206437	0.358184	0.002	2.5001	83	["MO000007664","MO000007686","MO000013015","MO000019614","MO000019620","MO000024708","MO000024771","MO000025097","MO000025665","MO000025668","MO000025800","MO000027188","MO000028667","MO000028668","MO000028729","MO000125555"]	["CDX-2(h)","CUX-1(h)","E12(h)","FTZ-F1(h)","GR-alpha(h)","HIF-1alpha(h)","IRF-1(h)","KLF1(h)","KLF4-isoform1(h)","MafG(h)","MafK(h)","NF-E2 p45(h)","NF-E2L2(h)","NRF-1(h)","PDX-1(h)","SRF(h)"]
MO000086239	TIF1-beta-isoform1(h)	9.66	16	170034	0.335016	0.003	2.69713	83	["MO000007664","MO000007686","MO000013015","MO000019614","MO000019620","MO000024708","MO000024771","MO000025097","MO000025665","MO000025668","MO000025800","MO000027188","MO000028667","MO000028668","MO000028729","MO000125555"]	["CDX-2(h)","CUX-1(h)","E12(h)","FTZ-F1(h)","GR-alpha(h)","HIF-1alpha(h)","IRF-1(h)","KLF1(h)","KLF4-isoform1(h)","MafG(h)","MafK(h)","NF-E2 p45(h)","NF-E2L2(h)","NRF-1(h)","PDX-1(h)","SRF(h)"]
MO000085628	Aos1-isoform1(h)	8.8	16	221821	0.423441	0.006	2.26648	85	["MO000007664","MO000007686","MO000013015","MO000019614","MO000019620","MO000024708","MO000024771","MO000025097","MO000025665","MO000025668","MO000025800","MO000027188","MO000028667","MO000028668","MO000028729","MO000125555"]	["CDX-2(h)","CUX-1(h)","E12(h)","FTZ-F1(h)","GR-alpha(h)","HIF-1alpha(h)","IRF-1(h)","KLF1(h)","KLF4-isoform1(h)","MafG(h)","MafK(h)","NF-E2 p45(h)","NF-E2L2(h)","NRF-1(h)","PDX-1(h)","SRF(h)"]
MO000085632	SAE2-isoform1(h)	8.8	16	221819	0.423438	0.004	2.27115	85	["MO000007664","MO000007686","MO000013015","MO000019614","MO000019620","MO000024708","MO000024771","MO000025097","MO000025665","MO000025668","MO000025800","MO000027188","MO000028667","MO000028668","MO000028729","MO000125555"]	["CDX-2(h)","CUX-1(h)","E12(h)","FTZ-F1(h)","GR-alpha(h)","HIF-1alpha(h)","IRF-1(h)","KLF1(h)","KLF4-isoform1(h)","MafG(h)","MafK(h)","NF-E2 p45(h)","NF-E2L2(h)","NRF-1(h)","PDX-1(h)","SRF(h)"]
MO000080193	DNA-PKcs-isoform1(h)	8.685	16	216467	0.346619	0.008	2.56348	86	["MO000007664","MO000007686","MO000013015","MO000019614","MO000019620","MO000024708","MO000024771","MO000025097","MO000025665","MO000025668","MO000025800","MO000027188","MO000028667","MO000028668","MO000028729","MO000125555"]	["CDX-2(h)","CUX-1(h)","E12(h)","FTZ-F1(h)","GR-alpha(h)","HIF-1alpha(h)","IRF-1(h)","KLF1(h)","KLF4-isoform1(h)","MafG(h)","MafK(h)","NF-E2 p45(h)","NF-E2L2(h)","NRF-1(h)","PDX-1(h)","SRF(h)"]
MO000038328	IKK-alpha:IKK-beta{p}:(IKK-gamma)2	9.935	13	140211	0.234764	0.001	3.33906	88	["MO000007664","MO000007686","MO000013015","MO000019614","MO000019620","MO000024708","MO000024771","MO000025097","MO000025668","MO000025800","MO000028667","MO000028729","MO000125555"]	["CUX-1(h)","E12(h)","FTZ-F1(h)","GR-alpha(h)","HIF-1alpha(h)","IRF-1(h)","KLF1(h)","KLF4-isoform1(h)","MafG(h)","NF-E2L2(h)","NRF-1(h)","PDX-1(h)","SRF(h)"]
MO000098771	NSMCE2(h)	9.31	15	146752	0.302215	0.008	2.75546	91	["MO000007664","MO000007686","MO000013015","MO000019614","MO000019620","MO000024708","MO000025097","MO000025665","MO000025668","MO000025800","MO000027188","MO000028667","MO000028668","MO000028729","MO000125555"]	["CDX-2(h)","CUX-1(h)","FTZ-F1(h)","GR-alpha(h)","HIF-1alpha(h)","IRF-1(h)","KLF1(h)","KLF4-isoform1(h)","MafG(h)","MafK(h)","NF-E2 p45(h)","NF-E2L2(h)","NRF-1(h)","PDX-1(h)","SRF(h)"]
MO000190366	SENP3(h)	9.525	16	149272	0.320333	0.009	2.6287	91	["MO000007664","MO000007686","MO000013015","MO000019614","MO000019620","MO000024708","MO000024771","MO000025097","MO000025665","MO000025668","MO000025800","MO000027188","MO000028667","MO000028668","MO000028729","MO000125555"]	["CDX-2(h)","CUX-1(h)","E12(h)","FTZ-F1(h)","GR-alpha(h)","HIF-1alpha(h)","IRF-1(h)","KLF1(h)","KLF4-isoform1(h)","MafG(h)","MafK(h)","NF-E2 p45(h)","NF-E2L2(h)","NRF-1(h)","PDX-1(h)","SRF(h)"]
MO000107725	SUSP1(h)	9.31	15	155992	0.295646	0.004	2.7567	92	["MO000007664","MO000007686","MO000013015","MO000019614","MO000019620","MO000024708","MO000025097","MO000025665","MO000025668","MO000025800","MO000027188","MO000028667","MO000028668","MO000028729","MO000125555"]	["CDX-2(h)","CUX-1(h)","FTZ-F1(h)","GR-alpha(h)","HIF-1alpha(h)","IRF-1(h)","KLF1(h)","KLF4-isoform1(h)","MafG(h)","MafK(h)","NF-E2 p45(h)","NF-E2L2(h)","NRF-1(h)","PDX-1(h)","SRF(h)"]
MO000313167	Aos1(h):SAE2-isoform1(h)	9.31	15	135706	0.284922	0.002	2.90366	92	["MO000007664","MO000007686","MO000013015","MO000019614","MO000019620","MO000024708","MO000025097","MO000025665","MO000025668","MO000025800","MO000027188","MO000028667","MO000028668","MO000028729","MO000125555"]	["CDX-2(h)","CUX-1(h)","FTZ-F1(h)","GR-alpha(h)","HIF-1alpha(h)","IRF-1(h)","KLF1(h)","KLF4-isoform1(h)","MafG(h)","MafK(h)","NF-E2 p45(h)","NF-E2L2(h)","NRF-1(h)","PDX-1(h)","SRF(h)"]
MO000009086	MEKK1(h)	8.55	16	224708	0.385602	0.007	2.25712	94	["MO000007664","MO000007686","MO000013015","MO000019614","MO000019620","MO000024708","MO000024771","MO000025097","MO000025665","MO000025668","MO000025800","MO000027188","MO000028667","MO000028668","MO000028729","MO000125555"]	["CDX-2(h)","CUX-1(h)","E12(h)","FTZ-F1(h)","GR-alpha(h)","HIF-1alpha(h)","IRF-1(h)","KLF1(h)","KLF4-isoform1(h)","MafG(h)","MafK(h)","NF-E2 p45(h)","NF-E2L2(h)","NRF-1(h)","PDX-1(h)","SRF(h)"]
MO000335146	SAE2-isoform2(h)	9.6	16	199693	0.3462	0.001	2.40921	95	["MO000007664","MO000007686","MO000013015","MO000019614","MO000019620","MO000024708","MO000024771","MO000025097","MO000025665","MO000025668","MO000025800","MO000027188","MO000028667","MO000028668","MO000028729","MO000125555"]	["CDX-2(h)","CUX-1(h)","E12(h)","FTZ-F1(h)","GR-alpha(h)","HIF-1alpha(h)","IRF-1(h)","KLF1(h)","KLF4-isoform1(h)","MafG(h)","MafK(h)","NF-E2 p45(h)","NF-E2L2(h)","NRF-1(h)","PDX-1(h)","SRF(h)"]
MO000032314	SHIP(h)	8.61	16	193805	0.299093	0.002	2.69792	97	["MO000007664","MO000007686","MO000013015","MO000019614","MO000019620","MO000024708","MO000024771","MO000025097","MO000025665","MO000025668","MO000025800","MO000027188","MO000028667","MO000028668","MO000028729","MO000125555"]	["CDX-2(h)","CUX-1(h)","E12(h)","FTZ-F1(h)","GR-alpha(h)","HIF-1alpha(h)","IRF-1(h)","KLF1(h)","KLF4-isoform1(h)","MafG(h)","MafK(h)","NF-E2 p45(h)","NF-E2L2(h)","NRF-1(h)","PDX-1(h)","SRF(h)"]
MO000193588	USP22-isoform1(h)	8.77	16	225359	0.405883	0.006	2.15097	97	["MO000007664","MO000007686","MO000013015","MO000019614","MO000019620","MO000024708","MO000024771","MO000025097","MO000025665","MO000025668","MO000025800","MO000027188","MO000028667","MO000028668","MO000028729","MO000125555"]	["CDX-2(h)","CUX-1(h)","E12(h)","FTZ-F1(h)","GR-alpha(h)","HIF-1alpha(h)","IRF-1(h)","KLF1(h)","KLF4-isoform1(h)","MafG(h)","MafK(h)","NF-E2 p45(h)","NF-E2L2(h)","NRF-1(h)","PDX-1(h)","SRF(h)"]
MO000060089	TNF-alpha(h)	9.675	16	207913	0.302904	0.006	2.63532	98	["MO000007664","MO000007686","MO000013015","MO000019614","MO000019620","MO000024708","MO000024771","MO000025097","MO000025665","MO000025668","MO000025800","MO000027188","MO000028667","MO000028668","MO000028729","MO000125555"]	["CDX-2(h)","CUX-1(h)","E12(h)","FTZ-F1(h)","GR-alpha(h)","HIF-1alpha(h)","IRF-1(h)","KLF1(h)","KLF4-isoform1(h)","MafG(h)","MafK(h)","NF-E2 p45(h)","NF-E2L2(h)","NRF-1(h)","PDX-1(h)","SRF(h)"]
MO000092710	NIK(h)	9.525	16	193896	0.329193	0.005	2.51408	99	["MO000007664","MO000007686","MO000013015","MO000019614","MO000019620","MO000024708","MO000024771","MO000025097","MO000025665","MO000025668","MO000025800","MO000027188","MO000028667","MO000028668","MO000028729","MO000125555"]	["CDX-2(h)","CUX-1(h)","E12(h)","FTZ-F1(h)","GR-alpha(h)","HIF-1alpha(h)","IRF-1(h)","KLF1(h)","KLF4-isoform1(h)","MafG(h)","MafK(h)","NF-E2 p45(h)","NF-E2L2(h)","NRF-1(h)","PDX-1(h)","SRF(h)"]
MO000019450	IL-1beta(h)	9.975	16	174514	0.265896	0.001	2.85473	100	["MO000007664","MO000007686","MO000013015","MO000019614","MO000019620","MO000024708","MO000024771","MO000025097","MO000025665","MO000025668","MO000025800","MO000027188","MO000028667","MO000028668","MO000028729","MO000125555"]	["CDX-2(h)","CUX-1(h)","E12(h)","FTZ-F1(h)","GR-alpha(h)","HIF-1alpha(h)","IRF-1(h)","KLF1(h)","KLF4-isoform1(h)","MafG(h)","MafK(h)","NF-E2 p45(h)","NF-E2L2(h)","NRF-1(h)","PDX-1(h)","SRF(h)"]
MO000286815	Aos1-isoform2(h)	9.6	16	199694	0.346195	0.005	2.39398	101	["MO000007664","MO000007686","MO000013015","MO000019614","MO000019620","MO000024708","MO000024771","MO000025097","MO000025665","MO000025668","MO000025800","MO000027188","MO000028667","MO000028668","MO000028729","MO000125555"]	["CDX-2(h)","CUX-1(h)","E12(h)","FTZ-F1(h)","GR-alpha(h)","HIF-1alpha(h)","IRF-1(h)","KLF1(h)","KLF4-isoform1(h)","MafG(h)","MafK(h)","NF-E2 p45(h)","NF-E2L2(h)","NRF-1(h)","PDX-1(h)","SRF(h)"]
MO000481046	Ubc9(h){aceK65}	8.175	16	233900	0.448302	0.009	2.09067	101	["MO000007664","MO000007686","MO000013015","MO000019614","MO000019620","MO000024708","MO000024771","MO000025097","MO000025665","MO000025668","MO000025800","MO000027188","MO000028667","MO000028668","MO000028729","MO000125555"]	["CDX-2(h)","CUX-1(h)","E12(h)","FTZ-F1(h)","GR-alpha(h)","HIF-1alpha(h)","IRF-1(h)","KLF1(h)","KLF4-isoform1(h)","MafG(h)","MafK(h)","NF-E2 p45(h)","NF-E2L2(h)","NRF-1(h)","PDX-1(h)","SRF(h)"]
MO000059577	PKCdelta(h)	9.925	16	222310	0.381266	0.009	2.23262	102	["MO000007664","MO000007686","MO000013015","MO000019614","MO000019620","MO000024708","MO000024771","MO000025097","MO000025665","MO000025668","MO000025800","MO000027188","MO000028667","MO000028668","MO000028729","MO000125555"]	["CDX-2(h)","CUX-1(h)","E12(h)","FTZ-F1(h)","GR-alpha(h)","HIF-1alpha(h)","IRF-1(h)","KLF1(h)","KLF4-isoform1(h)","MafG(h)","MafK(h)","NF-E2 p45(h)","NF-E2L2(h)","NRF-1(h)","PDX-1(h)","SRF(h)"]
MO000188388	UHRF2-isoform2(h)	9.835	15	101361	0.232835	0.002	3.01068	103	["MO000007664","MO000007686","MO000013015","MO000019614","MO000019620","MO000024708","MO000025097","MO000025665","MO000025668","MO000025800","MO000027188","MO000028667","MO000028668","MO000028729","MO000125555"]	["CDX-2(h)","CUX-1(h)","FTZ-F1(h)","GR-alpha(h)","HIF-1alpha(h)","IRF-1(h)","KLF1(h)","KLF4-isoform1(h)","MafG(h)","MafK(h)","NF-E2 p45(h)","NF-E2L2(h)","NRF-1(h)","PDX-1(h)","SRF(h)"]
MO000286816	Aos1-isoform3(h)	9.6	16	199694	0.346195	0.005	2.39398	103	["MO000007664","MO000007686","MO000013015","MO000019614","MO000019620","MO000024708","MO000024771","MO000025097","MO000025665","MO000025668","MO000025800","MO000027188","MO000028667","MO000028668","MO000028729","MO000125555"]	["CDX-2(h)","CUX-1(h)","E12(h)","FTZ-F1(h)","GR-alpha(h)","HIF-1alpha(h)","IRF-1(h)","KLF1(h)","KLF4-isoform1(h)","MafG(h)","MafK(h)","NF-E2 p45(h)","NF-E2L2(h)","NRF-1(h)","PDX-1(h)","SRF(h)"]
MO000025800	HIF-1alpha(h)	9.84	9	106047	0.27717	0.006	2.73176	104	["MO000007686","MO000013015","MO000019620","MO000024708","MO000024771","MO000025668","MO000025800","MO000028729","MO000125555"]	["CUX-1(h)","E12(h)","FTZ-F1(h)","HIF-1alpha(h)","IRF-1(h)","KLF1(h)","KLF4-isoform1(h)","NF-E2L2(h)","SRF(h)"]
MO000324017	Ubc9(h){aceK}	8.175	16	233916	0.448286	0.008	2.07527	104	["MO000007664","MO000007686","MO000013015","MO000019614","MO000019620","MO000024708","MO000024771","MO000025097","MO000025665","MO000025668","MO000025800","MO000027188","MO000028667","MO000028668","MO000028729","MO000125555"]	["CDX-2(h)","CUX-1(h)","E12(h)","FTZ-F1(h)","GR-alpha(h)","HIF-1alpha(h)","IRF-1(h)","KLF1(h)","KLF4-isoform1(h)","MafG(h)","MafK(h)","NF-E2 p45(h)","NF-E2L2(h)","NRF-1(h)","PDX-1(h)","SRF(h)"]
MO000193589	USP22(h)	8.77	16	225678	0.405857	0.009	2.11962	105	["MO000007664","MO000007686","MO000013015","MO000019614","MO000019620","MO000024708","MO000024771","MO000025097","MO000025665","MO000025668","MO000025800","MO000027188","MO000028667","MO000028668","MO000028729","MO000125555"]	["CDX-2(h)","CUX-1(h)","E12(h)","FTZ-F1(h)","GR-alpha(h)","HIF-1alpha(h)","IRF-1(h)","KLF1(h)","KLF4-isoform1(h)","MafG(h)","MafK(h)","NF-E2 p45(h)","NF-E2L2(h)","NRF-1(h)","PDX-1(h)","SRF(h)"]
MO000193590	USP22-isoform2(h)	8.77	16	225359	0.405882	0.01	2.11764	105	["MO000007664","MO000007686","MO000013015","MO000019614","MO000019620","MO000024708","MO000024771","MO000025097","MO000025665","MO000025668","MO000025800","MO000027188","MO000028667","MO000028668","MO000028729","MO000125555"]	["CDX-2(h)","CUX-1(h)","E12(h)","FTZ-F1(h)","GR-alpha(h)","HIF-1alpha(h)","IRF-1(h)","KLF1(h)","KLF4-isoform1(h)","MafG(h)","MafK(h)","NF-E2 p45(h)","NF-E2L2(h)","NRF-1(h)","PDX-1(h)","SRF(h)"]
MO000032058	Raf(h):AKT(h)	9.87	15	213946	0.309957	0.002	2.47813	109	["MO000007664","MO000007686","MO000013015","MO000019614","MO000019620","MO000024708","MO000024771","MO000025097","MO000025665","MO000025668","MO000025800","MO000027188","MO000028667","MO000028729","MO000125555"]	["CDX-2(h)","CUX-1(h)","E12(h)","FTZ-F1(h)","GR-alpha(h)","HIF-1alpha(h)","IRF-1(h)","KLF1(h)","KLF4-isoform1(h)","MafG(h)","NF-E2 p45(h)","NF-E2L2(h)","NRF-1(h)","PDX-1(h)","SRF(h)"]
MO000257457	SIRT1-isoform2(h)	8.295	16	234821	0.451155	0.004	1.92929	109	["MO000007664","MO000007686","MO000013015","MO000019614","MO000019620","MO000024708","MO000024771","MO000025097","MO000025665","MO000025668","MO000025800","MO000027188","MO000028667","MO000028668","MO000028729","MO000125555"]	["CDX-2(h)","CUX-1(h)","E12(h)","FTZ-F1(h)","GR-alpha(h)","HIF-1alpha(h)","IRF-1(h)","KLF1(h)","KLF4-isoform1(h)","MafG(h)","MafK(h)","NF-E2 p45(h)","NF-E2L2(h)","NRF-1(h)","PDX-1(h)","SRF(h)"]
MO000019986	Aos1(h)	8.025	16	240373	0.47133	0.01	1.69298	114	["MO000007664","MO000007686","MO000013015","MO000019614","MO000019620","MO000024708","MO000024771","MO000025097","MO000025665","MO000025668","MO000025800","MO000027188","MO000028667","MO000028668","MO000028729","MO000125555"]	["CDX-2(h)","CUX-1(h)","E12(h)","FTZ-F1(h)","GR-alpha(h)","HIF-1alpha(h)","IRF-1(h)","KLF1(h)","KLF4-isoform1(h)","MafG(h)","MafK(h)","NF-E2 p45(h)","NF-E2L2(h)","NRF-1(h)","PDX-1(h)","SRF(h)"]
MO000019987	SAE2(h)	8.025	16	240217	0.471363	0.007	1.68651	114	["MO000007664","MO000007686","MO000013015","MO000019614","MO000019620","MO000024708","MO000024771","MO000025097","MO000025665","MO000025668","MO000025800","MO000027188","MO000028667","MO000028668","MO000028729","MO000125555"]	["CDX-2(h)","CUX-1(h)","E12(h)","FTZ-F1(h)","GR-alpha(h)","HIF-1alpha(h)","IRF-1(h)","KLF1(h)","KLF4-isoform1(h)","MafG(h)","MafK(h)","NF-E2 p45(h)","NF-E2L2(h)","NRF-1(h)","PDX-1(h)","SRF(h)"]
MO000130317	JHDM3C(h)	9.57	16	178042	0.31719	0.01	2.32599	114	["MO000007664","MO000007686","MO000013015","MO000019614","MO000019620","MO000024708","MO000024771","MO000025097","MO000025665","MO000025668","MO000025800","MO000027188","MO000028667","MO000028668","MO000028729","MO000125555"]	["CDX-2(h)","CUX-1(h)","E12(h)","FTZ-F1(h)","GR-alpha(h)","HIF-1alpha(h)","IRF-1(h)","KLF1(h)","KLF4-isoform1(h)","MafG(h)","MafK(h)","NF-E2 p45(h)","NF-E2L2(h)","NRF-1(h)","PDX-1(h)","SRF(h)"]
MO000023365	SIRT1(h)	7.195	16	261971	0.617063	0.004	1.48876	115	["MO000007664","MO000007686","MO000013015","MO000019614","MO000019620","MO000024708","MO000024771","MO000025097","MO000025665","MO000025668","MO000025800","MO000027188","MO000028667","MO000028668","MO000028729","MO000125555"]	["CDX-2(h)","CUX-1(h)","E12(h)","FTZ-F1(h)","GR-alpha(h)","HIF-1alpha(h)","IRF-1(h)","KLF1(h)","KLF4-isoform1(h)","MafG(h)","MafK(h)","NF-E2 p45(h)","NF-E2L2(h)","NRF-1(h)","PDX-1(h)","SRF(h)"]
MO000034342	ERK2(h){p}	8.21	16	247392	0.505598	0.009	1.59583	115	["MO000007664","MO000007686","MO000013015","MO000019614","MO000019620","MO000024708","MO000024771","MO000025097","MO000025665","MO000025668","MO000025800","MO000027188","MO000028667","MO000028668","MO000028729","MO000125555"]	["CDX-2(h)","CUX-1(h)","E12(h)","FTZ-F1(h)","GR-alpha(h)","HIF-1alpha(h)","IRF-1(h)","KLF1(h)","KLF4-isoform1(h)","MafG(h)","MafK(h)","NF-E2 p45(h)","NF-E2L2(h)","NRF-1(h)","PDX-1(h)","SRF(h)"]
MO000057745	CREBBP(h)	9.99	17	246149	0.614513	0.006	1.51114	115	["MO000007664","MO000007686","MO000013015","MO000019614","MO000019620","MO000024708","MO000024771","MO000024966","MO000025097","MO000025665","MO000025668","MO000025800","MO000027188","MO000028667","MO000028668","MO000028729","MO000125555"]	["CDX-2(h)","CUX-1(h)","E12(h)","FTZ-F1(h)","GR-alpha(h)","HIF-1alpha(h)","IRF-1(h)","KLF1(h)","KLF4-isoform1(h)","MAZ-isoform1(h)","MafG(h)","MafK(h)","NF-E2 p45(h)","NF-E2L2(h)","NRF-1(h)","PDX-1(h)","SRF(h)"]
MO000031076	hipk2(h)	8.525	16	242751	0.472426	0.007	1.5928	117	["MO000007664","MO000007686","MO000013015","MO000019614","MO000019620","MO000024708","MO000024771","MO000025097","MO000025665","MO000025668","MO000025800","MO000027188","MO000028667","MO000028668","MO000028729","MO000125555"]	["CDX-2(h)","CUX-1(h)","E12(h)","FTZ-F1(h)","GR-alpha(h)","HIF-1alpha(h)","IRF-1(h)","KLF1(h)","KLF4-isoform1(h)","MafG(h)","MafK(h)","NF-E2 p45(h)","NF-E2L2(h)","NRF-1(h)","PDX-1(h)","SRF(h)"]
MO000152827	HIP14-xbb1(h)	9.935	14	150271	0.245308	0.006	2.66411	118	["MO000007664","MO000007686","MO000013015","MO000019614","MO000019620","MO000024708","MO000024771","MO000025097","MO000025668","MO000025800","MO000027188","MO000028667","MO000028729","MO000125555"]	["CDX-2(h)","CUX-1(h)","E12(h)","FTZ-F1(h)","GR-alpha(h)","HIF-1alpha(h)","IRF-1(h)","KLF1(h)","KLF4-isoform1(h)","MafG(h)","NF-E2L2(h)","NRF-1(h)","PDX-1(h)","SRF(h)"]
MO000019975	Ubc9(h)	6.825	16	262591	0.712858	0.003	1.24499	119	["MO000007664","MO000007686","MO000013015","MO000019614","MO000019620","MO000024708","MO000024771","MO000025097","MO000025665","MO000025668","MO000025800","MO000027188","MO000028667","MO000028668","MO000028729","MO000125555"]	["CDX-2(h)","CUX-1(h)","E12(h)","FTZ-F1(h)","GR-alpha(h)","HIF-1alpha(h)","IRF-1(h)","KLF1(h)","KLF4-isoform1(h)","MafG(h)","MafK(h)","NF-E2 p45(h)","NF-E2L2(h)","NRF-1(h)","PDX-1(h)","SRF(h)"]
MO000020004	Aos1(h):SAE2(h)	7.975	16	243212	0.543746	0.007	1.46954	119	["MO000007664","MO000007686","MO000013015","MO000019614","MO000019620","MO000024708","MO000024771","MO000025097","MO000025665","MO000025668","MO000025800","MO000027188","MO000028667","MO000028668","MO000028729","MO000125555"]	["CDX-2(h)","CUX-1(h)","E12(h)","FTZ-F1(h)","GR-alpha(h)","HIF-1alpha(h)","IRF-1(h)","KLF1(h)","KLF4-isoform1(h)","MafG(h)","MafK(h)","NF-E2 p45(h)","NF-E2L2(h)","NRF-1(h)","PDX-1(h)","SRF(h)"]
MO000173860	E4F1(h)	9.31	16	182405	0.314932	0.006	2.31373	119	["MO000007664","MO000007686","MO000013015","MO000019614","MO000019620","MO000024708","MO000024771","MO000025097","MO000025665","MO000025668","MO000025800","MO000027188","MO000028667","MO000028668","MO000028729","MO000125555"]	["CDX-2(h)","CUX-1(h)","E12(h)","FTZ-F1(h)","GR-alpha(h)","HIF-1alpha(h)","IRF-1(h)","KLF1(h)","KLF4-isoform1(h)","MafG(h)","MafK(h)","NF-E2 p45(h)","NF-E2L2(h)","NRF-1(h)","PDX-1(h)","SRF(h)"]
MO000056491	KAT2B(h)	9.99	18	263729	0.607271	0.01	1.43364	120	["MO000007664","MO000007686","MO000013015","MO000019614","MO000019620","MO000024708","MO000024771","MO000024966","MO000025097","MO000025665","MO000025668","MO000025800","MO000027188","MO000028667","MO000028668","MO000028729","MO000037926","MO000125555"]	["CDX-2(h)","CUX-1(h)","E12(h)","FTZ-F1(h)","GR-alpha(h)","HIF-1alpha(h)","IRF-1(h)","KLF1(h)","KLF4-isoform1(h)","MAZ-isoform1(h)","MafG(h)","MafK(h)","NF-E2 p45(h)","NF-E2L2(h)","NRF-1(h)","PDX-1(h)","SRF(h)","c-Maf(h)"]
MO000035317	RhoG(h)	9.995	16	185734	0.285287	0.006	2.39741	123	["MO000007664","MO000007686","MO000013015","MO000019614","MO000019620","MO000024708","MO000024771","MO000025097","MO000025665","MO000025668","MO000025800","MO000027188","MO000028667","MO000028668","MO000028729","MO000125555"]	["CDX-2(h)","CUX-1(h)","E12(h)","FTZ-F1(h)","GR-alpha(h)","HIF-1alpha(h)","IRF-1(h)","KLF1(h)","KLF4-isoform1(h)","MafG(h)","MafK(h)","NF-E2 p45(h)","NF-E2L2(h)","NRF-1(h)","PDX-1(h)","SRF(h)"]
MO000079043	PML-4(h)	9.31	16	202509	0.364416	0.008	2.07849	123	["MO000007664","MO000007686","MO000013015","MO000019614","MO000019620","MO000024708","MO000024771","MO000025097","MO000025665","MO000025668","MO000025800","MO000027188","MO000028667","MO000028668","MO000028729","MO000125555"]	["CDX-2(h)","CUX-1(h)","E12(h)","FTZ-F1(h)","GR-alpha(h)","HIF-1alpha(h)","IRF-1(h)","KLF1(h)","KLF4-isoform1(h)","MafG(h)","MafK(h)","NF-E2 p45(h)","NF-E2L2(h)","NRF-1(h)","PDX-1(h)","SRF(h)"]
MO000254529	Pc2-isoform2(h)	9.835	15	113778	0.23222	0.002	2.70197	123	["MO000007664","MO000007686","MO000013015","MO000019614","MO000019620","MO000024708","MO000025097","MO000025665","MO000025668","MO000025800","MO000027188","MO000028667","MO000028668","MO000028729","MO000125555"]	["CDX-2(h)","CUX-1(h)","FTZ-F1(h)","GR-alpha(h)","HIF-1alpha(h)","IRF-1(h)","KLF1(h)","KLF4-isoform1(h)","MafG(h)","MafK(h)","NF-E2 p45(h)","NF-E2L2(h)","NRF-1(h)","PDX-1(h)","SRF(h)"]
MO000034462	SGK-1(h){pT256}	9.825	14	172377	0.238571	0.006	2.62404	125	["MO000007664","MO000007686","MO000013015","MO000019614","MO000019620","MO000024708","MO000024771","MO000025097","MO000025665","MO000025668","MO000025800","MO000028667","MO000028729","MO000125555"]	["CUX-1(h)","E12(h)","FTZ-F1(h)","GR-alpha(h)","HIF-1alpha(h)","IRF-1(h)","KLF1(h)","KLF4-isoform1(h)","MafG(h)","NF-E2 p45(h)","NF-E2L2(h)","NRF-1(h)","PDX-1(h)","SRF(h)"]
MO000092846	MAPKAPK2-isoform1(h)	8.85	16	213913	0.381387	0.008	1.83366	125	["MO000007664","MO000007686","MO000013015","MO000019614","MO000019620","MO000024708","MO000024771","MO000025097","MO000025665","MO000025668","MO000025800","MO000027188","MO000028667","MO000028668","MO000028729","MO000125555"]	["CDX-2(h)","CUX-1(h)","E12(h)","FTZ-F1(h)","GR-alpha(h)","HIF-1alpha(h)","IRF-1(h)","KLF1(h)","KLF4-isoform1(h)","MafG(h)","MafK(h)","NF-E2 p45(h)","NF-E2L2(h)","NRF-1(h)","PDX-1(h)","SRF(h)"]
MO000092847	MAPKAPK2-isoform2(h)	8.85	16	213913	0.381387	0.008	1.83366	127	["MO000007664","MO000007686","MO000013015","MO000019614","MO000019620","MO000024708","MO000024771","MO000025097","MO000025665","MO000025668","MO000025800","MO000027188","MO000028667","MO000028668","MO000028729","MO000125555"]	["CDX-2(h)","CUX-1(h)","E12(h)","FTZ-F1(h)","GR-alpha(h)","HIF-1alpha(h)","IRF-1(h)","KLF1(h)","KLF4-isoform1(h)","MafG(h)","MafK(h)","NF-E2 p45(h)","NF-E2L2(h)","NRF-1(h)","PDX-1(h)","SRF(h)"]
MO000032000	proCaspase-7(h)	9.76	15	222498	0.343197	0.008	2.12529	130	["MO000007664","MO000007686","MO000013015","MO000019614","MO000019620","MO000024708","MO000024771","MO000025097","MO000025665","MO000025668","MO000025800","MO000027188","MO000028667","MO000028729","MO000125555"]	["CDX-2(h)","CUX-1(h)","E12(h)","FTZ-F1(h)","GR-alpha(h)","HIF-1alpha(h)","IRF-1(h)","KLF1(h)","KLF4-isoform1(h)","MafG(h)","NF-E2 p45(h)","NF-E2L2(h)","NRF-1(h)","PDX-1(h)","SRF(h)"]
MO000145171	TDP-43(h)	9.35	15	159852	0.247983	0.006	2.49781	131	["MO000007664","MO000013015","MO000019614","MO000019620","MO000024708","MO000024771","MO000025097","MO000025665","MO000025668","MO000025800","MO000027188","MO000028667","MO000028668","MO000028729","MO000125555"]	["CDX-2(h)","CUX-1(h)","E12(h)","FTZ-F1(h)","GR-alpha(h)","HIF-1alpha(h)","KLF1(h)","KLF4-isoform1(h)","MafG(h)","MafK(h)","NF-E2 p45(h)","NF-E2L2(h)","NRF-1(h)","PDX-1(h)","SRF(h)"]
MO000087620	proCaspase-2(h)	9.795	13	132389	0.215209	0.003	2.74837	132	["MO000007664","MO000007686","MO000013015","MO000019614","MO000019620","MO000024708","MO000024771","MO000025097","MO000025668","MO000025800","MO000028667","MO000028729","MO000125555"]	["CUX-1(h)","E12(h)","FTZ-F1(h)","GR-alpha(h)","HIF-1alpha(h)","IRF-1(h)","KLF1(h)","KLF4-isoform1(h)","MafG(h)","NF-E2L2(h)","NRF-1(h)","PDX-1(h)","SRF(h)"]
MO000007361	IL-4(h)	9.5	13	169953	0.225723	0.004	2.58211	133	["MO000007664","MO000007686","MO000013015","MO000019614","MO000019620","MO000024708","MO000024771","MO000025097","MO000025668","MO000025800","MO000028667","MO000028729","MO000125555"]	["CUX-1(h)","E12(h)","FTZ-F1(h)","GR-alpha(h)","HIF-1alpha(h)","IRF-1(h)","KLF1(h)","KLF4-isoform1(h)","MafG(h)","NF-E2L2(h)","NRF-1(h)","PDX-1(h)","SRF(h)"]
MO000032573	Rac2(h)	9.655	16	189074	0.285031	0.008	2.28148	136	["MO000007664","MO000007686","MO000013015","MO000019614","MO000019620","MO000024708","MO000024771","MO000025097","MO000025665","MO000025668","MO000025800","MO000027188","MO000028667","MO000028668","MO000028729","MO000125555"]	["CDX-2(h)","CUX-1(h)","E12(h)","FTZ-F1(h)","GR-alpha(h)","HIF-1alpha(h)","IRF-1(h)","KLF1(h)","KLF4-isoform1(h)","MafG(h)","MafK(h)","NF-E2 p45(h)","NF-E2L2(h)","NRF-1(h)","PDX-1(h)","SRF(h)"]
MO000037358	Rac3(h)	9.655	16	188961	0.285064	0.01	2.25565	140	["MO000007664","MO000007686","MO000013015","MO000019614","MO000019620","MO000024708","MO000024771","MO000025097","MO000025665","MO000025668","MO000025800","MO000027188","MO000028667","MO000028668","MO000028729","MO000125555"]	["CDX-2(h)","CUX-1(h)","E12(h)","FTZ-F1(h)","GR-alpha(h)","HIF-1alpha(h)","IRF-1(h)","KLF1(h)","KLF4-isoform1(h)","MafG(h)","MafK(h)","NF-E2 p45(h)","NF-E2L2(h)","NRF-1(h)","PDX-1(h)","SRF(h)"]
MO000151603	DNA-PKcs(h):XRCC6(h):XRCC5(h)	9.825	12	198513	0.302838	0.008	2.13793	141	["MO000007664","MO000007686","MO000013015","MO000019620","MO000024708","MO000024771","MO000025097","MO000025668","MO000025800","MO000027188","MO000028729","MO000125555"]	["CDX-2(h)","CUX-1(h)","E12(h)","FTZ-F1(h)","HIF-1alpha(h)","IRF-1(h)","KLF1(h)","KLF4-isoform1(h)","NF-E2L2(h)","NRF-1(h)","PDX-1(h)","SRF(h)"]
MO000162701	phlpp2-isoform1(h)	9.9	14	186831	0.251733	0.007	2.30862	141	["MO000007664","MO000007686","MO000013015","MO000019614","MO000019620","MO000024708","MO000024771","MO000025097","MO000025668","MO000025800","MO000027188","MO000028667","MO000028729","MO000125555"]	["CDX-2(h)","CUX-1(h)","E12(h)","FTZ-F1(h)","GR-alpha(h)","HIF-1alpha(h)","IRF-1(h)","KLF1(h)","KLF4-isoform1(h)","MafG(h)","NF-E2L2(h)","NRF-1(h)","PDX-1(h)","SRF(h)"]
MO000164506	phlpp2-isoform3(h)	9.9	14	186832	0.251733	0.007	2.30872	141	["MO000007664","MO000007686","MO000013015","MO000019614","MO000019620","MO000024708","MO000024771","MO000025097","MO000025668","MO000025800","MO000027188","MO000028667","MO000028729","MO000125555"]	["CDX-2(h)","CUX-1(h)","E12(h)","FTZ-F1(h)","GR-alpha(h)","HIF-1alpha(h)","IRF-1(h)","KLF1(h)","KLF4-isoform1(h)","MafG(h)","NF-E2L2(h)","NRF-1(h)","PDX-1(h)","SRF(h)"]
MO000320254	SIRT1(h){ub}n	9.665	15	150411	0.217231	0.003	2.51675	146	["MO000007664","MO000013015","MO000019614","MO000019620","MO000024708","MO000024771","MO000025097","MO000025665","MO000025668","MO000025800","MO000027188","MO000028667","MO000028668","MO000028729","MO000125555"]	["CDX-2(h)","CUX-1(h)","E12(h)","FTZ-F1(h)","GR-alpha(h)","HIF-1alpha(h)","KLF1(h)","KLF4-isoform1(h)","MafG(h)","MafK(h)","NF-E2 p45(h)","NF-E2L2(h)","NRF-1(h)","PDX-1(h)","SRF(h)"]
MO000340847	PHLPP-isoform2(h)	9.9	14	186830	0.251732	0.008	2.28545	146	["MO000007664","MO000007686","MO000013015","MO000019614","MO000019620","MO000024708","MO000024771","MO000025097","MO000025668","MO000025800","MO000027188","MO000028667","MO000028729","MO000125555"]	["CDX-2(h)","CUX-1(h)","E12(h)","FTZ-F1(h)","GR-alpha(h)","HIF-1alpha(h)","IRF-1(h)","KLF1(h)","KLF4-isoform1(h)","MafG(h)","NF-E2L2(h)","NRF-1(h)","PDX-1(h)","SRF(h)"]
MO000256774	phlpp2-isoform2(h)	9.9	14	186837	0.251733	0.008	2.27867	147	["MO000007664","MO000007686","MO000013015","MO000019614","MO000019620","MO000024708","MO000024771","MO000025097","MO000025668","MO000025800","MO000027188","MO000028667","MO000028729","MO000125555"]	["CDX-2(h)","CUX-1(h)","E12(h)","FTZ-F1(h)","GR-alpha(h)","HIF-1alpha(h)","IRF-1(h)","KLF1(h)","KLF4-isoform1(h)","MafG(h)","NF-E2L2(h)","NRF-1(h)","PDX-1(h)","SRF(h)"]
MO000081425	p16INK4a(h)	9.085	16	191393	0.287883	0.01	2.13644	148	["MO000007664","MO000007686","MO000013015","MO000019614","MO000019620","MO000024708","MO000024771","MO000025097","MO000025665","MO000025668","MO000025800","MO000027188","MO000028667","MO000028668","MO000028729","MO000125555"]	["CDX-2(h)","CUX-1(h)","E12(h)","FTZ-F1(h)","GR-alpha(h)","HIF-1alpha(h)","IRF-1(h)","KLF1(h)","KLF4-isoform1(h)","MafG(h)","MafK(h)","NF-E2 p45(h)","NF-E2L2(h)","NRF-1(h)","PDX-1(h)","SRF(h)"]
MO000078285	sumo1-isoform1(h)	9.895	15	103207	0.221455	0.006	2.4006	150	["MO000007664","MO000007686","MO000013015","MO000019614","MO000019620","MO000024708","MO000025097","MO000025665","MO000025668","MO000025800","MO000027188","MO000028667","MO000028668","MO000028729","MO000125555"]	["CDX-2(h)","CUX-1(h)","FTZ-F1(h)","GR-alpha(h)","HIF-1alpha(h)","IRF-1(h)","KLF1(h)","KLF4-isoform1(h)","MafG(h)","MafK(h)","NF-E2 p45(h)","NF-E2L2(h)","NRF-1(h)","PDX-1(h)","SRF(h)"]
MO000019949	HIP2(h)	9.695	13	161499	0.233668	0.007	2.29156	154	["MO000007664","MO000007686","MO000013015","MO000019614","MO000019620","MO000024708","MO000024771","MO000025097","MO000025668","MO000025800","MO000028667","MO000028729","MO000125555"]	["CUX-1(h)","E12(h)","FTZ-F1(h)","GR-alpha(h)","HIF-1alpha(h)","IRF-1(h)","KLF1(h)","KLF4-isoform1(h)","MafG(h)","NF-E2L2(h)","NRF-1(h)","PDX-1(h)","SRF(h)"]
MO000313946	PHLPP-alpha(h)	9.9	14	186830	0.251732	0.009	2.25518	154	["MO000007664","MO000007686","MO000013015","MO000019614","MO000019620","MO000024708","MO000024771","MO000025097","MO000025668","MO000025800","MO000027188","MO000028667","MO000028729","MO000125555"]	["CDX-2(h)","CUX-1(h)","E12(h)","FTZ-F1(h)","GR-alpha(h)","HIF-1alpha(h)","IRF-1(h)","KLF1(h)","KLF4-isoform1(h)","MafG(h)","NF-E2L2(h)","NRF-1(h)","PDX-1(h)","SRF(h)"]
MO000038327	traf6{ub(n)}:tab2:TAK1:TAB1	9.9	16	166834	0.242526	0.008	2.13702	164	["MO000007664","MO000007686","MO000013015","MO000019614","MO000019620","MO000024708","MO000024771","MO000025097","MO000025665","MO000025668","MO000025800","MO000027188","MO000028667","MO000028668","MO000028729","MO000125555"]	["CDX-2(h)","CUX-1(h)","E12(h)","FTZ-F1(h)","GR-alpha(h)","HIF-1alpha(h)","IRF-1(h)","KLF1(h)","KLF4-isoform1(h)","MafG(h)","MafK(h)","NF-E2 p45(h)","NF-E2L2(h)","NRF-1(h)","PDX-1(h)","SRF(h)"]
MO000084620	MLK3-isoform1(h)	9.825	15	116058	0.21102	0.002	2.40693	164	["MO000007664","MO000013015","MO000019614","MO000019620","MO000024708","MO000024771","MO000025097","MO000025665","MO000025668","MO000025800","MO000027188","MO000028667","MO000028668","MO000028729","MO000125555"]	["CDX-2(h)","CUX-1(h)","E12(h)","FTZ-F1(h)","GR-alpha(h)","HIF-1alpha(h)","KLF1(h)","KLF4-isoform1(h)","MafG(h)","MafK(h)","NF-E2 p45(h)","NF-E2L2(h)","NRF-1(h)","PDX-1(h)","SRF(h)"]
MO000334771	MLK3-isoform2(h)	9.825	15	116056	0.21102	0.002	2.40693	164	["MO000007664","MO000013015","MO000019614","MO000019620","MO000024708","MO000024771","MO000025097","MO000025665","MO000025668","MO000025800","MO000027188","MO000028667","MO000028668","MO000028729","MO000125555"]	["CDX-2(h)","CUX-1(h)","E12(h)","FTZ-F1(h)","GR-alpha(h)","HIF-1alpha(h)","KLF1(h)","KLF4-isoform1(h)","MafG(h)","MafK(h)","NF-E2 p45(h)","NF-E2L2(h)","NRF-1(h)","PDX-1(h)","SRF(h)"]
MO000333495	PR B(h){sumo}	9.945	14	95269	0.204115	0.003	2.56927	165	["MO000007664","MO000007686","MO000013015","MO000019614","MO000019620","MO000024708","MO000025097","MO000025665","MO000025668","MO000025800","MO000028667","MO000028668","MO000028729","MO000125555"]	["CUX-1(h)","FTZ-F1(h)","GR-alpha(h)","HIF-1alpha(h)","IRF-1(h)","KLF1(h)","KLF4-isoform1(h)","MafG(h)","MafK(h)","NF-E2 p45(h)","NF-E2L2(h)","NRF-1(h)","PDX-1(h)","SRF(h)"]
MO000041511	traf6{ub}:TAK1{p}:TAB1{p}:tab2:PKR	9.9	16	166835	0.242526	0.008	2.13701	166	["MO000007664","MO000007686","MO000013015","MO000019614","MO000019620","MO000024708","MO000024771","MO000025097","MO000025665","MO000025668","MO000025800","MO000027188","MO000028667","MO000028668","MO000028729","MO000125555"]	["CDX-2(h)","CUX-1(h)","E12(h)","FTZ-F1(h)","GR-alpha(h)","HIF-1alpha(h)","IRF-1(h)","KLF1(h)","KLF4-isoform1(h)","MafG(h)","MafK(h)","NF-E2 p45(h)","NF-E2L2(h)","NRF-1(h)","PDX-1(h)","SRF(h)"]
MO000312549	sumo1-isoform2(h)	9.895	15	102430	0.221533	0.002	2.25292	168	["MO000007664","MO000007686","MO000013015","MO000019614","MO000019620","MO000024708","MO000025097","MO000025665","MO000025668","MO000025800","MO000027188","MO000028667","MO000028668","MO000028729","MO000125555"]	["CDX-2(h)","CUX-1(h)","FTZ-F1(h)","GR-alpha(h)","HIF-1alpha(h)","IRF-1(h)","KLF1(h)","KLF4-isoform1(h)","MafG(h)","MafK(h)","NF-E2 p45(h)","NF-E2L2(h)","NRF-1(h)","PDX-1(h)","SRF(h)"]
MO000320562	hipk2(h){aceK}	9.36	13	140811	0.224719	0.006	2.10505	179	["MO000007664","MO000007686","MO000013015","MO000019620","MO000024708","MO000024771","MO000025097","MO000025668","MO000025800","MO000027188","MO000028667","MO000028729","MO000125555"]	["CDX-2(h)","CUX-1(h)","E12(h)","FTZ-F1(h)","HIF-1alpha(h)","IRF-1(h)","KLF1(h)","KLF4-isoform1(h)","MafG(h)","NF-E2L2(h)","NRF-1(h)","PDX-1(h)","SRF(h)"]
MO000130316	JHDM3C-isoform1(h)	9.37	13	103160	0.213486	0.004	2.22989	181	["MO000007664","MO000013015","MO000019620","MO000024708","MO000025097","MO000025665","MO000025668","MO000025800","MO000027188","MO000028667","MO000028668","MO000028729","MO000125555"]	["CDX-2(h)","CUX-1(h)","FTZ-F1(h)","HIF-1alpha(h)","KLF1(h)","KLF4-isoform1(h)","MafG(h)","MafK(h)","NF-E2 p45(h)","NF-E2L2(h)","NRF-1(h)","PDX-1(h)","SRF(h)"]
MO000041863	TAK1(h){p}	9.785	15	160636	0.215572	0.01	1.95443	195	["MO000007664","MO000007686","MO000013015","MO000019614","MO000019620","MO000024708","MO000024771","MO000025097","MO000025665","MO000025668","MO000025800","MO000028667","MO000028668","MO000028729","MO000125555"]	["CUX-1(h)","E12(h)","FTZ-F1(h)","GR-alpha(h)","HIF-1alpha(h)","IRF-1(h)","KLF1(h)","KLF4-isoform1(h)","MafG(h)","MafK(h)","NF-E2 p45(h)","NF-E2L2(h)","NRF-1(h)","PDX-1(h)","SRF(h)"]
MO000338232	ZNF131-isoform2(h){sumo}	9.945	14	95216	0.20413	0.002	2.15112	198	["MO000007664","MO000007686","MO000013015","MO000019614","MO000019620","MO000024708","MO000025097","MO000025665","MO000025668","MO000025800","MO000028667","MO000028668","MO000028729","MO000125555"]	["CUX-1(h)","FTZ-F1(h)","GR-alpha(h)","HIF-1alpha(h)","IRF-1(h)","KLF1(h)","KLF4-isoform1(h)","MafG(h)","MafK(h)","NF-E2 p45(h)","NF-E2L2(h)","NRF-1(h)","PDX-1(h)","SRF(h)"]
MO000122425	SIN1-isoform1(h)	9.21	13	151460	0.209747	0.01	1.9531	206	["MO000007664","MO000007686","MO000013015","MO000019620","MO000024708","MO000024771","MO000025097","MO000025668","MO000025800","MO000027188","MO000028667","MO000028729","MO000125555"]	["CDX-2(h)","CUX-1(h)","E12(h)","FTZ-F1(h)","HIF-1alpha(h)","IRF-1(h)","KLF1(h)","KLF4-isoform1(h)","MafG(h)","NF-E2L2(h)","NRF-1(h)","PDX-1(h)","SRF(h)"]
MO000134346	UHX1(h)	9.885	15	126672	0.205827	0.01	2.09826	206	["MO000007664","MO000013015","MO000019614","MO000019620","MO000024708","MO000024771","MO000025097","MO000025665","MO000025668","MO000025800","MO000027188","MO000028667","MO000028668","MO000028729","MO000125555"]	["CDX-2(h)","CUX-1(h)","E12(h)","FTZ-F1(h)","GR-alpha(h)","HIF-1alpha(h)","KLF1(h)","KLF4-isoform1(h)","MafG(h)","MafK(h)","NF-E2 p45(h)","NF-E2L2(h)","NRF-1(h)","PDX-1(h)","SRF(h)"]
MO000328352	SUV39H1-isoform2(h)	9.37	13	102626	0.213504	0.01	1.82828	206	["MO000007664","MO000013015","MO000019620","MO000024708","MO000025097","MO000025665","MO000025668","MO000025800","MO000027188","MO000028667","MO000028668","MO000028729","MO000125555"]	["CDX-2(h)","CUX-1(h)","FTZ-F1(h)","HIF-1alpha(h)","KLF1(h)","KLF4-isoform1(h)","MafG(h)","MafK(h)","NF-E2 p45(h)","NF-E2L2(h)","NRF-1(h)","PDX-1(h)","SRF(h)"]
MO000103557	SGK-1-isoform1(h)	9.37	12	115571	0.219113	0.008	1.63318	209	["MO000007664","MO000013015","MO000019620","MO000024708","MO000024771","MO000025097","MO000025668","MO000025800","MO000027188","MO000028667","MO000028729","MO000125555"]	["CDX-2(h)","CUX-1(h)","E12(h)","FTZ-F1(h)","HIF-1alpha(h)","KLF1(h)","KLF4-isoform1(h)","MafG(h)","NF-E2L2(h)","NRF-1(h)","PDX-1(h)","SRF(h)"]
MO000316512	maf1(h){sumo}	9.945	14	95212	0.204133	0.002	2.09142	209	["MO000007664","MO000007686","MO000013015","MO000019614","MO000019620","MO000024708","MO000025097","MO000025665","MO000025668","MO000025800","MO000028667","MO000028668","MO000028729","MO000125555"]	["CUX-1(h)","FTZ-F1(h)","GR-alpha(h)","HIF-1alpha(h)","IRF-1(h)","KLF1(h)","KLF4-isoform1(h)","MafG(h)","MafK(h)","NF-E2 p45(h)","NF-E2L2(h)","NRF-1(h)","PDX-1(h)","SRF(h)"]
MO000158459	SIN1-isoform4(h)	9.21	13	151460	0.209747	0.01	1.94568	210	["MO000007664","MO000007686","MO000013015","MO000019620","MO000024708","MO000024771","MO000025097","MO000025668","MO000025800","MO000027188","MO000028667","MO000028729","MO000125555"]	["CDX-2(h)","CUX-1(h)","E12(h)","FTZ-F1(h)","HIF-1alpha(h)","IRF-1(h)","KLF1(h)","KLF4-isoform1(h)","MafG(h)","NF-E2L2(h)","NRF-1(h)","PDX-1(h)","SRF(h)"]
MO000158457	SIN1-isoform2(h)	9.21	13	151464	0.209746	0.01	1.94717	211	["MO000007664","MO000007686","MO000013015","MO000019620","MO000024708","MO000024771","MO000025097","MO000025668","MO000025800","MO000027188","MO000028667","MO000028729","MO000125555"]	["CDX-2(h)","CUX-1(h)","E12(h)","FTZ-F1(h)","HIF-1alpha(h)","IRF-1(h)","KLF1(h)","KLF4-isoform1(h)","MafG(h)","NF-E2L2(h)","NRF-1(h)","PDX-1(h)","SRF(h)"]
MO000158461	SIN1-isoform6(h)	9.21	13	151460	0.209747	0.01	1.94568	211	["MO000007664","MO000007686","MO000013015","MO000019620","MO000024708","MO000024771","MO000025097","MO000025668","MO000025800","MO000027188","MO000028667","MO000028729","MO000125555"]	["CDX-2(h)","CUX-1(h)","E12(h)","FTZ-F1(h)","HIF-1alpha(h)","IRF-1(h)","KLF1(h)","KLF4-isoform1(h)","MafG(h)","NF-E2L2(h)","NRF-1(h)","PDX-1(h)","SRF(h)"]
MO000279654	p300(h){aceK}	9.935	13	124054	0.203011	0.008	2.09614	211	["MO000007664","MO000007686","MO000013015","MO000019620","MO000024708","MO000024771","MO000025097","MO000025668","MO000025800","MO000027188","MO000028667","MO000028729","MO000125555"]	["CDX-2(h)","CUX-1(h)","E12(h)","FTZ-F1(h)","HIF-1alpha(h)","IRF-1(h)","KLF1(h)","KLF4-isoform1(h)","MafG(h)","NF-E2L2(h)","NRF-1(h)","PDX-1(h)","SRF(h)"]
MO000286454	JHDM3C-isoform3(h)	9.37	13	103160	0.213486	0.004	1.75205	211	["MO000007664","MO000013015","MO000019620","MO000024708","MO000025097","MO000025665","MO000025668","MO000025800","MO000027188","MO000028667","MO000028668","MO000028729","MO000125555"]	["CDX-2(h)","CUX-1(h)","FTZ-F1(h)","HIF-1alpha(h)","KLF1(h)","KLF4-isoform1(h)","MafG(h)","MafK(h)","NF-E2 p45(h)","NF-E2L2(h)","NRF-1(h)","PDX-1(h)","SRF(h)"]
MO000158458	SIN1-isoform3(h)	9.21	13	151460	0.209747	0.01	1.94568	212	["MO000007664","MO000007686","MO000013015","MO000019620","MO000024708","MO000024771","MO000025097","MO000025668","MO000025800","MO000027188","MO000028667","MO000028729","MO000125555"]	["CDX-2(h)","CUX-1(h)","E12(h)","FTZ-F1(h)","HIF-1alpha(h)","IRF-1(h)","KLF1(h)","KLF4-isoform1(h)","MafG(h)","NF-E2L2(h)","NRF-1(h)","PDX-1(h)","SRF(h)"]
MO000025668	NF-E2L2(h)	8.785	5	42007	0.234098	0.002	1.02348	213	["MO000013015","MO000019620","MO000025668","MO000025800","MO000028729"]	["FTZ-F1(h)","HIF-1alpha(h)","KLF1(h)","NF-E2L2(h)","SRF(h)"]
MO000286455	JHDM3C-isoform4(h)	9.37	13	103160	0.213486	0.004	1.75205	213	["MO000007664","MO000013015","MO000019620","MO000024708","MO000025097","MO000025665","MO000025668","MO000025800","MO000027188","MO000028667","MO000028668","MO000028729","MO000125555"]	["CDX-2(h)","CUX-1(h)","FTZ-F1(h)","HIF-1alpha(h)","KLF1(h)","KLF4-isoform1(h)","MafG(h)","MafK(h)","NF-E2 p45(h)","NF-E2L2(h)","NRF-1(h)","PDX-1(h)","SRF(h)"]
MO000165688	SGK-1-isoform5(h)	9.37	12	115556	0.219127	0.008	1.11774	217	["MO000007664","MO000013015","MO000019620","MO000024708","MO000024771","MO000025097","MO000025668","MO000025800","MO000027188","MO000028667","MO000028729","MO000125555"]	["CDX-2(h)","CUX-1(h)","E12(h)","FTZ-F1(h)","HIF-1alpha(h)","KLF1(h)","KLF4-isoform1(h)","MafG(h)","NF-E2L2(h)","NRF-1(h)","PDX-1(h)","SRF(h)"]
MO000255826	JHDM3C-isoform2(h)	9.37	13	103160	0.213486	0.004	1.56837	218	["MO000007664","MO000013015","MO000019620","MO000024708","MO000025097","MO000025665","MO000025668","MO000025800","MO000027188","MO000028667","MO000028668","MO000028729","MO000125555"]	["CDX-2(h)","CUX-1(h)","FTZ-F1(h)","HIF-1alpha(h)","KLF1(h)","KLF4-isoform1(h)","MafG(h)","MafK(h)","NF-E2 p45(h)","NF-E2L2(h)","NRF-1(h)","PDX-1(h)","SRF(h)"]
MO000165695	SGK-1-isoform2(h)	9.37	12	115556	0.219127	0.008	1.11711	219	["MO000007664","MO000013015","MO000019620","MO000024708","MO000024771","MO000025097","MO000025668","MO000025800","MO000027188","MO000028667","MO000028729","MO000125555"]	["CDX-2(h)","CUX-1(h)","E12(h)","FTZ-F1(h)","HIF-1alpha(h)","KLF1(h)","KLF4-isoform1(h)","MafG(h)","NF-E2L2(h)","NRF-1(h)","PDX-1(h)","SRF(h)"]
MO000165694	SGK-1-isoform3(h)	9.37	12	115556	0.219127	0.008	1.11704	221	["MO000007664","MO000013015","MO000019620","MO000024708","MO000024771","MO000025097","MO000025668","MO000025800","MO000027188","MO000028667","MO000028729","MO000125555"]	["CDX-2(h)","CUX-1(h)","E12(h)","FTZ-F1(h)","HIF-1alpha(h)","KLF1(h)","KLF4-isoform1(h)","MafG(h)","NF-E2L2(h)","NRF-1(h)","PDX-1(h)","SRF(h)"]
MO000165692	SGK-1-isoform4(h)	9.37	12	115556	0.219127	0.008	1.11701	223	["MO000007664","MO000013015","MO000019620","MO000024708","MO000024771","MO000025097","MO000025668","MO000025800","MO000027188","MO000028667","MO000028729","MO000125555"]	["CDX-2(h)","CUX-1(h)","E12(h)","FTZ-F1(h)","HIF-1alpha(h)","KLF1(h)","KLF4-isoform1(h)","MafG(h)","NF-E2L2(h)","NRF-1(h)","PDX-1(h)","SRF(h)"]
MO000020010	Aos1(h):SAE2(h):sumo1(h)	9.75	13	91574	0.202483	0	1.8159	227	["MO000007664","MO000013015","MO000019614","MO000019620","MO000024708","MO000025097","MO000025665","MO000025668","MO000025800","MO000028667","MO000028668","MO000028729","MO000125555"]	["CUX-1(h)","FTZ-F1(h)","GR-alpha(h)","HIF-1alpha(h)","KLF1(h)","KLF4-isoform1(h)","MafG(h)","MafK(h)","NF-E2 p45(h)","NF-E2L2(h)","NRF-1(h)","PDX-1(h)","SRF(h)"]
MO000013015	SRF(h)	9.84	4	15581	0.212219	0.003	1.23443	229	["MO000013015","MO000024771","MO000025668","MO000025800"]	["E12(h)","HIF-1alpha(h)","NF-E2L2(h)","SRF(h)"]
MO000019614	GR-alpha(h)	7.95	2	13381	0.206919	0	1.46246	233	["MO000019614","MO000025668"]	["GR-alpha(h)","NF-E2L2(h)"]
MO000027188	CDX-2(h)	9.95	3	17252	0.201214	0.003	1.66581	233	["MO000019620","MO000024708","MO000027188"]	["CDX-2(h)","CUX-1(h)","FTZ-F1(h)"]
MO000007686	IRF-1(h)	9.3	4	24565	0.206677	0.004	1.25247	236	["MO000007686","MO000013015","MO000025668","MO000025800"]	["HIF-1alpha(h)","IRF-1(h)","NF-E2L2(h)","SRF(h)"]

## Sheet: Proteome support
GenExplain name	Gene name	Cell line
p38alpha	MAPK14	HL60
CTCF	CTCF	HL60
RB1	RB1	HL60
CDK6	CDK6	HL60
CKIIalpha	CSNK1A1	HL60
CKIIbeta	CSNK2B	HL60
UBC9	UBE2I	HL60
PKCdelta	PRKCD	HL60
HAUSP	USP7	HL60
Nuclear factor NF-kappa-B p65 subunit	RELA	HL60
MST1	STK4	HL60
p38alpha	MAPK14	NB4
CKIIalpha	CSNK1A1	NB4
CKIIbeta	CSNK2B	NB4
UBC9	UBE2I	NB4
HAUSP	USP7	NB4
ERK2	MAPK1	NB4
MAPKAPK3	MAPKAPK3	NB4
MST1	STK4	NB4
