# Supplementary material for: Systems Biology for Drug Target Discovery in Acute Myeloid Leukemia
Source: Int J Mol Sci. 2024 Apr 23;25(9):4618. doi: 10.3390/ijms25094618 (PMC11083274; doi:10.3390/ijms25094618)
Supplement: Supplementary file 1 [file ijms-25-04618-s001.zip › Table S3.xlsx]

## Sheet: All proteins 2 pept HL-60
Reporter intensity corrected 1 1	Reporter intensity corrected 3 1n	Reporter intensity corrected 5 1n	Reporter intensity corrected 7 1n	Reporter intensity corrected 9 1n	Reporter intensity corrected 1 1_20220127185110	Reporter intensity corrected 3 1_20220127185110n	Reporter intensity corrected 5 1_20220127185110n	Reporter intensity corrected 7 1_20220127185110n	Reporter intensity corrected 9 1_20220127185110n	Reporter intensity corrected 1 1_20220127202428	Reporter intensity corrected 3 1_20220127202428n	Reporter intensity corrected 5 1_20220127202428n	Reporter intensity corrected 7 1_20220127202428n	Reporter intensity corrected 9 1_20220127202428n	Reporter intensity corrected 1 1_20220127215747	Reporter intensity corrected 3 1_20220127215747n	Reporter intensity corrected 5 1_20220127215747n	Reporter intensity corrected 7 1_20220127215747n	Reporter intensity corrected 9 1_20220127215747n	Reporter intensity corrected 1 1_20220127233105	Reporter intensity corrected 3 1_20220127233105n	Reporter intensity corrected 5 1_20220127233105n	Reporter intensity corrected 7 1_20220127233105n	Reporter intensity corrected 9 1_20220127233105n	Reporter intensity corrected 1 2n	Reporter intensity corrected 3 2n	Reporter intensity corrected 5 2n	Reporter intensity corrected 7 2n	Reporter intensity corrected 9 2n	Reporter intensity corrected 1 2_20220128033923n	Reporter intensity corrected 3 2_20220128033923n	Reporter intensity corrected 5 2_20220128033923n	Reporter intensity corrected 7 2_20220128033923n	Reporter intensity corrected 9 2_20220128033923n	Reporter intensity corrected 1 2_20220128051240n	Reporter intensity corrected 3 2_20220128051240n	Reporter intensity corrected 5 2_20220128051240n	Reporter intensity corrected 7 2_20220128051240n	Reporter intensity corrected 9 2_20220128051240n	Reporter intensity corrected 1 2_20220128070119n	Reporter intensity corrected 3 2_20220128070119n	Reporter intensity corrected 5 2_20220128070119n	Reporter intensity corrected 7 2_20220128070119n	Reporter intensity corrected 9 2_20220128070119n	Reporter intensity corrected 1 2_20220128083437n	Reporter intensity corrected 3 2_20220128083437n	Reporter intensity corrected 5 2_20220128083437n	Reporter intensity corrected 7 2_20220128083437n	Reporter intensity corrected 9 2_20220128083437n
#!{Type}E	E	E	E	E	E	E	E	E	E	E	E	E	E	E	E	E	E	E	E	E	E	E	E	E	E	E	E	E	E	E	E	E	E	E	E	E	E	E	E	E	E	E	E	E	E	E	E	E	E
0.23998	0.23916	0.248051	0.252034	0.240682	0.24341	0.239534	0.242774	0.246943	0.246473	0.25121	0.241254	0.244964	0.255951	0.236975	0.24809	0.244296	0.24917	0.252065	0.22961	0.24755	0.241838	0.244638	0.248807	0.236248	0.247544	0.236853	0.249688	0.248156	0.232754	0.241506	0.239891	0.244871	0.241767	0.240397	0.241425	0.243249	0.241699	0.247185	0.235313	0.244224	0.239496	0.24357	0.246733	0.242845	0.247921	0.239141	0.247946	0.244575	0.230264
0.2405	0.243542	0.248853	0.243991	0.233023	0.24413	0.237787	0.243023	0.239574	0.257032	0.26004	0.234272	0.241282	0.234165	0.247598	0.24336	0.240874	0.242262	0.243225	0.239537	0.2549	0.23208	0.243629	0.24131	0.244207	0.246003	0.244361	0.242462	0.241824	0.245516	0.244841	0.246031	0.245527	0.239191	0.240002	0.244743	0.247709	0.240183	0.235172	0.231518	0.249164	0.239874	0.236731	0.239452	0.258104	0.248827	0.240945	0.243258	0.239572	0.245483
0.22401	0.232703	0.232611	0.253815	0.262515	0.23676	0.234241	0.243159	0.252358	0.252471	0.2297	0.225392	0.233849	0.24115	0.258812	0.23405	0.242745	0.238412	0.249469	0.257925	0.21716	0.248314	0.239105	0.243062	0.263161	0.245444	0.239287	0.244946	0.236611	0.251191	0.233009	0.245115	0.245968	0.236444	0.243341	0.233977	0.239794	0.249376	0.234519	0.255314	0.235047	0.2478	0.246559	0.236555	0.247617	0.231405	0.249253	0.247753	0.240826	0.24325
0.24822	0.228088	0.245499	0.233928	0.25977	0.25876	0.232174	0.241587	0.231427	0.250574	0.25548	0.218697	0.237305	0.234089	0.267476	0.26375	0.231961	0.237212	0.229432	0.252165	0.25155	0.237343	0.244184	0.232536	0.244901	0.249175	0.246771	0.249828	0.234491	0.229916	0.252067	0.249044	0.244946	0.232895	0.23012	0.25935	0.245136	0.242602	0.231238	0.227088	0.23498	0.25631	0.257871	0.230327	0.230777	0.245864	0.243117	0.237634	0.242304	0.249083
0.22209	0.276543	0.331273	0.205183	0.201529	0.25682	0.258049	0.234532	0.233445	0.241193	0.22571	0.246517	0.276597	0.24159	0.247091	0.23347	0.254296	0.282302	0.202913	0.233918	0.20702	0.243765	0.260388	0.239432	0.248975	0.225615	0.255966	0.302183	0.226369	0.18565	0.227354	0.250751	0.305591	0.222222	0.188878	0.227875	0.26244	0.311	0.210951	0.183186	0.223099	0.254587	0.310527	0.224442	0.186625	0.22956	0.244864	0.309849	0.239361	0.18377
0.2666	0.229448	0.25048	0.23389	0.216599	0.25798	0.225117	0.234397	0.234335	0.249619	0.2822	0.225697	0.230371	0.232795	0.271725	0.26509	0.22656	0.247743	0.232993	0.20879	0.27492	0.224713	0.247495	0.231397	0.243253	0.264793	0.242742	0.216989	0.2406	0.25456	0.257476	0.237691	0.226021	0.243725	0.239562	0.257792	0.231422	0.212398	0.248584	0.252366	0.263503	0.232214	0.22128	0.247497	0.248422	0.262805	0.234245	0.219882	0.243149	0.256024
0.2301	0.255669	0.230386	0.262259	0.252111	0.23114	0.226365	0.24473	0.234147	0.281133	0.22804	0.256525	0.241882	0.260073	0.241035	0.22015	0.228984	0.245648	0.249093	0.278285	0.22998	0.226604	0.237982	0.243075	0.281268	0.221962	0.231103	0.242602	0.24892	0.281162	0.220909	0.229076	0.245333	0.245408	0.283977	0	0	0	0	0	0.220864	0.24556	0.241763	0.2409	0.28724	0.235789	0.239796	0.24414	0.236312	0.264864
0.25881	0.222186	0.233571	0.233665	0.26387	0.24414	0.232388	0.235244	0.23253	0.273248	0.26482	0.219914	0.23096	0.226337	0.269542	0.2637	0.216364	0.227655	0.224617	0.277046	0.24981	0.224356	0.239728	0.237993	0.262372	0.251577	0.236567	0.220796	0.242482	0.27192	0.252825	0.240464	0.225602	0.238625	0.261132	0.243162	0.240618	0.234032	0.239094	0.258005	0.252327	0.231582	0.218527	0.24801	0.275142	0.242576	0.252103	0.22985	0.238675	0.256859
0.2468	0.241825	0.237987	0.245271	0.24827	0.24283	0.246002	0.245793	0.262422	0.236632	0.25359	0.222062	0.236908	0.246	0.259461	0.23776	0.244528	0.244425	0.259951	0.25992	0.25154	0.232277	0.233367	0.243363	0.26136	0.239724	0.244923	0.243473	0.242364	0.24421	0.248342	0.241185	0.235667	0.24178	0.239987	0.259161	0.210904	0.222925	0.240832	0.289178	0.244749	0.240288	0.241258	0.241466	0.245352	0.225177	0.250104	0.252516	0.240324	0.246516
0.24217	0.25549	0.228601	0.254668	0.246986	0.25521	0.231889	0.244945	0.238483	0.242914	0.26414	0.251315	0.227811	0.245448	0.241696	0.27573	0.238485	0.219208	0.238899	0.243561	0.25027	0.250793	0.230442	0.253827	0.239144	0.282924	0.210946	0.213763	0.247103	0.267792	0.241328	0.233338	0.232785	0.248194	0.265033	0.27604	0.21024	0.21272	0.255107	0.264959	0.276647	0.217926	0.219978	0.245206	0.261296	0.245338	0.230154	0.230946	0.255741	0.260915
0.24273	0.246315	0.242483	0.246325	0.249496	0.24165	0.246573	0.247715	0.241955	0.239861	0.2364	0.256113	0.254119	0.251592	0.237919	0.23954	0.247933	0.249385	0.241482	0.248695	0.24207	0.246887	0.247269	0.240859	0.242511	0.237803	0.242708	0.246581	0.239007	0.24242	0.24551	0.241392	0.246591	0.237206	0.245087	0.243585	0.246554	0.243559	0.236035	0.236764	0.242256	0.244124	0.245462	0.234106	0.247343	0.243404	0.242232	0.241602	0.239651	0.234608
0.22904	0.211185	0.262588	0.25044	0.260159	0.22494	0.242688	0.25996	0.268475	0.229502	0.23148	0.229689	0.253065	0.250963	0.256286	0.24595	0.250856	0.243451	0.231965	0.251776	0.23594	0.242284	0.243357	0.251661	0.250235	0.228642	0.238748	0.230817	0.235768	0.293772	0.23457	0.241632	0.256269	0.235997	0.238256	0.213813	0.235345	0.242914	0.246035	0.28431	0.228084	0.24239	0.244613	0.243797	0.274777	0.223052	0.234429	0.242785	0.239229	0.288255
0.24136	0.246458	0.252264	0.252837	0.23095	0.23393	0.243615	0.254103	0.249901	0.241853	0	0	0	0	0	0.23873	0.244403	0.256224	0.248943	0.235276	0.2457	0.242088	0.24364	0.246517	0.240675	0.255532	0.243465	0.254796	0.232859	0.220507	0.26265	0.23233	0.249925	0.240045	0.222546	0.252002	0.237518	0.261645	0.232767	0.218592	0.25217	0.239048	0.254107	0.236331	0.228649	0.255201	0.251287	0.248538	0.234253	0.219464
0.23688	0.259425	0.237185	0.244781	0.250968	0.24133	0.268277	0.239405	0.240526	0.240957	0.24256	0.243402	0.242369	0.246151	0.249817	0.27563	0.279376	0.229648	0.215728	0.227545	0	0	0	0	0	0.258861	0.26314	0.23871	0.218931	0.228747	0.256885	0.258725	0.234452	0.2302	0.228648	0.260275	0.261948	0.23571	0.218558	0.227965	0.234556	0.250441	0.250097	0.240452	0.238437	0.24507	0.250736	0.243075	0.236761	0.238785
0.27908	0.203995	0.238405	0.231933	0.248541	0.27099	0.216457	0.248348	0.233796	0.237257	0.26627	0.211948	0.254719	0.232971	0.242098	0.26565	0.210802	0.248615	0.240654	0.250218	0.26426	0.215598	0.248471	0.246016	0.234517	0.249242	0.24156	0.217172	0.2463	0.269188	0.250506	0.240166	0.235398	0.245802	0.254817	0.259684	0.238205	0.215086	0.249198	0.253696	0.256551	0.237256	0.216161	0.250802	0.261995	0.259484	0.229948	0.22229	0.250224	0.26055
0.27135	0.218376	0.237581	0.218457	0.261702	0.24556	0.253255	0.243487	0.23629	0.239154	0.27152	0.195603	0.250844	0.215908	0.266744	0.26207	0.218645	0.236182	0.223188	0.262646	0.24398	0.260747	0.241565	0.242524	0.241852	0.249332	0.241571	0.239538	0.237019	0.248171	0.24561	0.240601	0.238548	0.238849	0.250112	0.221908	0.231857	0.254376	0.267865	0.236583	0.248862	0.254438	0.217538	0.240742	0.259381	0.247071	0.24306	0.234667	0.239849	0.256343
0.24217	0.244079	0.243544	0.254894	0.231127	0.25015	0.253273	0.246946	0.242619	0.243656	0.25089	0.241988	0.24152	0.245473	0.228004	0.25088	0.256863	0.243315	0.245582	0.219318	0.25277	0.24867	0.246974	0.244014	0.229255	0.25704	0.242926	0.244613	0.237796	0.228322	0.258993	0.239387	0.237107	0.23764	0.23091	0.261366	0.236969	0.239731	0.246466	0.228782	0.246995	0.244262	0.242032	0.243928	0.224652	0.254217	0.248093	0.24572	0.239717	0.223186
0.25371	0.233418	0.253168	0.237755	0.241825	0.25267	0.231051	0.243373	0.241391	0.248594	0.25454	0.242865	0.233929	0.239102	0.251458	0.25403	0.23476	0.243802	0.240567	0.241862	0.24853	0.253719	0.244751	0.240158	0.237249	0.251611	0.243821	0.238269	0.241969	0.24327	0.252179	0.23642	0.228624	0.245132	0.25547	0.243808	0.250797	0.239312	0.238362	0.237112	0.246224	0.240782	0.237237	0.236542	0.243103	0.241469	0.250345	0.235312	0.242595	0.239362
0.24741	0.241074	0.236734	0.24236	0.247705	0.25549	0.250083	0.238241	0.247695	0.233816	0.25446	0.250724	0.245349	0.243864	0.231569	0.24708	0.250482	0.241855	0.234423	0.241921	0.24613	0.261889	0.24508	0.248294	0.234388	0.238071	0.247162	0.241161	0.243917	0.229263	0.241707	0.246318	0.243366	0.238402	0.238772	0.250944	0.245582	0.24029	0.229695	0.229734	0.242771	0.247122	0.246742	0.24248	0.228284	0.241659	0.251	0.252107	0.230861	0.212523
0.2358	0.230825	0.258838	0.239587	0.252064	0.2471	0.226793	0.256149	0.246254	0.237375	0.24637	0.238443	0.255218	0.245686	0.243821	0.24654	0.232246	0.248377	0.224755	0.243278	0.2505	0.230368	0.25287	0.236241	0.242076	0.232608	0.239804	0.273688	0.238296	0.223891	0.238428	0.243981	0.243613	0.240544	0.24193	0.241347	0.249596	0.242968	0.236597	0.235403	0.248739	0.243963	0.231161	0.240268	0.242328	0.241782	0.242496	0.243946	0.240839	0.262479
0.25965	0.251841	0.242133	0.233388	0.234673	0.26375	0.242688	0.244911	0.239586	0.226591	0.2706	0.253983	0.240353	0.23478	0.222539	0.26274	0.249038	0.242942	0.236065	0.229835	0.25981	0.247386	0.249117	0.234676	0.228772	0.261877	0.234213	0.246129	0.236663	0.231995	0.280348	0.246627	0.238247	0.228676	0.209127	0.270996	0.250214	0.241602	0.228218	0.209446	0.258116	0.245686	0.247505	0.234198	0.228497	0.268005	0.248196	0.248978	0.229198	0.211353
0.25402	0.24703	0.239783	0.248608	0.224941	0.25149	0.234918	0.242967	0.23817	0.246261	0.25887	0.240878	0.243367	0.246704	0.238734	0.26493	0.231997	0.236114	0.231739	0.244836	0.26403	0.222394	0.252949	0.232185	0.240722	0.266457	0.241571	0.235333	0.238822	0.226213	0.251922	0.241873	0.239462	0.231515	0.22464	0.259562	0.242951	0.24143	0.229251	0.221676	0.226452	0.239794	0.245613	0.238714	0.220031	0.2568	0.241117	0.235796	0.242621	0.232208
0.19599	0.215532	0.223812	0.228809	0.357011	0.24865	0.217205	0.242695	0.216751	0.274663	0.21018	0.212682	0.232388	0.229516	0.334333	0.2017	0.218485	0.223862	0.231689	0.349845	0.21745	0.223179	0.238413	0.232686	0.307604	0.22805	0.250881	0.252935	0.240165	0.242253	0.230979	0.245882	0.24785	0.242345	0.247986	0.240623	0.242414	0.238753	0.238924	0.252638	0.225882	0.249695	0.25929	0.244047	0.234075	0.26011	0.252448	0.261925	0.215207	0.214254
0.24386	0.242684	0.237897	0.242673	0.258226	0.24546	0.236843	0.239122	0.235162	0.257456	0.23923	0.240251	0.24186	0.240032	0.261834	0.24721	0.242407	0.242659	0.235626	0.257052	0.24794	0.23497	0.242824	0.240596	0.25552	0.240316	0.238254	0.237645	0.239744	0.254924	0.242265	0.240418	0.239548	0.235918	0.255591	0.242071	0.239543	0.236925	0.241826	0.255465	0.242245	0.241471	0.239108	0.241216	0.256736	0.237589	0.238773	0.233538	0.242067	0.259715
0.25616	0.238462	0.23391	0.230591	0.252453	0.2422	0.24406	0.254657	0.244737	0.235006	0.26776	0.236062	0.230212	0.22689	0.246524	0.24691	0.236613	0.248128	0.240654	0.239324	0.24301	0.244889	0.240363	0.241523	0.254261	0.252583	0.244705	0.244989	0.24318	0.228853	0.249424	0.240383	0.243366	0.239624	0.236131	0	0	0	0	0	0.228576	0.254978	0.255935	0.239057	0.233908	0.244678	0.266422	0.231226	0.214468	0.260976
0.19198	0.175311	0.206316	0.231883	0.403588	0.19174	0.188533	0.207477	0.238847	0.386998	0.20306	0.202047	0.208946	0.249694	0.355214	0.20314	0.20066	0.210421	0.236141	0.36605	0.18479	0.181169	0.202196	0.242211	0.402435	0.18761	0.182765	0.211387	0.24713	0.437828	0.200813	0.21439	0.217075	0.248247	0.367388	0.207857	0.220454	0.213849	0.242885	0.35659	0.199036	0.190257	0.204462	0.246483	0.423907	0.207598	0.206378	0.225226	0.249801	0.358519
0.24845	0.249069	0.237264	0.243828	0.238915	0.24496	0.243116	0.240038	0.245151	0.247086	0.24462	0.239052	0.242415	0.243475	0.249463	0.24476	0.240874	0.24447	0.244968	0.244848	0.24566	0.242088	0.240499	0.244614	0.247327	0.238529	0.251546	0.246817	0.243312	0.242314	0.237993	0.240063	0.241893	0.242897	0.251447	0.245611	0.24485	0.240086	0.242113	0.248148	0.242267	0.244342	0.243903	0.238649	0.250003	0.249498	0.243266	0.236161	0.242978	0.248369
0.22218	0.253308	0.250186	0.255973	0.248247	0.23063	0.242617	0.246098	0.255554	0.249431	0.2643	0.225178	0.224989	0.241339	0.258812	0.27546	0.219822	0.21905	0.236291	0.258869	0.23548	0.248974	0.235431	0.250072	0.256086	0.222688	0.244797	0.25329	0.248485	0.247503	0.234793	0.238997	0.25329	0.238783	0.248366	0.246958	0.233961	0.24028	0.23763	0.254558	0.226151	0.243355	0.255871	0.246694	0.243878	0.217036	0.233498	0.257613	0.259502	0.25045
0.24307	0.251895	0.250118	0.242949	0.236358	0.24334	0.25395	0.244764	0.244073	0.236078	0.243	0.251548	0.248998	0.246377	0.231392	0.24611	0.243637	0.247494	0.243902	0.24054	0.24653	0.246815	0.24567	0.239019	0.243018	0.251789	0.237347	0.231419	0.243825	0.257049	0.251454	0.234678	0.236032	0.239638	0.256001	0.245266	0.239566	0.237376	0.24146	0.257506	0.246123	0.237152	0.23271	0.244166	0.25777	0.249151	0.235659	0.236452	0.246924	0.256434
0.25522	0.259694	0.240077	0.248382	0.221795	0.24954	0.261898	0.246143	0.25133	0.224883	0.25221	0.252532	0.242743	0.243952	0.22569	0.24523	0.258877	0.248954	0.248441	0.223886	0.25024	0.248278	0.249695	0.250397	0.223227	0.260514	0.23667	0.237763	0.245418	0.233163	0.25742	0.237668	0.235043	0.244816	0.237619	0.256344	0.240652	0.240871	0.239591	0.234013	0.258083	0.236957	0.238398	0.249511	0.233528	0.263409	0.234452	0.231107	0.253853	0.245331
0	0	0	0	0	0.22794	0.257336	0.248246	0.252608	0.243397	0.23377	0.261573	0.239866	0.248991	0.248165	0.22717	0.25287	0.247279	0.251688	0.250053	0.23079	0.266777	0.245046	0.249346	0.240581	0.242573	0.229232	0.244677	0.245247	0.256927	0	0	0	0	0	0.243062	0.232589	0.247269	0.240218	0.248843	0	0	0	0	0	0.24479	0.233326	0.247839	0.242436	0.248931
0.24194	0.256134	0.242133	0.239951	0.240352	0.24458	0.253166	0.242164	0.2401	0.240733	0.24284	0.259192	0.252023	0.252647	0.222928	0.23774	0.256079	0.243599	0.237169	0.248034	0.24796	0.255984	0.238458	0.232048	0.239709	0.241132	0.249767	0.248258	0.236914	0.237564	0.240023	0.248838	0.250581	0.238205	0.237042	0.240089	0.253268	0.249495	0.23644	0.230671	0.241776	0.247593	0.248763	0.234949	0.231491	0.240351	0.248449	0.253516	0.231957	0.235306
0.2637	0.314462	0.213838	0.20325	0.24503	0.26828	0.26286	0.227319	0.227028	0.23807	0.24265	0.245282	0.242675	0.243902	0.250773	0.24467	0.229608	0.233453	0.23826	0.255919	0.22861	0.240161	0.229466	0.247168	0.273027	0.256548	0.268845	0.233419	0.226658	0.234696	0.251933	0.255196	0.229677	0.232067	0.248624	0.224479	0.249367	0.243538	0.237042	0.252744	0.265146	0.28383	0.228979	0.213118	0.219697	0.250728	0.256057	0.247108	0.222678	0.221667
0.24388	0.254882	0.251609	0.239662	0.235474	0.24701	0.23777	0.244448	0.240125	0.24956	0.248	0.240395	0.232626	0.239618	0.26168	0.23943	0.285776	0.231958	0.239263	0.240079	0.22808	0.264368	0.237426	0.251474	0.251271	0.238306	0.272334	0.25928	0.225763	0.207624	0	0	0	0	0	0.238686	0.253874	0.249204	0.229931	0.235812	0	0	0	0	0	0.224405	0.260389	0.255817	0.24406	0.243265
0.26684	0.250822	0.240427	0.24103	0.221465	0.24566	0.243704	0.242571	0.24841	0.241393	0.25661	0.239858	0.259466	0.240497	0.227012	0.25326	0.247095	0.241289	0.254873	0.227203	0.25255	0.242659	0.244797	0.24887	0.225229	0.242294	0.234856	0.243323	0.241126	0.240235	0.25626	0.242377	0.246323	0.240952	0.239699	0.247326	0.24509	0.243032	0.236375	0.23622	0.249991	0.246249	0.242785	0.239254	0.232494	0.236527	0.235969	0.253269	0.231072	0.247488
0	0	0	0	0	0	0	0	0	0	0	0	0	0	0	0.23663	0.265134	0.246882	0.254284	0.228749	0	0	0	0	0	0	0	0	0	0	0	0	0	0	0	0.245233	0.247778	0.247075	0.232662	0.234829	0	0	0	0	0	0.283358	0.23012	0.233269	0.230716	0.234851
0.2007	0.239464	0.234282	0.246061	0.30498	0.24145	0.232477	0.237404	0.240401	0.270856	0.22245	0.249776	0.246539	0.265614	0.243845	0.23978	0.239608	0.242987	0.245043	0.260781	0.23637	0.240054	0.240942	0.242199	0.259335	0.240417	0.236647	0.239677	0.242667	0.259613	0.240257	0.244107	0.240979	0.241964	0.248518	0.240044	0.243889	0.234882	0.240009	0.24393	0.232533	0.242689	0.24272	0.239913	0.262481	0.250303	0.240646	0.241355	0.243281	0.24603
0.2405	0.238409	0.239015	0.242686	0.242685	0.22447	0.236629	0.246765	0.244524	0.26151	0.23812	0.230638	0.235866	0.244945	0.263038	0.23216	0.236221	0.245478	0.246635	0.265231	0.23887	0.241571	0.239445	0.248707	0.26043	0.236529	0.238621	0.24586	0.250947	0.257018	0.236231	0.238825	0.238968	0.243554	0.259128	0.235491	0.241945	0.241183	0.24844	0.250416	0.230387	0.22971	0.241333	0.256121	0.264883	0.244779	0.239957	0.241215	0.245182	0.24325
0.24914	0.260642	0.241861	0.255534	0.220746	0.2454	0.264178	0.24092	0.262272	0.224776	0.23749	0.257295	0.244035	0.251931	0.234484	0.23908	0.262514	0.249419	0.255939	0.224464	0.24914	0.262371	0.248981	0.254453	0.212985	0.248237	0.241284	0.244538	0.241205	0.238171	0.24764	0.24327	0.239753	0.237811	0.245588	0	0	0	0	0	0.245118	0.235165	0.255054	0.242836	0.234531	0.248413	0.235176	0.25057	0.247861	0.245696
0.25283	0.255294	0.245747	0.228558	0.241201	0.2314	0.236683	0.245748	0.252684	0.255512	0.27527	0.24632	0.233396	0.216009	0.246961	0.25055	0.227665	0.222186	0.230536	0.285213	0.24654	0.228334	0.233798	0.236516	0.271143	0.221661	0.247242	0.262817	0.244615	0.236669	0.221221	0.254623	0.259129	0.247261	0.228086	0.225114	0.25313	0.254624	0.239917	0.236069	0.228688	0.248684	0.250462	0.250156	0.237039	0.235699	0.248541	0.262151	0.23816	0.225844
0.25329	0.255687	0.236722	0.246249	0.233212	0.2527	0.246875	0.243012	0.249813	0.229231	0.24728	0.258369	0.241996	0.245096	0.238745	0.25479	0.241533	0.246996	0.245206	0.227911	0.25273	0.258874	0.243085	0.243037	0.22517	0.242059	0.243752	0.242785	0.247432	0.238596	0.247673	0.245688	0.240032	0.247524	0.230576	0.246257	0.244026	0.237516	0.248192	0.233876	0.252058	0.24278	0.235215	0.245403	0.240094	0.24895	0.244347	0.240376	0.245036	0.243584
0.23221	0.252128	0.250999	0.260214	0.231127	0.23736	0.257229	0.251706	0.252922	0.235536	0.23914	0.261018	0.254232	0.243852	0.232041	0.23055	0.249911	0.253461	0.263663	0.232821	0.23437	0.256965	0.246713	0.257619	0.245254	0.230117	0.244751	0.250817	0.249723	0.241555	0.229618	0.252493	0.248484	0.248378	0.236465	0.244086	0.248475	0.233989	0.241643	0.243476	0	0	0	0	0	0.237902	0.247024	0.241946	0.246713	0.243569
0.2406	0.238194	0.242438	0.245333	0.242673	0.2435	0.227844	0.262594	0.243948	0.237752	0.23728	0.245157	0.244998	0.252396	0.239371	0.23628	0.24148	0.242896	0.23436	0.240729	0.24714	0.237842	0.247461	0.245265	0.234141	0.237244	0.242834	0.253505	0.236032	0.229961	0.236176	0.24799	0.254548	0.244961	0.229559	0.230091	0.250019	0.265602	0.227813	0.232002	0.253277	0.249775	0.24143	0.236595	0.230564	0.229392	0.251345	0.255677	0.241156	0.236415
0.24127	0.283357	0.229493	0.246149	0.23677	0	0	0	0	0	0	0	0	0	0	0.23496	0.276239	0.235819	0.241946	0.246488	0.23464	0.244674	0.242041	0.251424	0.251789	0.232039	0.252316	0.250935	0.232543	0.246548	0.228191	0.242835	0.254226	0.246209	0.242355	0.22547	0.249264	0.245634	0.248715	0.243159	0.248471	0.251107	0.233484	0.246088	0.23561	0.228319	0.241393	0.252409	0.252679	0.242369
0.2419	0.239858	0.231481	0.254091	0.256388	0	0	0	0	0	0.24021	0.235686	0.239152	0.252496	0.255082	0.24717	0.242834	0.236125	0.259663	0.237211	0.24728	0.232045	0.239467	0.25444	0.245078	0.240696	0.241066	0.22557	0.26926	0.243133	0.235874	0.230577	0.242505	0.260852	0.250962	0	0	0	0	0	0.237506	0.227688	0.245355	0.264021	0.244045	0.24507	0.237578	0.234344	0.255701	0.246713
0.22844	0.259121	0.231052	0.245685	0.266651	0.22477	0.239142	0.237981	0.243597	0.275028	0	0	0	0	0	0.23162	0.231177	0.244437	0.239187	0.273906	0.23628	0.227478	0.244785	0.245103	0.264303	0.23005	0.235843	0.246538	0.255779	0.250432	0.218868	0.238539	0.249011	0.253307	0.259902	0	0	0	0	0	0.22377	0.240966	0.241333	0.249722	0.267314	0.224293	0.240359	0.249376	0.247069	0.248749
0.26085	0.224618	0.221553	0.227617	0.27808	0.21068	0.249673	0.280717	0.271358	0.217328	0.26457	0.229385	0.226349	0.230119	0.264844	0.2119	0.252104	0.28143	0.267587	0.21802	0.21151	0.250026	0.281648	0.271651	0.215351	0.251644	0.237232	0.239247	0.236821	0.251419	0.257677	0.235618	0.23457	0.239979	0.246742	0.250577	0.236203	0.238107	0.236545	0.243204	0.248482	0.241299	0.240258	0.242967	0.241157	0.226172	0.237486	0.261473	0.239929	0.252348
0.23591	0.2505	0.242596	0.242259	0.244936	0.23083	0.249923	0.240208	0.248886	0.246767	0.24238	0.253374	0.243808	0.249255	0.23897	0.24131	0.251515	0.242693	0.247174	0.243703	0.23621	0.243907	0.248391	0.244001	0.24277	0.237769	0.245049	0.243699	0.249697	0.241024	0.235718	0.247773	0.250742	0.241596	0.240837	0.225715	0.244141	0.252538	0.243813	0.248768	0.251254	0.239702	0.250194	0.236173	0.240124	0.238327	0.24653	0.250065	0.241486	0.236142
0.22799	0.239518	0.243804	0.252924	0.270268	0.22335	0.247945	0.243147	0.252145	0.260356	0.2317	0.241648	0.240239	0.244178	0.255979	0.22126	0.240785	0.240779	0.248767	0.266364	0.22977	0.242855	0.242676	0.25439	0.256227	0.229737	0.236016	0.234441	0.243351	0.265865	0.233187	0.238161	0.243204	0.247826	0.258991	0.230447	0.242334	0.24457	0.246519	0.248949	0.233684	0.234235	0.235194	0.243152	0.27847	0.237555	0.239428	0.232376	0.243822	0.267568
0.23944	0.264559	0.237321	0.247077	0.242285	0.24901	0.25787	0.213435	0.230926	0.274886	0.2392	0.256901	0.249065	0.253087	0.231415	0.25263	0.223298	0.249747	0.241595	0.2465	0.24293	0.264475	0.231768	0.235953	0.254178	0.244662	0.248367	0.238882	0.244325	0.238049	0.244227	0.249526	0.23614	0.243489	0.240336	0.230002	0.240332	0.239387	0.249002	0.257249	0.246034	0.24502	0.239247	0.246325	0.238559	0.24564	0.248277	0.236312	0.243888	0.242627
0.22377	0.244222	0.231097	0.252372	0.273037	0.2284	0.249192	0.230462	0.253548	0.265883	0.22039	0.238049	0.234688	0.267021	0.274004	0.2255	0.243744	0.243519	0.244403	0.262351	0.2225	0.240714	0.237052	0.270111	0.278643	0.227838	0.237255	0.240925	0.247564	0.272512	0.231648	0.233876	0.234484	0.251546	0.270816	0.233954	0.236363	0.243473	0.236466	0.265912	0.230621	0.230663	0.233376	0.245587	0.287681	0.230656	0.232797	0.227484	0.252784	0.285673
0.23725	0.250375	0.235898	0.247604	0.24371	0.24319	0.24905	0.252339	0.251368	0.230716	0.23825	0.245139	0.237373	0.255273	0.250608	0.23204	0.246186	0.240949	0.249632	0.238203	0.23547	0.249973	0.239422	0.256956	0.233022	0.246852	0.241996	0.247903	0.241614	0.226016	0.241729	0.241987	0.258409	0.243568	0.226568	0.252314	0.237518	0.259204	0.22482	0.230792	0.242078	0.236567	0.245624	0.240913	0.233923	0.238238	0.245817	0.256258	0.242885	0.230173
0.26085	0.245581	0.244934	0.256024	0.213205	0.26631	0.238999	0.234634	0.266019	0.211872	0.25528	0.243474	0.247513	0.253288	0.222704	0.25965	0.232139	0.247199	0.231326	0.236362	0.26094	0.240661	0.241815	0.261938	0.216022	0.263139	0.244234	0.240344	0.232859	0.229567	0.257041	0.246742	0.233699	0.237416	0.237027	0.263537	0.23777	0.231731	0.231891	0.240317	0.269371	0.244618	0.230258	0.237516	0.23023	0.25907	0.242968	0.240839	0.237883	0.243311
0.25692	0.250679	0.252569	0.248533	0.226378	0.23628	0.25755	0.242921	0.247683	0.238801	0.24308	0.269056	0.260475	0.254507	0.216389	0.23138	0.252068	0.247347	0.246573	0.249533	0.23611	0.244978	0.252054	0.252976	0.244807	0.23005	0.240297	0.24186	0.25279	0.235333	0.234614	0.239158	0.253946	0.244566	0.234674	0.236582	0.243454	0.251602	0.241081	0.239742	0.242312	0.245836	0.245763	0.246733	0.227159	0.238718	0.238647	0.245505	0.246119	0.24003
0	0	0	0	0	0.2334	0.236576	0.251107	0.250728	0.249478	0	0	0	0	0	0.23751	0.254082	0.245388	0.243902	0.246335	0.2493	0.240697	0.242177	0.251499	0.24038	0.244349	0.245738	0.241215	0.241376	0.242056	0.2368	0.24177	0.247817	0.238586	0.249884	0	0	0	0	0	0.236668	0.249775	0.241774	0.239886	0.248863	0	0	0	0	0
0.21139	0.275416	0.245973	0.277968	0.230137	0.23226	0.226579	0.209026	0.284468	0.26956	0.21132	0.275645	0.247026	0.282965	0.226009	0.20417	0.273031	0.246135	0.288815	0.230094	0.21	0.275161	0.243754	0.280375	0.231692	0.233949	0.243615	0.250828	0.247011	0.238945	0.237068	0.242732	0.242581	0.243357	0.250127	0.23126	0.200267	0.212247	0.309106	0.277175	0.23184	0.24123	0.246753	0.249906	0.248134	0.239065	0.241416	0.241344	0.248481	0.251103
0.22702	0.256814	0.235694	0.264543	0.247316	0	0	0	0	0	0.23831	0.259192	0.239175	0.251918	0.242346	0	0	0	0	0	0	0	0	0	0	0.228509	0.248286	0.247903	0.249249	0.241692	0.236878	0.235354	0.241602	0.251112	0.252601	0	0	0	0	0	0.236724	0.255759	0.243624	0.248353	0.228497	0.239937	0.259171	0.244527	0.246013	0.22191
0.22083	0.273967	0.26095	0.257818	0.223279	0.23475	0.233226	0.246234	0.262773	0.243856	0.24854	0.237459	0.259376	0.241125	0.233693	0	0	0	0	0	0.23188	0.226497	0.282385	0.235089	0.240522	0.208065	0.241824	0.268763	0.260584	0.235485	0	0	0	0	0	0	0	0	0	0	0.206077	0.247076	0.274903	0.260584	0.223314	0.213793	0.241152	0.263194	0.26828	0.229246
0.22059	0.271839	0.240992	0.270929	0.228746	0.25733	0.224155	0.228472	0.245514	0.265258	0.26858	0.223137	0.215348	0.245385	0.261338	0.2595	0.228342	0.214701	0.244943	0.268441	0.24365	0.240037	0.230827	0.248883	0.25014	0.267965	0.207514	0.210935	0.258135	0.283923	0.257175	0.217677	0.219936	0.248378	0.28214	0.258026	0.218658	0.223602	0.247002	0.272352	0.26119	0.242861	0.23429	0.248945	0.239258	0.222303	0.252632	0.266473	0.243703	0.226163
0.23353	0.245993	0.26217	0.261093	0.220451	0.25286	0.244719	0.246539	0.246517	0.225931	0.24911	0.253302	0.252419	0.252572	0.218785	0.24494	0.254314	0.244946	0.242422	0.239277	0.25259	0.248492	0.247983	0.245215	0.227795	0.153951	0.40806	0.247108	0.220616	0.165862	0.241406	0.264705	0.243452	0.232132	0.226842	0.237127	0.265837	0.242419	0.234885	0.225955	0.227794	0.241885	0.240903	0.245706	0.236446	0.264158	0.232097	0.225247	0.251781	0.245392
0.22557	0.25592	0.236022	0.255785	0.257484	0.22144	0.239249	0.244843	0.245452	0.273296	0.24163	0.216208	0.215563	0.249971	0.293185	0.22451	0.253975	0.239726	0.25718	0.255163	0	0	0	0	0	0	0	0	0	0	0.228693	0.228939	0.238452	0.256948	0.253284	0.221818	0.231285	0.240226	0.240845	0.288574	0.24647	0.229388	0.224774	0.286049	0.233254	0.238405	0.237555	0.233548	0.266828	0.244116
0.24199	0.24263	0.247667	0.241456	0.248199	0.24616	0.236665	0.246042	0.239962	0.249761	0.24454	0.230853	0.24587	0.261769	0.237435	0.2091	0.26246	0.248366	0.266409	0.250041	0.2335	0.237807	0.255002	0.259409	0.236707	0.222532	0.23698	0.240828	0.241245	0.283984	0.238707	0.23658	0.245645	0.243502	0.251569	0.251523	0.24326	0.234032	0.237957	0.244459	0.240423	0.245548	0.24115	0.236647	0.25397	0	0	0	0	0
0.2461	0.256295	0.250434	0.242774	0.233837	0.24566	0.252774	0.25096	0.242406	0.233344	0.23204	0.266389	0.251479	0.250951	0.229456	0.25398	0.248342	0.248207	0.236391	0.238521	0.24967	0.249384	0.248301	0.241335	0.241782	0.24722	0.241812	0.248086	0.241969	0.232875	0.241406	0.253821	0.24014	0.248273	0.232033	0.240289	0.243145	0.249376	0.235368	0.22662	0.242502	0.2386	0.258387	0.234409	0.238559	0.243035	0.244289	0.261097	0.23713	0.224188
0.24507	0.264934	0.252569	0.24448	0.214006	0.24748	0.272376	0.252102	0.249287	0.206616	0.25265	0.261752	0.252113	0.244706	0.208008	0.25075	0.26959	0.252929	0.24493	0.209215	0.25705	0.272289	0.253244	0.242461	0.202942	0.257632	0.246852	0.254086	0.237585	0.213754	0.254331	0.244508	0.246742	0.234998	0.22335	0.257346	0.250054	0.24571	0.234911	0.203504	0.263313	0.247742	0.249742	0.23408	0.214469	0.268966	0.247771	0.245011	0.237487	0.212007
0.24933	0.256868	0.24525	0.243188	0.24774	0.24716	0.263804	0.24049	0.250177	0.23358	0.24217	0.256077	0.245837	0.245862	0.243821	0.24904	0.238788	0.241232	0.246485	0.255234	0.25246	0.253344	0.238515	0.245979	0.243653	0.238741	0.244671	0.238247	0.245681	0.249158	0.235908	0.241644	0.238226	0.242332	0.254832	0.238163	0.243923	0.239839	0.237316	0.254316	0.245486	0.246283	0.239979	0.248695	0.246295	0.246445	0.242554	0.242247	0.242885	0.253351
0.24691	0.255097	0.237434	0.24704	0.23961	0.2414	0.251223	0.242639	0.248573	0.241217	0.24376	0.253231	0.239299	0.249054	0.240162	0.2384	0.265312	0.239239	0.248015	0.242912	0.23924	0.252399	0.242767	0.24136	0.249975	0.242383	0.241732	0.247226	0.246879	0.235212	0	0	0	0	0	0	0	0	0	0	0.245799	0.241069	0.241387	0.24618	0.241233	0.229963	0.239773	0.259581	0.248521	0.236962
0.26408	0.258424	0.243228	0.241632	0.212946	0.25985	0.255696	0.24672	0.249412	0.210611	0.26152	0.270453	0.254357	0.247671	0.196181	0.26133	0.261177	0.25097	0.245156	0.199785	0.25801	0.258214	0.248346	0.248495	0.207452	0.262927	0.248459	0.244925	0.24605	0.208064	0.256907	0.249468	0.240269	0.241057	0.206319	0.252737	0.251506	0.242882	0.244309	0.206996	0.25758	0.249626	0.245677	0.243415	0.208237	0.257091	0.247495	0.247946	0.241539	0.204655
0	0	0	0	0	0.23886	0.238785	0.2288	0.243196	0.271929	0.24976	0.23497	0.244216	0.235848	0.254622	0.24329	0.234564	0.245195	0.249783	0.247126	0.25077	0.230011	0.243799	0.243713	0.247903	0.240652	0.22627	0.227151	0.246221	0.28708	0.240703	0.229878	0.226215	0.244225	0.284326	0.240312	0.227751	0.230183	0.242074	0.280848	0.266991	0.224875	0.219172	0.228181	0.286024	0	0	0	0	0
0.2454	0.226532	0.247611	0.245195	0.238432	0.24211	0.248854	0.25165	0.251581	0.233391	0.24424	0.259389	0.244783	0.248815	0.231344	0.25598	0.24672	0.253507	0.243576	0.225007	0.25368	0.240982	0.247121	0.241685	0.222792	0.252035	0.246083	0.244989	0.246629	0.22855	0.245432	0.244565	0.245839	0.248155	0.230986	0.24638	0.242905	0.244989	0.237238	0.237339	0.247845	0.249809	0.24028	0.24647	0.228147	0.252294	0.24676	0.240398	0.241169	0.232177
0.25405	0.242576	0.2456	0.239888	0.245124	0.24668	0.250457	0.246551	0.245991	0.233933	0.25424	0.240359	0.250901	0.235798	0.242228	0.24608	0.248218	0.244787	0.247162	0.232337	0.24544	0.247118	0.247133	0.249972	0.237131	0.24493	0.244923	0.245043	0.244668	0.237367	0.248744	0.244748	0.242785	0.240137	0.230242	0.240022	0.248818	0.241753	0.24197	0.224866	0.244402	0.247179	0.242312	0.24568	0.232418	0.249621	0.243737	0.241387	0.246343	0.238466
0.22366	0.279923	0.240664	0.258407	0.236629	0	0	0	0	0	0	0	0	0	0	0	0	0	0	0	0	0	0	0	0	0	0	0	0	0	0	0	0	0	0	0.2619	0.24302	0.240387	0.227212	0.234194	0	0	0	0	0	0	0	0	0	0
0.23485	0.247656	0.254885	0.248897	0.235003	0.2035	0.253879	0.256127	0.259038	0.256985	0.24235	0.245783	0.244409	0.24399	0.241189	0.20706	0.244367	0.277738	0.249319	0.249911	0.20094	0.237075	0.304372	0.24295	0.239745	0.212008	0.23403	0.287763	0.233109	0.245303	0.251688	0.257109	0.259226	0.214231	0.221316	0.23647	0.237233	0.261194	0.242937	0.228948	0.248024	0.239851	0.251097	0.236107	0.237738	0.246859	0.253356	0.242118	0.241829	0.23438
0.22081	0.26252	0.244358	0.247592	0.257732	0.23364	0.269222	0.254657	0.234009	0.239602	0.2185	0.290199	0.24442	0.239291	0.251682	0.23707	0.319341	0.242693	0.230435	0.219141	0	0	0	0	0	0.246226	0.289518	0.240075	0.212361	0.216668	0.227143	0.287984	0.271269	0.201113	0.211996	0.238085	0.275239	0.247989	0.2178	0.22414	0.230554	0.307593	0.256064	0.205086	0.200623	0.224461	0.28744	0.259871	0.211116	0.224067
0.26592	0.233919	0.243386	0.236249	0.253172	0.22633	0.238554	0.240988	0.240063	0.26184	0.25528	0.232983	0.237917	0.233398	0.267807	0.24957	0.236756	0.249011	0.237231	0.249474	0.22747	0.242908	0.237358	0.23947	0.276064	0.245209	0.240458	0.232581	0.241074	0.250645	0.239064	0.237187	0.239925	0.247787	0.255895	0.242939	0.2392	0.241011	0.238571	0.250174	0.2364	0.239312	0.243	0.241848	0.254228	0.232713	0.242094	0.242086	0.241763	0.261553
0.24287	0.26717	0.242426	0.248721	0.229642	0.23289	0.267279	0.252984	0.256306	0.222573	0.24814	0.269844	0.250584	0.252358	0.211419	0.23439	0.264617	0.244742	0.258848	0.224571	0.2461	0.263601	0.249423	0.251386	0.215551	0.266211	0.235591	0.251774	0.233649	0.219794	0.238562	0.2542	0.244409	0.25081	0.221726	0	0	0	0	0	0.233639	0.247834	0.251656	0.238925	0.242677	0.25472	0.249943	0.253871	0.240575	0.20707
0.24747	0.247423	0.247181	0.24113	0.239398	0.25077	0.260615	0.244481	0.244048	0.22394	0	0	0	0	0	0.24769	0.24861	0.244731	0.238435	0.243797	0.24353	0.250436	0.243992	0.250072	0.236766	0	0	0	0	0	0.24842	0.242194	0.246108	0.238323	0.236678	0.244064	0.240847	0.240129	0.244963	0.241133	0	0	0	0	0	0.2516	0.248081	0.240645	0.231178	0.243281
0.26159	0.239464	0.245352	0.239273	0.228723	0.26205	0.245646	0.245069	0.235225	0.228913	0.25938	0.249435	0.241871	0.243714	0.230117	0.25418	0.242353	0.248683	0.242046	0.237731	0.25769	0.245959	0.244105	0.238494	0.230444	0.251343	0.24583	0.243344	0.238177	0.227321	0.249491	0.238848	0.244301	0.236983	0.239091	0.254151	0.247114	0.239699	0.247015	0.225123	0.254115	0.248833	0.241667	0.236818	0.231552	0.256241	0.243209	0.234107	0.242001	0.24407
0.25384	0.242111	0.236914	0.248934	0.231845	0.25246	0.24251	0.241565	0.248873	0.242442	0.25845	0.252192	0.248431	0.246754	0.226021	0.25903	0.238663	0.242466	0.242836	0.227816	0.25469	0.244514	0.245636	0.245766	0.239086	0.250013	0.238782	0.243312	0.248051	0.229673	0.255056	0.239433	0.242452	0.243844	0.233323	0.256623	0.255097	0.233247	0.233303	0.234889	0.258496	0.239208	0.238893	0.245627	0.235838	0.250829	0.244301	0.24514	0.245195	0.23122
0.23708	0.250357	0.265604	0.253928	0.21846	0.23446	0.247588	0.245702	0.249964	0.247298	0	0	0	0	0	0.24593	0.238824	0.244402	0.248516	0.243195	0	0	0	0	0	0	0	0	0	0	0	0	0	0	0	0.250165	0.247263	0.234387	0.238427	0.240876	0	0	0	0	0	0	0	0	0	0
0	0	0	0	0	0	0	0	0	0	0	0	0	0	0	0	0	0	0	0	0	0	0	0	0	0	0	0	0	0	0	0	0	0	0	0	0	0	0	0	0	0	0	0	0	0	0	0	0	0
0	0	0	0	0	0	0	0	0	0	0	0	0	0	0	0.22211	0.232728	0.230962	0.289505	0.250773	0	0	0	0	0	0.21221	0.237623	0.258774	0.259491	0.250781	0	0	0	0	0	0	0	0	0	0	0.227659	0.249247	0.248903	0.244218	0.246735	0.22842	0.247943	0.252828	0.24369	0.243326
0.24983	0.26023	0.246368	0.238583	0.230361	0.2488	0.24905	0.241485	0.240652	0.237716	0.25659	0.257223	0.239605	0.230659	0.23583	0.25232	0.254047	0.24464	0.245532	0.228206	0.2481	0.260819	0.243538	0.241097	0.236436	0.246908	0.24148	0.23643	0.249104	0.242253	0.256316	0.237164	0.235624	0.244133	0.245163	0.253149	0.2357	0.235667	0.238702	0.233453	0.256551	0.240058	0.232107	0.245087	0.242358	0.254429	0.23952	0.235602	0.246106	0.243007
0.25894	0.242898	0.251553	0.234756	0.22474	0.2511	0.24798	0.261226	0.230963	0.211353	0.23772	0.259318	0.25353	0.23772	0.232383	0.2381	0.260107	0.251231	0.240855	0.22941	0.23982	0.263512	0.254265	0.24514	0.223922	0.255029	0.233467	0.234247	0.250987	0.248657	0.268304	0.223142	0.229452	0.244475	0.233536	0.253873	0.239417	0.237742	0.23512	0.238064	0.25692	0.240943	0.235602	0.238372	0.239182	0.25264	0.241727	0.235893	0.235375	0.226892
0.24375	0.243149	0.250694	0.242623	0.234449	0.2486	0.233725	0.256816	0.236315	0.236797	0.23336	0.243313	0.253892	0.255147	0.237176	0.23527	0.244956	0.254933	0.249068	0.226766	0.2337	0.243212	0.254276	0.241523	0.228101	0.241903	0.234477	0.251366	0.248091	0.22808	0.240001	0.239982	0.245366	0.249101	0.238044	0.235992	0.245742	0.251903	0.242022	0.229719	0.245844	0.240506	0.250946	0.244719	0.236704	0.238886	0.238072	0.248387	0.246198	0.233104
0.24508	0.251287	0.244245	0.24896	0.236888	0.24038	0.245129	0.239032	0.241366	0.251811	0.24313	0.251798	0.24348	0.249632	0.242652	0.24554	0.235098	0.246407	0.245921	0.240528	0.24741	0.245388	0.2433	0.240596	0.247633	0.241892	0.237278	0.236667	0.243588	0.247974	0.237782	0.246879	0.25015	0.239072	0.236025	0.243741	0.246405	0.245645	0.234937	0.239848	0.23346	0.253588	0.251914	0.24693	0.236719	0.239468	0.245163	0.252624	0.24373	0.237752
0.2625	0.239893	0.248582	0.236588	0.23948	0.24822	0.245236	0.257449	0.254288	0.224482	0.26904	0.244817	0.239741	0.25124	0.215598	0.23532	0.267451	0.236533	0.243488	0.24971	0.23689	0.262014	0.235431	0.23917	0.256086	0.265161	0.241675	0.237979	0.239705	0.222419	0.246826	0.252584	0.25328	0.223523	0.231608	0.237139	0.256699	0.251903	0.230009	0.230294	0.256708	0.250602	0.250753	0.219741	0.231582	0.253602	0.246921	0.245301	0.233804	0.232496
0.2404	0.224618	0.240619	0.244041	0.243899	0.23866	0.24308	0.248495	0.241679	0.251057	0.23422	0.239249	0.248103	0.255185	0.241283	0.23526	0.245811	0.241232	0.250246	0.235099	0.23398	0.241517	0.248096	0.243776	0.237555	0.239088	0.239976	0.244323	0.24813	0.242723	0.229206	0.242159	0.243893	0.246275	0.243751	0.231115	0.245879	0.240581	0.23065	0.236673	0.233181	0.237681	0.236376	0.243902	0.25014	0.245372	0.243485	0.239086	0.243888	0.244237
0.24614	0.24703	0.24054	0.247203	0.241036	0.24739	0.24349	0.242277	0.243196	0.241393	0.24556	0.249525	0.242245	0.242872	0.240067	0.24439	0.244688	0.241277	0.248566	0.240351	0.24533	0.247868	0.241815	0.246179	0.238768	0.248472	0.242467	0.24786	0.244378	0.243816	0.246614	0.242045	0.242624	0.247616	0.23733	0.241358	0.237507	0.243656	0.252584	0.247588	0.245676	0.239725	0.235226	0.242875	0.24938	0.24592	0.236509	0.239441	0.24439	0.238587
0.2414	0.247084	0.251135	0.246287	0.238432	0.24517	0.246234	0.25079	0.246141	0.237115	0.23725	0.249525	0.252567	0.246892	0.232997	0.24435	0.25246	0.24926	0.244729	0.230437	0.24541	0.246084	0.251078	0.245804	0.229832	0.242696	0.242822	0.250226	0.244615	0.234787	0.243491	0.242858	0.248538	0.243318	0.237619	0.246224	0.242562	0.249376	0.237264	0.235812	0.243989	0.244825	0.250559	0.240268	0.235428	0.241357	0.244461	0.24772	0.244469	0.236795
0.23835	0.238927	0.251056	0.243778	0.249213	0.23448	0.241351	0.241044	0.259727	0.247074	0.22801	0.231819	0.239005	0.241364	0.282644	0.24785	0.223173	0.245739	0.236466	0.26123	0.23878	0.231278	0.251838	0.246192	0.250505	0	0	0	0	0	0	0	0	0	0	0.242082	0.233916	0.245387	0.249028	0.240861	0.241832	0.242872	0.246989	0.246404	0.234546	0.239647	0.239129	0.253301	0.245208	0.237311
0.23086	0.24238	0.237174	0.247604	0.252642	0.2474	0.244416	0.24767	0.241065	0.241393	0.2378	0.237369	0.241939	0.253087	0.250042	0.25097	0.23574	0.240281	0.249419	0.242263	0.24584	0.247636	0.233118	0.246955	0.248198	0.239847	0.237783	0.239194	0.242996	0.239734	0.229752	0.237966	0.244538	0.246525	0.238955	0.232718	0.24183	0.242828	0.244571	0.237127	0.23355	0.237428	0.22857	0.245285	0.247146	0.244187	0.236291	0.245731	0.24959	0.242567
0.25596	0.2571	0.24298	0.232598	0.235415	0.2405	0.274461	0.231841	0.254313	0.232778	0.23271	0.257617	0.246867	0.25119	0.242676	0.2426	0.267647	0.239601	0.25298	0.228831	0.23133	0.256983	0.251294	0.24872	0.240498	0.222152	0.252912	0.259527	0.24002	0.238459	0.216448	0.243144	0.262538	0.245763	0.238545	0.227486	0.250019	0.251828	0.245146	0.234859	0.239384	0.249557	0.248613	0.233895	0.232722	0.241581	0.247127	0.254828	0.242199	0.225449
0.23396	0.230664	0.232091	0.241519	0.281733	0.24155	0.25076	0.245363	0.242682	0.244045	0.21931	0.204303	0.221636	0.216009	0.352983	0	0	0	0	0	0.24872	0.260194	0.245024	0.247456	0.225605	0.25389	0.238713	0.24128	0.240955	0.238793	0	0	0	0	0	0.246446	0.251117	0.227021	0.241316	0.246954	0	0	0	0	0	0	0	0	0	0
0	0	0	0	0	0	0	0	0	0	0	0	0	0	0	0	0	0	0	0	0	0	0	0	0	0	0	0	0	0	0	0	0	0	0	0	0	0	0	0	0	0	0	0	0	0.257046	0.241106	0.244763	0.235626	0.234167
0.2445	0.220755	0.259222	0.255873	0.221394	0.24224	0.226846	0.25477	0.241391	0.247357	0.23704	0.233126	0.250538	0.253099	0.229043	0.25151	0.245954	0.261523	0.246961	0.215518	0.23958	0.236201	0.24889	0.245153	0.257239	0.245846	0.234408	0.242817	0.248459	0.237169	0.245978	0.236798	0.242452	0.242937	0.249762	0.244186	0.240652	0.243968	0.236087	0.236205	0.242692	0.232478	0.248441	0.2488	0.245352	0.244164	0.232614	0.249839	0.249155	0.241063
0.23478	0.280317	0.245024	0.250678	0.225977	0.25996	0.248568	0.233684	0.244537	0.23424	0.24185	0.263793	0.249462	0.250059	0.226162	0.26129	0.236489	0.226783	0.245356	0.247964	0.2663	0.231973	0.24271	0.236654	0.236083	0.245031	0.249893	0.253204	0.241205	0.218914	0.249603	0.235904	0.233979	0.248523	0.248305	0.251267	0.24501	0.229656	0.247211	0.237958	0.245554	0.24525	0.255473	0.238991	0.224439	0	0	0	0	0
0.24787	0.230664	0.244019	0.245522	0.249154	0.25256	0.235328	0.238433	0.241955	0.245931	0.24423	0.255146	0.24604	0.254079	0.228842	0.29945	0.331979	0.213977	0.207264	0.188891	0.2524	0.248492	0.237823	0.239695	0.237343	0.290632	0.311179	0.230118	0.18565	0.17257	0.272431	0.276986	0.239312	0.217398	0.1912	0.286762	0.312124	0.232065	0.184925	0.169715	0.240099	0.245927	0.249301	0.245127	0.232601	0.353057	0.40955	0.184452	0.11672	0.103154
0.23483	0.234134	0.239264	0.24847	0.256577	0.23585	0.241048	0.242605	0.247783	0.249301	0.2524	0.245443	0.24587	0.24649	0.229586	0.24019	0.239715	0.241662	0.243965	0.251162	0.23854	0.254771	0.24237	0.247593	0.24868	0.244495	0.243833	0.234247	0.239415	0.257701	0.242733	0.24327	0.240075	0.240755	0.241459	0.253683	0.237381	0.235656	0.241747	0.246712	0.24429	0.240173	0.239011	0.239873	0.25128	0.251757	0.234544	0.245559	0.235098	0.251619
0.23505	0.219807	0.246289	0.24389	0.26347	0.22455	0.237146	0.243509	0.248748	0.239519	0.23978	0.223405	0.242324	0.242357	0.270864	0.2312	0.256542	0.246361	0.25397	0.228831	0.21767	0.261157	0.264538	0.272139	0.213044	0.244718	0.24296	0.235312	0.235874	0.261298	0.244216	0.241838	0.245656	0.241543	0.239349	0.26769	0.222261	0.224527	0.238819	0.262646	0.233639	0.22917	0.232107	0.242125	0.260764	0.242397	0.241692	0.247677	0.24402	0.240622
0.24163	0.258316	0.240834	0.251808	0.231998	0.24081	0.256712	0.242808	0.252207	0.222785	0.24646	0.261734	0.240681	0.251629	0.229408	0.24388	0.250303	0.251366	0.255626	0.227521	0.24866	0.251525	0.230238	0.257369	0.224993	0.248114	0.237646	0.234796	0.248867	0.231873	0.245934	0.242354	0.241505	0.248786	0.233703	0.251824	0.231994	0.235591	0.244832	0.233302	0.238054	0.239863	0.24814	0.250051	0.230108	0.240329	0.242508	0.241118	0.250593	0.229367
0.27932	0.194605	0.233322	0.217855	0.272978	0.2634	0.218631	0.228551	0.217866	0.280402	0.25483	0.236241	0.236455	0.245548	0.245568	0.27515	0.201533	0.235774	0.219351	0.269846	0	0	0	0	0	0.223381	0.256528	0.248688	0.24397	0.242754	0.26023	0.232318	0.235441	0.231226	0.256487	0	0	0	0	0	0	0	0	0	0	0	0	0	0	0
0	0	0	0	0	0	0	0	0	0	0	0	0	0	0	0	0	0	0	0	0.24357	0.240358	0.256952	0.235627	0.2435	0.241545	0.2345	0.254301	0.238572	0.24547	0.242956	0.24421	0.239602	0.247287	0.23985	0.231728	0.244324	0.246204	0.241904	0.248269	0	0	0	0	0	0	0	0	0	0
0.26169	0.243578	0.242257	0.237115	0.237018	0.25468	0.223033	0.232452	0.238145	0.248146	0.26515	0.235096	0.245202	0.241075	0.236349	0.26136	0.234403	0.239919	0.23421	0.246347	0.25612	0.232651	0.235317	0.235652	0.24662	0.252136	0.242363	0.238398	0.242469	0.240265	0.253617	0.237966	0.235634	0.24847	0.247895	0.252592	0.236752	0.241656	0.237865	0.241587	0.24267	0.222979	0.231387	0.245693	0.284139	0.2498	0.244174	0.240043	0.246409	0.237706
0	0	0	0	0	0	0	0	0	0	0	0	0	0	0	0	0	0	0	0	0.25897	0.245245	0.253766	0.236992	0.224157	0	0	0	0	0	0.257052	0.249594	0.237914	0.2381	0.226508	0	0	0	0	0	0	0	0	0	0	0.244869	0.252736	0.246968	0.238463	0.228972
0.23838	0.249141	0.240506	0.251594	0.248023	0.23387	0.244345	0.246483	0.251844	0.244646	0.24256	0.244996	0.246675	0.237632	0.242416	0.23941	0.24164	0.24395	0.249381	0.241567	0.24537	0.257197	0.240408	0.246705	0.237025	0.240797	0.245566	0.240344	0.242219	0.247382	0.238852	0.249182	0.244667	0.241005	0.239714	0.24707	0.244449	0.24272	0.242375	0.231624	0.237629	0.242769	0.247742	0.250314	0.23634	0.232948	0.244151	0.248312	0.24311	0.249265
0.2558	0.248479	0.240404	0.241469	0.236794	0.24795	0.24602	0.239507	0.238383	0.245636	0.25376	0.248182	0.238823	0.240497	0.245839	0.25234	0.25697	0.238673	0.242272	0.244057	0.25068	0.237824	0.237086	0.236266	0.244042	0.256593	0.240114	0.236204	0.241837	0.242071	0.248956	0.244645	0.242742	0.243397	0.232746	0.254685	0.244438	0.240699	0.241643	0.23811	0.249767	0.241586	0.238473	0.244284	0.238042	0.252607	0.24368	0.241548	0.239849	0.236567
0.23657	0.243345	0.257471	0.260264	0.226225	0	0	0	0	0	0.26467	0.219109	0.242302	0.23953	0.238639	0.25278	0.231319	0.235106	0.237357	0.260286	0.26033	0.223839	0.238798	0.242024	0.247491	0.241065	0.249928	0.253893	0.23877	0.226077	0.24977	0.238825	0.253376	0.242542	0.223745	0.250989	0.25687	0.221796	0.24844	0.232289	0.233505	0.248477	0.268172	0.241163	0.21608	0.235654	0.242278	0.259333	0.242502	0.23318
0	0	0	0	0	0	0	0	0	0	0	0	0	0	0	0	0	0	0	0	0	0	0	0	0	0.235446	0.238667	0.256398	0.237243	0.246836	0.227711	0.231883	0.256419	0.247918	0.252434	0	0	0	0	0	0.230834	0.238313	0.253333	0.256661	0.236263	0	0	0	0	0
0.24127	0.240627	0.255077	0.247353	0.23049	0.2421	0.239623	0.251412	0.248924	0.227735	0.24688	0.251423	0.255671	0.233574	0.235098	0.24898	0.244403	0.245693	0.250058	0.234497	0.24931	0.232312	0.253006	0.24897	0.231186	0.246148	0.237852	0.239237	0.24293	0.243801	0.244975	0.235916	0.239839	0.24663	0.234538	0.248807	0.251369	0.238495	0.244819	0.231911	0.249756	0.243561	0.240161	0.233434	0.236659	0.250158	0.239336	0.238634	0.246092	0.241594
0.23423	0.249159	0.235649	0.244631	0.252359	0.2401	0.266388	0.245793	0.247934	0.23173	0.24515	0.259121	0.250595	0.244204	0.228925	0.23436	0.252424	0.243542	0.246798	0.232655	0.2348	0.263655	0.249094	0.244064	0.233917	0.250382	0.248413	0.239172	0.245036	0.242754	0.245476	0.247257	0.239807	0.246144	0.242537	0.237873	0.248338	0.24528	0.241499	0.238593	0.24229	0.248408	0.240817	0.245996	0.246933	0.24327	0.245565	0.239237	0.245723	0.243554
0	0	0	0	0	0	0	0	0	0	0	0	0	0	0	0.23811	0.23779	0.245976	0.25056	0.249533	0	0	0	0	0	0	0	0	0	0	0	0	0	0	0	0.241358	0.244003	0.242613	0.241251	0.241435	0.242033	0.249878	0.235979	0.241216	0.248088	0.249666	0.22311	0.216667	0.254302	0.286174
0.26079	0.220397	0.256647	0.23788	0.234697	0.26109	0.227345	0.258365	0.229961	0.234912	0.26481	0.231408	0.251796	0.22929	0.237494	0.26332	0.228218	0.255329	0.227301	0.238274	0.23627	0.225569	0.251101	0.241473	0.262431	0.245891	0.241984	0.231043	0.245668	0.257762	0.222213	0.242675	0.244344	0.242332	0.266065	0.242238	0.239897	0.23743	0.242571	0.251413	0.23773	0.242045	0.240699	0.244969	0.253575	0.249174	0.248541	0.234581	0.245617	0.237919
0	0	0	0	0	0	0	0	0	0	0	0	0	0	0	0	0	0	0	0	0	0	0	0	0	0	0	0	0	0	0	0	0	0	0	0.232852	0.238239	0.244462	0.240636	0.2587	0.242033	0.24788	0.244183	0.235344	0.245915	0	0	0	0	0
0.20548	0.196608	0.193519	0.218106	0.406934	0.19694	0.182974	0.19097	0.219358	0.429212	0.20228	0.191378	0.196302	0.219992	0.417586	0.18745	0.180571	0.185261	0.217834	0.442272	0.19033	0.203895	0.190733	0.216715	0.416787	0.199273	0.202807	0.204204	0.232806	0.422152	0.194824	0.194284	0.201505	0.221368	0.459466	0.212711	0.208948	0.213011	0.226166	0.389441	0.195817	0.188695	0.193548	0.230999	0.461675	0.200497	0.208975	0.204129	0.220104	0.40805
0.23494	0.250947	0.23714	0.260641	0.244005	0.25644	0.242242	0.236217	0.240025	0.244163	0.24335	0.245551	0.239367	0.255135	0.24002	0.25777	0.258342	0.238888	0.235714	0.234107	0.25524	0.242177	0.232154	0.240722	0.249516	0.253688	0.247827	0.241774	0.233346	0.235075	0.236756	0.249755	0.253215	0.234262	0.234067	0.233576	0.247617	0.248054	0.24031	0.234194	0.241943	0.241758	0.253989	0.250393	0.222904	0.244857	0.238865	0.253656	0.244588	0.230795
0.21746	0.248228	0.244007	0.262423	0.257543	0.23094	0.222142	0.246076	0.25217	0.265812	0.21574	0.251315	0.244488	0.269031	0.25258	0.2256	0.228556	0.241719	0.25614	0.26961	0.22845	0.248314	0.237279	0.263552	0.250223	0.226319	0.237324	0.24672	0.251198	0.258581	0	0	0	0	0	0	0	0	0	0	0.225882	0.240311	0.254387	0.25121	0.245155	0	0	0	0	0
0.24408	0.249749	0.239919	0.237943	0.252418	0.24571	0.244488	0.241813	0.232455	0.256596	0.23931	0.230226	0.245837	0.232707	0.271383	0.21972	0.240089	0.237631	0.265168	0.264676	0	0	0	0	0	0	0	0	0	0	0.20495	0.239238	0.266935	0.260484	0.244328	0	0	0	0	0	0.21503	0.238806	0.261495	0.256582	0.245641	0.227022	0.248449	0.249301	0.250646	0.241549
0.1971	0.179831	0.1917	0.245283	0.397249	0	0	0	0	0	0	0	0	0	0	0.17823	0.206881	0.228448	0.209571	0.39754	0	0	0	0	0	0.219683	0.237152	0.265183	0.254199	0.253877	0.240179	0.231803	0.221226	0.262429	0.268509	0.231104	0.222501	0.214043	0.275485	0.284341	0.242256	0.224358	0.209613	0.269446	0.286252	0.241134	0.241818	0.257527	0.24113	0.230491
0.24124	0.250786	0.240845	0.24842	0.246385	0.2344	0.2452	0.244877	0.241742	0.240014	0.24012	0.25418	0.241384	0.252295	0.241094	0.23917	0.248289	0.239873	0.246986	0.248093	0.24689	0.238788	0.247722	0.244652	0.24164	0.241646	0.244246	0.244849	0.245537	0.240948	0.238997	0.244393	0.250462	0.241333	0.239972	0.249987	0.238685	0.239624	0.236519	0.245759	0.246727	0.241138	0.241215	0.239004	0.243787	0.247854	0.242623	0.241624	0.244799	0.24527
0.24068	0.248157	0.241071	0.251368	0.243675	0.2384	0.2555	0.252554	0.2496	0.236385	0.23672	0.245246	0.249723	0.24502	0.243986	0.23048	0.261694	0.258296	0.241758	0.235323	0.22628	0.261586	0.265263	0.257431	0.220708	0.233759	0.235373	0.256688	0.241429	0.242192	0.245153	0.2376	0.244441	0.243476	0.247789	0.23381	0.239051	0.256441	0.239355	0.231382	0.235718	0.25043	0.251301	0.240044	0.23713	0.245864	0.248426	0.249011	0.242067	0.234592
0.2399	0.2417	0.253089	0.249637	0.240788	0.24015	0.241191	0.252045	0.252333	0.236491	0.23992	0.239106	0.252068	0.249229	0.250833	0.24556	0.232888	0.251117	0.24582	0.244966	0.2387	0.245245	0.245885	0.249533	0.239333	0.23701	0.245245	0.235516	0.255358	0.251798	0.241963	0.244874	0.233226	0.246801	0.248351	0.239477	0.242036	0.23915	0.252963	0.241798	0.240345	0.240598	0.243269	0.251605	0.246356	0.236773	0.236199	0.244538	0.252124	0.241792
0.25079	0.254381	0.248571	0.242096	0.229972	0.25321	0.25019	0.249965	0.237807	0.230139	0.24127	0.248415	0.249201	0.25085	0.232265	0.2437	0.250125	0.248332	0.242911	0.238651	0.24539	0.252167	0.243742	0.246517	0.238732	0.242852	0.245394	0.24586	0.244852	0.231357	0.250896	0.24783	0.245097	0.236128	0.228223	0.251445	0.243329	0.249946	0.232009	0.220512	0.252494	0.245985	0.24743	0.237793	0.224971	0.245417	0.242129	0.242667	0.247201	0.230081
0.2491	0.253362	0.250525	0.223188	0.246939	0.24101	0.250012	0.257404	0.239185	0.235913	0	0	0	0	0	0.24608	0.250963	0.247233	0.243012	0.237223	0.24066	0.252952	0.2643	0.240259	0.22663	0.251443	0.249802	0.251022	0.217232	0.241054	0.254431	0.247441	0.252968	0.221644	0.230682	0.246702	0.256996	0.252	0.226584	0.220769	0.255132	0.250889	0.250204	0.226733	0.225549	0.252864	0.251747	0.25243	0.215484	0.238116
0.23955	0.239142	0.204102	0.23438	0.305463	0.24622	0.232798	0.200388	0.230174	0.309051	0.22732	0.236904	0.209445	0.24845	0.281818	0.23159	0.234082	0.238333	0.247074	0.274154	0.23081	0.240144	0.227119	0.252825	0.266964	0.234753	0.231631	0.239452	0.252132	0.2628	0.242566	0.227152	0.237688	0.248312	0.26523	0.419655	0.279996	0.239172	0.150481	0.397817	0.226307	0.243412	0.25271	0.251447	0.243696	0.234201	0.241278	0.240064	0.25124	0.244723
0.24517	0.240036	0.246086	0.242949	0.246409	0.2491	0.243151	0.246754	0.24391	0.237575	0.24185	0.238998	0.250425	0.242495	0.248613	0.24282	0.244171	0.249147	0.241219	0.245249	0.24695	0.23836	0.25228	0.240809	0.240828	0.236965	0.245394	0.241301	0.246879	0.240037	0.246625	0.24075	0.236194	0.253649	0.238514	0.246157	0.24143	0.236849	0.247264	0.239455	0	0	0	0	0	0.235039	0.246519	0.249731	0.243941	0.239225
0.24155	0.236656	0.247724	0.243326	0.248777	0.25638	0.240621	0.244583	0.246968	0.242478	0.24194	0.22439	0.245066	0.249883	0.25677	0.24658	0.243138	0.25277	0.249093	0.236633	0.25344	0.259588	0.245466	0.246404	0.227572	0.238529	0.246105	0.235462	0.253054	0.243255	0.249881	0.254326	0.244366	0.232277	0.236678	0	0	0	0	0	0.234544	0.241965	0.24757	0.247681	0.240215	0.226977	0.229442	0.252871	0.269969	0.239453
0.2326	0.253094	0.247667	0.251456	0.234002	0.2355	0.249228	0.248427	0.247232	0.239343	0.22921	0.258333	0.251569	0.255688	0.234366	0.23398	0.257986	0.250642	0.251463	0.234473	0.23365	0.251864	0.246906	0.251599	0.230903	0.229559	0.242983	0.249	0.249907	0.238672	0.230455	0.245814	0.250065	0.247524	0.238226	0.23185	0.244552	0.248613	0.243996	0.238034	0.239831	0.246628	0.249634	0.243191	0.237084	0.23334	0.247989	0.245763	0.248693	0.236157
0.24912	0.184481	0.238676	0.229913	0.298334	0.23498	0.249459	0.24473	0.234573	0.260933	0.2593	0.221579	0.253847	0.234868	0.243101	0	0	0	0	0	0.23676	0.246922	0.23195	0.241485	0.267635	0	0	0	0	0	0	0	0	0	0	0.250722	0.236329	0.246742	0.236754	0.238246	0	0	0	0	0	0	0	0	0	0
0.2155	0.227713	0.227551	0.243489	0.308314	0.21611	0.228058	0.230236	0.242156	0.305316	0	0	0	0	0	0.22206	0.236774	0.234755	0.245231	0.285886	0.22151	0.228192	0.23568	0.245065	0.29071	0.225381	0.223768	0.239817	0.243417	0.296488	0.209779	0.239811	0.237968	0.239138	0.302557	0.213023	0.235425	0.241882	0.243734	0.28939	0.237953	0.225185	0.238774	0.233737	0.290994	0.260088	0.228097	0.205946	0.241354	0.295469
0.24306	0.238623	0.25013	0.260603	0.229029	0.26724	0.206567	0.221689	0.244224	0.266224	0.25655	0.22038	0.235685	0.238839	0.262329	0.26149	0.211105	0.240281	0.242849	0.252815	0.26288	0.204948	0.231904	0.244865	0.261454	0.226844	0.260925	0.241	0.251777	0.234074	0.219871	0.258908	0.228065	0.268252	0.243858	0.210952	0.250408	0.238581	0.256675	0.247483	0.23574	0.244652	0.242559	0.258412	0.234409	0.244041	0.244921	0.241893	0.237935	0.248187
0.24582	0.242362	0.245295	0.237404	0.250132	0	0	0	0	0	0.2393	0.246356	0.238914	0.246327	0.255165	0.23649	0.254617	0.23694	0.243664	0.256226	0.25225	0.246244	0.227414	0.229594	0.265751	0	0	0	0	0	0	0	0	0	0	0.248673	0.244964	0.242527	0.23861	0.233393	0	0	0	0	0	0.247485	0.241163	0.246118	0.244984	0.234395
0.25333	0.229859	0.253642	0.243991	0.231951	0.24288	0.236611	0.251084	0.236967	0.243633	0.23343	0.24317	0.272235	0.227568	0.247103	0.24444	0.258289	0.251831	0.229081	0.241012	0.25357	0.23893	0.253766	0.238469	0.236166	0.239021	0.231642	0.276763	0.235518	0.235303	0.235495	0.251404	0.252774	0.242687	0.236162	0.233208	0.256607	0.248301	0.236061	0.229613	0.232264	0.245215	0.256828	0.237753	0.23941	0.232031	0.244461	0.259624	0.242331	0.243691
0.23864	0.25025	0.245792	0.246801	0.246797	0.24026	0.244434	0.244628	0.243045	0.248641	0.24033	0.244083	0.24033	0.245259	0.250053	0.24249	0.244047	0.241776	0.245206	0.250702	0.24294	0.246173	0.244173	0.240471	0.246962	0.242003	0.239253	0.245086	0.241653	0.248171	0.238239	0.240727	0.245946	0.238652	0.239805	0.239287	0.239337	0.245796	0.241133	0.241919	0.238915	0.242723	0.244086	0.246009	0.247161	0.239769	0.243427	0.243301	0.242727	0.24243
0.25475	0.248139	0.242076	0.24236	0.23452	0.26296	0.241476	0.235267	0.233269	0.243856	0.25786	0.246804	0.241339	0.245523	0.242499	0.25677	0.244706	0.242217	0.242999	0.248766	0.27072	0.247689	0.238175	0.250022	0.236072	0.25771	0.243993	0.230559	0.238809	0.246062	0.261446	0.235595	0.230204	0.241267	0.246302	0.232318	0.211053	0.220505	0.277995	0.285837	0.244671	0.248339	0.238226	0.239294	0.2452	0.256688	0.245093	0.236989	0.239731	0.238207
0	0	0	0	0	0.24423	0.250315	0.239337	0.23441	0.255241	0.24645	0.261734	0.24825	0.242118	0.236054	0.24436	0.253316	0.252827	0.231175	0.242983	0.24478	0.255039	0.249752	0.230295	0.244878	0.234407	0.236876	0.268258	0.254041	0.214513	0.226987	0.232582	0.265161	0.23852	0.240776	0.254975	0.233298	0.238301	0.244192	0.239742	0.240043	0.237485	0.255882	0.254357	0.223892	0.24554	0.243243	0.246441	0.251398	0.226451
0.24606	0.255812	0.239614	0.251356	0.229559	0.24361	0.259724	0.251898	0.245928	0.213911	0.24996	0.251924	0.25055	0.246654	0.227603	0.24147	0.260999	0.242987	0.254485	0.213016	0.2525	0.244353	0.248028	0.247781	0.232646	0.246472	0.244189	0.248419	0.246116	0.234317	0.240837	0.24948	0.251452	0.241596	0.234993	0.23735	0.247698	0.243032	0.250832	0.234058	0.237551	0.251728	0.252634	0.241743	0.231142	0.248112	0.250058	0.247032	0.243149	0.231783
0.234	0.25846	0.226681	0.268821	0.243392	0	0	0	0	0	0.22277	0.238694	0.25234	0.269898	0.243597	0	0	0	0	0	0	0	0	0	0	0	0	0	0	0	0	0	0	0	0	0	0	0	0	0	0	0	0	0	0	0	0	0	0	0
0.25653	0.254864	0.23182	0.234869	0.235604	0.26315	0.23401	0.233707	0.230851	0.237858	0.24128	0.26109	0.236421	0.244995	0.240398	0.26757	0.23517	0.238265	0.226235	0.250336	0.2744	0.244692	0.23915	0.229757	0.232975	0.262346	0.244774	0.230796	0.231134	0.239006	0.24261	0.244027	0.237903	0.236496	0.237148	0.234043	0.237141	0.236398	0.243943	0.264853	0.254238	0.247949	0.238452	0.237029	0.241112	0.250404	0.242979	0.241935	0.239084	0.231858
0.26234	0.261697	0.237389	0.228432	0.21522	0.275	0.259617	0.240818	0.230938	0.217776	0.24994	0.243886	0.237237	0.22018	0.225419	0.25548	0.237647	0.245807	0.221796	0.220723	0.26801	0.223679	0.242472	0.225664	0.210795	0.258671	0.256012	0.223193	0.227632	0.230068	0.263398	0.257293	0.215667	0.227282	0.237907	0.240078	0.251975	0.20971	0.227917	0.242615	0.261302	0.24355	0.215097	0.230986	0.231096	0.249084	0.250414	0.215495	0.236299	0.238086
0.26709	0.229251	0.232148	0.227077	0.258226	0.25194	0.235863	0.234702	0.250816	0.245117	0.24573	0.23984	0.232388	0.261744	0.244187	0.24921	0.251123	0.234687	0.248303	0.241508	0.25246	0.243907	0.235703	0.248332	0.23234	0.257442	0.238265	0.229312	0.244694	0.247124	0.257119	0.228893	0.236817	0.242897	0.249854	0.256355	0.225944	0.239581	0.245407	0.244368	0.253679	0.232294	0.234989	0.258386	0.237099	0.243326	0.246266	0.241204	0.239981	0.231615
0.20631	0.230109	0.304662	0.249286	0.231692	0.22844	0.230553	0.235143	0.243509	0.282747	0.20828	0.230029	0.22133	0.244995	0.322128	0.21847	0.248039	0.24096	0.248654	0.269751	0.22507	0.22903	0.250648	0.243488	0.271908	0.218823	0.235522	0.248366	0.233807	0.28887	0.223306	0.237015	0.257462	0.245644	0.25418	0.210039	0.234716	0.263925	0.235957	0.272382	0.245341	0.251693	0.239581	0.243586	0.233376	0.210986	0.241979	0.272871	0.222612	0.270848
0.25766	0.249677	0.23827	0.224894	0.25045	0.24246	0.249584	0.23858	0.254689	0.239543	0.25232	0.25477	0.240863	0.222404	0.254704	0.25037	0.249555	0.244255	0.235702	0.245096	0.25115	0.256841	0.23864	0.242211	0.246714	0.263698	0.229897	0.231129	0.229712	0.264393	0.233098	0.246799	0.249516	0.236575	0.236996	0.252236	0.235105	0.230086	0.232388	0.26629	0.24562	0.245479	0.236172	0.240821	0.249198	0.258131	0.231051	0.230538	0.231442	0.270879
0.25116	0.254775	0.239139	0.24985	0.230396	0.21915	0.251063	0.220852	0.256995	0.282335	0.24119	0.258924	0.246165	0.251478	0.232253	0.24233	0.25164	0.230973	0.254597	0.24722	0.22713	0.270737	0.223049	0.247143	0.267176	0.246059	0.241307	0.255441	0.238164	0.229203	0.246547	0.240521	0.251774	0.234761	0.237103	0.232073	0.257854	0.248484	0.23363	0.23628	0	0	0	0	0	0.246881	0.245105	0.248602	0.247175	0.223975
0.23923	0.239661	0.235423	0.237654	0.270893	0.24891	0.24251	0.235889	0.235037	0.264398	0.24102	0.244315	0.23113	0.234102	0.269495	0.24247	0.232852	0.238503	0.238899	0.261796	0.24432	0.242142	0.240885	0.238832	0.253743	0.250974	0.234007	0.235021	0.239375	0.270069	0.245064	0.233246	0.233484	0.240623	0.273412	0.238508	0.226058	0.230667	0.240479	0.273108	0.244682	0.230939	0.231548	0.243586	0.272968	0.241469	0.234751	0.234441	0.244073	0.276104
0.24183	0.243846	0.247328	0.245509	0.235144	0.2389	0.262111	0.245929	0.244412	0.237104	0.23792	0.259694	0.253495	0.24884	0.232678	0.24003	0.260731	0.247709	0.249131	0.236645	0.24403	0.265902	0.250999	0.244539	0.236884	0.254683	0.245348	0.240258	0.235637	0.232495	0.248064	0.251794	0.249914	0.235379	0.222804	0.25326	0.245387	0.243323	0.233055	0.220724	0.249968	0.242826	0.245376	0.237635	0.237875	0.245226	0.239371	0.253301	0.241473	0.237433
0.24966	0.2417	0.241398	0.242222	0.245595	0.24233	0.243971	0.238467	0.258111	0.240297	0.24056	0.254466	0.234756	0.247345	0.251706	0.2258	0.26517	0.237869	0.242636	0.261867	0.24126	0.241339	0.240839	0.236616	0.261372	0.245779	0.251236	0.243645	0.234992	0.236775	0	0	0	0	0	0.242449	0.24215	0.251484	0.239525	0.231911	0.233114	0.251509	0.254129	0.238991	0.235488	0.251019	0.248771	0.24814	0.22731	0.237023
0	0	0	0	0	0.24423	0.257104	0.251242	0.258938	0.215278	0	0	0	0	0	0.25001	0.245187	0.244199	0.239852	0.242546	0.24346	0.252809	0.258109	0.254478	0.21647	0.250572	0.248998	0.233333	0.243206	0.238308	0.252391	0.242274	0.237086	0.241057	0.24029	0.252848	0.242585	0.252452	0.233682	0.222613	0.258697	0.247466	0.23028	0.235357	0.243437	0.252171	0.252356	0.23172	0.239387	0.24
0	0	0	0	0	0	0	0	0	0	0	0	0	0	0	0.25157	0.239056	0.244912	0.239401	0.244446	0.23391	0.263316	0.24567	0.249195	0.238662	0.220197	0.259673	0.240968	0.244589	0.253073	0.22847	0.274763	0.250785	0.225731	0.228162	0	0	0	0	0	0	0	0	0	0	0	0	0	0	0
0.24283	0.234814	0.217995	0.22783	0.296107	0.23738	0.237217	0.227466	0.249237	0.268982	0.24317	0.25264	0.247049	0.244593	0.239619	0.24311	0.247576	0.239284	0.243538	0.260463	0.24081	0.243818	0.236757	0.238944	0.262302	0.242428	0.250226	0.235269	0.235689	0.241373	0.238239	0.250144	0.238065	0.243213	0.245284	0.245968	0.240835	0.239419	0.240322	0.244913	0.258843	0.226092	0.242925	0.242125	0.245839	0.244902	0.239876	0.24472	0.236141	0.256677
0.24862	0.257494	0.245905	0.242335	0.22983	0	0	0	0	0	0	0	0	0	0	0	0	0	0	0	0	0	0	0	0	0.243098	0.267284	0.248957	0.23536	0.211281	0	0	0	0	0	0	0	0	0	0	0	0	0	0	0	0.240429	0.266112	0.247258	0.233105	0.223064
0.26073	0.242004	0.232159	0.243351	0.240918	0.23095	0.246234	0.258015	0.253761	0.235937	0.24311	0.216369	0.255331	0.224013	0.274299	0.24264	0.254011	0.247482	0.251488	0.231015	0.2337	0.245584	0.254287	0.251411	0.23958	0.233279	0.251776	0.247215	0.239362	0.252633	0.23438	0.245642	0.256731	0.241465	0.23217	0.226294	0.247492	0.252194	0.251656	0.231745	0.232488	0.251061	0.244624	0.240084	0.248362	0.237444	0.250632	0.240075	0.245604	0.243341
0.21048	0.210864	0.288589	0.217165	0.286387	0.22873	0.223389	0.288247	0.228381	0.246001	0.24411	0.249239	0.277787	0.232858	0.219741	0.24305	0.244029	0.247516	0.246635	0.235547	0	0	0	0	0	0.218812	0.242513	0.239688	0.245471	0.253816	0	0	0	0	0	0	0	0	0	0	0.228274	0.24324	0.257753	0.241993	0.243909	0.237287	0.255838	0.242645	0.239995	0.239499
0	0	0	0	0	0	0	0	0	0	0.24011	0.201152	0.230201	0.270413	0.270474	0	0	0	0	0	0	0	0	0	0	0	0	0	0	0	0	0	0	0	0	0.215261	0.26061	0.245505	0.264923	0.22346	0.232924	0.241368	0.257634	0.23778	0.245094	0	0	0	0	0
0.241	0.243703	0.247035	0.241971	0.248824	0.25242	0.222694	0.236375	0.230186	0.270915	0.25199	0.259962	0.249915	0.247847	0.218301	0	0	0	0	0	0.25499	0.224	0.244547	0.20973	0.278101	0.238764	0.240079	0.242742	0.250881	0.244013	0	0	0	0	0	0.246313	0.239108	0.242677	0.242309	0.239017	0.236232	0.246536	0.242893	0.246838	0.240337	0.231014	0.249242	0.244366	0.253259	0.239058
0.24048	0.234223	0.243149	0.246563	0.256647	0.24777	0.242349	0.247105	0.242782	0.246814	0.2436	0.239303	0.245803	0.244932	0.246536	0.24325	0.23918	0.246293	0.242698	0.2539	0.24458	0.23192	0.240374	0.23927	0.25671	0.237557	0.244521	0.240344	0.247222	0.243816	0.242477	0.249067	0.237183	0.243147	0.24325	0.242583	0.24278	0.245183	0.239251	0.247014	0.236892	0.241551	0.247882	0.242269	0.246872	0.239658	0.240623	0.242667	0.247637	0.243372
0	0	0	0	0	0.20676	0.217918	0.225849	0.234473	0.334825	0.255	0.243617	0.242732	0.24306	0.237541	0	0	0	0	0	0	0	0	0	0	0	0	0	0	0	0.232005	0.236878	0.23771	0.254661	0.258597	0	0	0	0	0	0	0	0	0	0	0.246177	0.241382	0.23272	0.254408	0.243949
0.26177	0.228714	0.226828	0.233363	0.251699	0.25628	0.230998	0.221406	0.237644	0.274828	0.26357	0.207239	0.235583	0.246226	0.250809	0.27133	0.233102	0.22025	0.214762	0.252165	0.24612	0.255396	0.231451	0.245653	0.248857	0.264413	0.239895	0.234731	0.231714	0.241813	0.257621	0.240063	0.232839	0.240702	0.242157	0.280928	0.240103	0.227892	0.2178	0.24972	0.275921	0.240173	0.230043	0.227812	0.249258	0.249565	0.246013	0.235355	0.246317	0.245696
0.24867	0.238266	0.245928	0.237015	0.250568	0.24824	0.239569	0.247353	0.233783	0.249089	0.24944	0.233717	0.246539	0.23527	0.237695	0.24405	0.247986	0.24789	0.242999	0.247255	0.24931	0.249473	0.245545	0.248682	0.232034	0.244986	0.249526	0.248892	0.23278	0.242814	0.243581	0.251313	0.254516	0.233158	0.240048	0.246847	0.256561	0.248172	0.219486	0.234723	0.245978	0.248787	0.240796	0.237292	0.247891	0.234055	0.252057	0.252968	0.237526	0.234684
0.22741	0.258656	0.245487	0.258182	0.228511	0.24345	0.250653	0.241372	0.251819	0.228607	0.24853	0.250116	0.246698	0.247269	0.232784	0.23729	0.249715	0.254809	0.246548	0.23766	0.24886	0.259713	0.241803	0.245929	0.24164	0.245511	0.241778	0.250538	0.240824	0.235318	0.243971	0.246455	0.241849	0.242845	0.237437	0.240568	0.244873	0.256548	0.240296	0.230445	0.244436	0.243401	0.241925	0.24514	0.24061	0.25122	0.237141	0.233376	0.243571	0.243387
0.24539	0.244651	0.244685	0.249035	0.245006	0.2435	0.246305	0.244074	0.246266	0.240604	0.2407	0.254359	0.257223	0.250549	0.234697	0.2555	0.234261	0.240088	0.236592	0.240162	0.24974	0.24257	0.24186	0.241185	0.235718	0.245299	0.246014	0.254355	0.239415	0.226152	0.23544	0.25743	0.238333	0.233605	0.239365	0.249241	0.250889	0.248462	0.237107	0.218184	0.246313	0.241379	0.240645	0.243731	0.24634	0.239915	0.254045	0.247183	0.241539	0.223687
0.24596	0.23129	0.254534	0.246626	0.238974	0	0	0	0	0	0	0	0	0	0	0.24668	0.239448	0.252034	0.237595	0.244234	0.25181	0.243515	0.240579	0.239858	0.244725	0.233234	0.234696	0.244441	0.254212	0.25239	0.246023	0.239799	0.248344	0.241189	0.236207	0	0	0	0	0	0.246928	0.243435	0.247753	0.23167	0.244334	0.250013	0.244036	0.239075	0.243492	0.23883
0.26118	0.227337	0.242505	0.232761	0.249224	0.2548	0.235631	0.240072	0.234247	0.251882	0.24123	0.208242	0.260803	0.223007	0.27712	0.24565	0.227772	0.240768	0.246861	0.256178	0.25472	0.226675	0.248595	0.235189	0.248492	0.249857	0.234627	0.239591	0.245734	0.246517	0.24135	0.23894	0.241484	0.245973	0.247865	0	0	0	0	0	0.246112	0.242746	0.231075	0.240097	0.260201	0.234268	0.239003	0.256237	0.237249	0.249812
0.20762	0.191636	0.24743	0.239461	0.324409	0.21741	0.203163	0.244142	0.239311	0.308415	0.20949	0.210175	0.243672	0.247056	0.308577	0.21339	0.202371	0.240519	0.24167	0.316242	0.22154	0.199596	0.238504	0.243588	0.308004	0.207786	0.223538	0.238828	0.25703	0.306397	0.210047	0.220828	0.230645	0.256725	0.317341	0.218322	0.227717	0.229946	0.249721	0.30224	0.246559	0.251418	0.247086	0.235488	0.230807	0.201996	0.219582	0.246989	0.257496	0.309079
0.25643	0.247513	0.253044	0.235584	0.233648	0.24902	0.252649	0.255833	0.246392	0.217764	0.24986	0.248272	0.255841	0.25227	0.210381	0.25365	0.252424	0.2514	0.239915	0.251929	0.26585	0.241571	0.246951	0.236241	0.237838	0.240171	0.237565	0.247108	0.243588	0.241039	0.238752	0.243293	0.249247	0.246578	0.234067	0.244453	0.240092	0.23729	0.245159	0.239969	0.240982	0.239668	0.24214	0.243784	0.242921	0.250001	0.244151	0.243387	0.236352	0.235671
0.24872	0.239339	0.244143	0.238106	0.247917	0.24792	0.242153	0.24854	0.244925	0.23906	0.24793	0.239285	0.24825	0.23968	0.240044	0.25061	0.239965	0.244493	0.242836	0.241567	0.24581	0.241089	0.250398	0.244364	0.238697	0.243389	0.240159	0.241355	0.24551	0.239962	0.238941	0.237806	0.239183	0.244488	0.241535	0.241926	0.240126	0.244409	0.242623	0.243567	0.244961	0.243113	0.244828	0.241624	0.239091	0.247966	0.245898	0.24757	0.244271	0.232937
0.22716	0.249176	0.258149	0.250001	0.242402	0.2096	0.286061	0.250553	0.264465	0.23246	0.23377	0.25665	0.249201	0.243098	0.247221	0.20482	0.284653	0.247041	0.268189	0.240103	0.20354	0.284972	0.253074	0.258783	0.243418	0.243031	0.236337	0.249247	0.234544	0.2528	0.225793	0.241277	0.291226	0.229491	0.214759	0.22998	0.243763	0.270118	0.237225	0.223173	0.222954	0.241368	0.298376	0.232513	0.207158	0.233071	0.242623	0.255871	0.23688	0.247594
0.23692	0.240806	0.243307	0.237027	0.249625	0.24613	0.233511	0.249513	0.233345	0.240675	0.24236	0.231873	0.24493	0.24105	0.253418	0.24884	0.236578	0.251491	0.237796	0.236208	0.25074	0.231367	0.253369	0.248107	0.238662	0.237311	0.240469	0.248473	0.250697	0.23679	0.24629	0.243121	0.237796	0.241096	0.243736	0.246302	0.242928	0.246118	0.23648	0.236265	0.248538	0.238737	0.245054	0.240808	0.239242	0.24545	0.241772	0.243968	0.2401	0.233894
0.21913	0.270765	0.260013	0.245446	0.239963	0.24572	0.246786	0.250191	0.238684	0.240474	0.24769	0.251637	0.249201	0.235057	0.241637	0.2539	0.247451	0.244957	0.246924	0.228997	0.23577	0.274411	0.258177	0.249095	0.216269	0.237267	0.248137	0.246258	0.241653	0.23157	0.242577	0.252195	0.241505	0.24178	0.23176	0.246613	0.248395	0.240097	0.240741	0.232606	0.23954	0.266957	0.24172	0.23196	0.231446	0.24583	0.250414	0.244226	0.236787	0.236521
0.23817	0.217553	0.228194	0.243037	0.300691	0.22586	0.221001	0.231706	0.243058	0.306529	0.21665	0.208367	0.229046	0.240334	0.324052	0.23407	0.221658	0.233657	0.238122	0.281118	0.23533	0.232794	0.238401	0.238982	0.268471	0.229927	0.238851	0.23828	0.242561	0.273529	0.239655	0.233201	0.232484	0.247037	0.261405	0.243329	0.242917	0.228226	0.240623	0.261452	0.249108	0.240747	0.23428	0.236621	0.256934	0.240765	0.225282	0.233774	0.23552	0.280888
0.25655	0.24111	0.248153	0.242109	0.231256	0.24822	0.24292	0.25442	0.244449	0.223704	0.24454	0.247448	0.250085	0.250498	0.225348	0.24982	0.238129	0.25516	0.244704	0.225904	0.25511	0.238056	0.253653	0.241222	0.225499	0.248047	0.246128	0.239086	0.243535	0.234969	0.244406	0.238001	0.240849	0.239454	0.239152	0.244053	0.244953	0.240075	0.246806	0.232395	0.246347	0.241356	0.243753	0.248655	0.238179	0.248827	0.24191	0.232097	0.242357	0.239088
0.20857	0.211794	0.225947	0.227015	0.344086	0.2064	0.21022	0.261068	0.305073	0.237245	0.24271	0.248737	0.247253	0.233461	0.252969	0.19535	0.194243	0.211599	0.21648	0.396761	0.21771	0.201523	0.228627	0.21495	0.348433	0.225012	0.297737	0.240989	0.22708	0.21638	0.236075	0.254429	0.235516	0.238323	0.251796	0	0	0	0	0	0.21921	0.315346	0.226376	0.232816	0.21576	0	0	0	0	0
0.24226	0.252539	0.243849	0.246111	0.239751	0.24081	0.254128	0.237347	0.251042	0.242419	0.23519	0.252568	0.247661	0.262786	0.239879	0.24353	0.256827	0.246146	0.246773	0.237931	0.24157	0.249634	0.240669	0.24892	0.241546	0.243914	0.242157	0.241462	0.250078	0.238262	0.236521	0.257728	0.246032	0.242608	0.238302	0.241392	0.248372	0.245387	0.240924	0.2382	0.233047	0.244698	0.245893	0.245785	0.241142	0.233105	0.2369	0.232989	0.247848	0.246911
0	0	0	0	0	0.25245	0.238375	0.237144	0.241567	0.248995	0.25427	0.234612	0.244896	0.243186	0.241956	0.26361	0.234136	0.239386	0.248102	0.231062	0.24362	0.215687	0.247779	0.253764	0.2522	0.244215	0.247322	0.248129	0.235861	0.236744	0.24038	0.231505	0.247194	0.244422	0.252753	0.241492	0.24342	0.250882	0.238009	0.234133	0.242267	0.252842	0.22686	0.249696	0.246948	0.251153	0.246185	0.237161	0.244535	0.241169
0.24934	0.235064	0.250468	0.251707	0.229571	0.23379	0.252471	0.244086	0.25415	0.237881	0.24861	0.256346	0.247819	0.257233	0.222267	0.23044	0.258218	0.248388	0.2595	0.236657	0.23373	0.252916	0.240987	0.25041	0.235283	0.242908	0.247483	0.244097	0.247893	0.231797	0.234648	0.243878	0.248871	0.247813	0.234371	0.235402	0.245433	0.256247	0.244911	0.236628	0.246984	0.251291	0.242129	0.24564	0.232844	0.240474	0.246277	0.235731	0.248574	0.23397
0.2309	0.220361	0.218921	0.234593	0.312367	0.22856	0.233796	0.22603	0.229735	0.3029	0.23512	0.217712	0.209626	0.219829	0.334392	0.24489	0.192585	0.188296	0.196355	0.382621	0.22658	0.230422	0.242801	0.237305	0.276653	0.239702	0.235465	0.230624	0.252053	0.264606	0.23932	0.235755	0.22814	0.254437	0.263925	0.243796	0.238456	0.237677	0.243786	0.253681	0.236992	0.238623	0.241914	0.247971	0.246371	0.234111	0.235601	0.23557	0.250105	0.264271
0	0	0	0	0	0	0	0	0	0	0	0	0	0	0	0.23707	0.209786	0.235287	0.28227	0.250607	0	0	0	0	0	0.240283	0.234627	0.238946	0.26739	0.23547	0.237882	0.245447	0.226462	0.278004	0.228177	0.224168	0.258609	0.234366	0.243394	0.254588	0.227548	0.244078	0.224602	0.302271	0.22105	0.267278	0.250989	0.229366	0.232867	0.232147
0.2349	0.23442	0.235457	0.252008	0.264801	0.24163	0.23442	0.250349	0.235814	0.254805	0.23901	0.244458	0.248238	0.250461	0.243172	0.25199	0.23681	0.250834	0.232141	0.246087	0.25321	0.226889	0.248028	0.239019	0.248751	0.243098	0.251363	0.241183	0.241877	0.23591	0.243536	0.240933	0.245538	0.240216	0.239911	0.246669	0.248052	0.233839	0.239198	0.243597	0.227525	0.249408	0.251043	0.243204	0.244866	0.255123	0.242083	0.239893	0.243901	0.232846
0.24738	0.250428	0.245544	0.242573	0.236311	0.25048	0.256979	0.246562	0.244562	0.232826	0.24758	0.253428	0.250482	0.240585	0.235582	0.24339	0.255776	0.245003	0.247601	0.237129	0.24412	0.259035	0.245783	0.243087	0.235365	0.252348	0.244808	0.242344	0.239375	0.230826	0.249525	0.2413	0.239011	0.239546	0.236814	0.249786	0.243935	0.241054	0.240584	0.233922	0.252438	0.245812	0.242462	0.240426	0.236324	0.249968	0.244599	0.241989	0.23812	0.237888
0	0	0	0	0	0.22275	0.260668	0.236092	0.247708	0.264586	0	0	0	0	0	0.2381	0.24025	0.229977	0.244704	0.270117	0	0	0	0	0	0	0	0	0	0	0.232763	0.253844	0.254957	0.239125	0.228709	0	0	0	0	0	0	0	0	0	0	0	0	0	0	0
0.22899	0.246905	0.226511	0.246563	0.277974	0.21824	0.258387	0.236929	0.259464	0.259483	0.24882	0.239142	0.242913	0.239982	0.250467	0.19805	0.254635	0.272315	0.277418	0.232927	0.23219	0.238895	0.24135	0.264942	0.246514	0.149595	0.410998	0.244882	0.230305	0.159883	0.157042	0.407184	0.233075	0.223116	0.177964	0	0	0	0	0	0.225659	0.278362	0.242774	0.237832	0.226962	0.228945	0.243266	0.254269	0.255028	0.233727
0.24653	0.232184	0.262916	0.241519	0.233766	0.23652	0.245004	0.252249	0.248535	0.241099	0.25403	0.217945	0.243367	0.239969	0.263498	0.23599	0.210392	0.241243	0.243689	0.24198	0.3027	0.181454	0.235057	0.239508	0.231845	0.193699	0.279325	0.262925	0.238691	0.223315	0.191211	0.278005	0.27614	0.237416	0.221574	0	0	0	0	0	0.203685	0.252761	0.279688	0.245508	0.229683	0.243247	0.23074	0.22986	0.252652	0.268069
0.25694	0.234062	0.250672	0.238721	0.238868	0.24105	0.248871	0.246844	0.245916	0.239225	0.25952	0.240001	0.244488	0.244945	0.238214	0.25262	0.242335	0.241096	0.248316	0.23864	0.24926	0.240429	0.246112	0.254928	0.229514	0.253432	0.237967	0.232624	0.244628	0.244909	0.256071	0.237657	0.227462	0.239769	0.241186	0.243529	0.236706	0.233183	0.245826	0.241118	0.256831	0.234178	0.237387	0.241874	0.241614	0.245405	0.237842	0.24057	0.241235	0.242187
0.2293	0.261125	0.242042	0.245208	0.253301	0.23893	0.245289	0.242017	0.240652	0.25616	0.23977	0.231569	0.242608	0.240233	0.266237	0.23477	0.241426	0.239749	0.243275	0.264417	0.1938	0.265902	0.269141	0.290213	0.221238	0.214287	0.24296	0.25371	0.273156	0.232313	0.228169	0.247211	0.252376	0.240085	0.246286	0.204205	0.253542	0.26028	0.259146	0.23374	0.240937	0.242252	0.247247	0.252684	0.230503	0.237768	0.245335	0.23886	0.25413	0.241822
0.23048	0.261822	0.258025	0.267843	0.214042	0.23852	0.256498	0.263928	0.248084	0.219391	0.23854	0.250706	0.253835	0.251705	0.22608	0.23804	0.262407	0.262656	0.249757	0.216698	0.23665	0.266812	0.258381	0.250923	0.218318	0.239479	0.252281	0.251204	0.234544	0.233816	0.242543	0.24681	0.24471	0.240019	0.242309	0.239788	0.247412	0.24314	0.242649	0.2369	0.237842	0.248259	0.246075	0.241361	0.236005	0.23703	0.236463	0.260742	0.2493	0.231889
0.23795	0.25084	0.244267	0.252021	0.228228	0.26128	0.233689	0.236443	0.236842	0.244811	0.2523	0.257008	0.243117	0.24061	0.233788	0.24163	0.245615	0.237473	0.247099	0.241531	0.26154	0.235274	0.246804	0.230345	0.241205	0.243701	0.246909	0.243226	0.249236	0.247443	0.245264	0.248036	0.245817	0.241162	0.240366	0	0	0	0	0	0.248661	0.250602	0.235	0.238201	0.237115	0.247474	0.239761	0.238731	0.241156	0.251103
0.24659	0.234653	0.235231	0.239926	0.260394	0.2451	0.236754	0.240502	0.236892	0.252365	0.24839	0.235579	0.238438	0.240824	0.257525	0.24568	0.238057	0.23993	0.240429	0.261301	0.24446	0.233258	0.241667	0.23947	0.255933	0.242942	0.232744	0.235097	0.243417	0.262223	0.247361	0.23375	0.241742	0.242832	0.254073	0.244153	0.23992	0.245591	0.239787	0.247271	0.248884	0.232317	0.235258	0.24115	0.258834	0.246568	0.23551	0.238452	0.243915	0.256768
0.25383	0.24204	0.247046	0.240478	0.235474	0.25337	0.254164	0.247557	0.244311	0.22328	0.25918	0.242615	0.24791	0.238814	0.233847	0.25546	0.238859	0.248456	0.240705	0.233753	0.2534	0.251739	0.249321	0.243588	0.223533	0.246338	0.242065	0.239258	0.242074	0.241327	0.253394	0.244324	0.233129	0.243002	0.238378	0.25787	0.242345	0.234731	0.237983	0.233438	0.243262	0.245732	0.237452	0.243139	0.236248	0.247418	0.242244	0.237376	0.245287	0.237266
0.24049	0.218358	0.242641	0.233476	0.260583	0.25622	0.233208	0.246822	0.243973	0.234699	0.24461	0.215063	0.256555	0.245975	0.251494	0.25213	0.234011	0.240734	0.248892	0.23969	0.24656	0.230368	0.244445	0.251824	0.250293	0.237289	0.242914	0.241032	0.251777	0.240478	0.248041	0.242171	0.234667	0.239756	0.254073	0.232462	0.247469	0.235914	0.241068	0.239425	0.230823	0.243389	0.232806	0.241901	0.268318	0.242532	0.23451	0.23672	0.244825	0.26336
0.25802	0.220004	0.240574	0.227404	0.253561	0.2536	0.239694	0.243091	0.241554	0.244799	0.24549	0.229456	0.241101	0.230307	0.253158	0.2613	0.241943	0.246803	0.232416	0.22005	0.25702	0.246405	0.225124	0.236253	0.23327	0.245411	0.239689	0.237817	0.230476	0.249142	0.244919	0.239387	0.240925	0.233355	0.246833	0.233253	0.233115	0.235828	0.242022	0.253681	0.246079	0.23976	0.235613	0.232829	0.259487	0.241536	0.242312	0.235462	0.224908	0.261887
0	0	0	0	0	0	0	0	0	0	0.26368	0.243134	0.24399	0.23336	0.235405	0	0	0	0	0	0	0	0	0	0	0	0	0	0	0	0.236889	0.230909	0.236538	0.232908	0.286648	0	0	0	0	0	0.251466	0.253795	0.243935	0.234343	0.22678	0.231696	0.239463	0.242763	0.243769	0.264241
0	0	0	0	0	0.2247	0.240977	0.248054	0.256481	0.254581	0	0	0	0	0	0	0	0	0	0	0	0	0	0	0	0.227235	0.249962	0.248624	0.251369	0.237731	0.225938	0.246089	0.253871	0.250626	0.236511	0	0	0	0	0	0	0	0	0	0	0	0	0	0	0
0.24718	0.248622	0.242517	0.241155	0.244476	0.24892	0.25199	0.238105	0.242256	0.245212	0.24473	0.24462	0.241984	0.247496	0.235381	0.24318	0.249127	0.241028	0.246661	0.238663	0.24283	0.2514	0.2433	0.241986	0.240816	0.242484	0.241089	0.237656	0.241455	0.246456	0.241852	0.238665	0.240516	0.239007	0.249383	0.24874	0.235391	0.232548	0.241891	0.249478	0.245956	0.238841	0.242204	0.239333	0.25131	0.244466	0.241531	0.242591	0.241922	0.247928
0.25205	0.238892	0.237095	0.239185	0.246114	0.23956	0.231426	0.245239	0.242168	0.257621	0.24032	0.241809	0.233317	0.235358	0.252048	0.25234	0.229715	0.239579	0.239325	0.254809	0.25533	0.251632	0.240522	0.233174	0.250529	0.246818	0.237979	0.238925	0.245168	0.252101	0.244551	0.242113	0.239419	0.241938	0.244374	0.235658	0.246005	0.24329	0.23831	0.248964	0.250896	0.243757	0.242462	0.241664	0.247222	0.248022	0.239003	0.237763	0.245129	0.24568
0	0	0	0	0	0.23952	0.235685	0.242492	0.241178	0.260815	0.23778	0.229313	0.254515	0.249858	0.248625	0.24751	0.229341	0.248853	0.240529	0.250478	0.2541	0.224749	0.235102	0.240997	0.259041	0.229693	0.247483	0.260645	0.233306	0.24154	0.24241	0.247841	0.251355	0.22631	0.243387	0	0	0	0	0	0.22567	0.249809	0.252785	0.248892	0.237829	0.237645	0.244059	0.253548	0.241856	0.237038
0	0	0	0	0	0.23178	0.22886	0.252995	0.254965	0.25055	0	0	0	0	0	0	0	0	0	0	0	0	0	0	0	0	0	0	0	0	0.234258	0.245069	0.246312	0.245815	0.242765	0	0	0	0	0	0	0	0	0	0	0	0	0	0	0
0.22557	0.256385	0.249791	0.256475	0.242167	0.23764	0.252079	0.249196	0.246768	0.239932	0.23723	0.268967	0.241916	0.243638	0.242098	0	0	0	0	0	0	0	0	0	0	0.254269	0.243213	0.237785	0.238783	0.239749	0	0	0	0	0	0	0	0	0	0	0	0	0	0	0	0.226675	0.25978	0.250688	0.241341	0.235777
0.25501	0.257941	0.247351	0.243815	0.220899	0.25808	0.252168	0.242446	0.244023	0.229903	0.24981	0.256704	0.244726	0.245397	0.227284	0.25228	0.256007	0.247562	0.241256	0.227781	0.25121	0.255467	0.244706	0.246717	0.229985	0.253532	0.248401	0.242581	0.241903	0.225333	0.24406	0.249594	0.244064	0.241175	0.224322	0.246547	0.246886	0.248817	0.237721	0.216566	0.237797	0.246582	0.247118	0.241519	0.226476	0.247049	0.248334	0.242903	0.240852	0.22235
0.25136	0.2483	0.221835	0.240754	0.261031	0.26184	0.248764	0.241531	0.226878	0.240321	0.24935	0.255111	0.251977	0.255487	0.215327	0.25473	0.260571	0.245659	0.248203	0.217406	0.26006	0.253986	0.243243	0.229644	0.234953	0.256347	0.243396	0.245118	0.234676	0.233391	0.270836	0.237668	0.22957	0.236339	0.239319	0.247014	0.248338	0.247204	0.234231	0.229674	0.25255	0.242562	0.245108	0.237029	0.235412	0.251589	0.241657	0.246731	0.241288	0.231555
0.28002	0.201849	0.242663	0.218156	0.257354	0.24675	0.236398	0.241282	0.242344	0.250715	0.23529	0.231658	0.246471	0.258628	0.247315	0.29414	0.183191	0.231415	0.21658	0.266742	0.24631	0.245584	0.243493	0.246066	0.240969	0.257509	0.237163	0.253903	0.228172	0.232814	0.234704	0.246879	0.238107	0.236615	0.261967	0.247137	0.246531	0.247656	0.241865	0.222432	0.232454	0.234752	0.266774	0.246022	0.232053	0.248067	0.253528	0.244312	0.238226	0.230218
0.22926	0.25651	0.252287	0.250013	0.241212	0.24011	0.249851	0.257721	0.249187	0.227346	0.23293	0.262791	0.252476	0.240786	0.242936	0.23826	0.254563	0.255545	0.247162	0.231499	0.24834	0.246351	0.24694	0.248119	0.232575	0.248695	0.239631	0.237527	0.242324	0.248338	0.249134	0.236592	0.244161	0.239559	0.244025	0.253416	0.241338	0.252323	0.232388	0.225153	0.249879	0.238875	0.239677	0.238965	0.251052	0.240944	0.24322	0.255344	0.238516	0.234987
0.24947	0.239983	0.232328	0.239813	0.240529	0.23917	0.243026	0.248506	0.24401	0.246591	0.24903	0.244297	0.246936	0.245824	0.239088	0.24392	0.237505	0.245218	0.247726	0.239832	0.2431	0.243337	0.239105	0.244139	0.241169	0.247556	0.242754	0.245968	0.245128	0.235181	0.249357	0.239742	0.242667	0.242371	0.235357	0.245389	0.239737	0.246043	0.237225	0.24458	0.248638	0.240621	0.238677	0.249195	0.239638	0.25614	0.232372	0.235011	0.240417	0.254444
0.23218	0.239571	0.242415	0.257241	0.252429	0.25397	0.237591	0.247161	0.24302	0.238494	0.26976	0.22584	0.243605	0.234416	0.23904	0.25863	0.237273	0.237529	0.243237	0.245214	0.23988	0.240857	0.242416	0.245153	0.253649	0.255509	0.237829	0.225247	0.247972	0.252284	0.251175	0.239055	0.23671	0.243607	0.237604	0.254485	0.241453	0.226538	0.24742	0.242418	0.245419	0.236682	0.254054	0.24198	0.234516	0.247228	0.230223	0.249688	0.242067	0.247518
0.24938	0.252807	0.241658	0.237793	0.242485	0.25149	0.228842	0.256895	0.238295	0.238919	0	0	0	0	0	0	0	0	0	0	0	0	0	0	0	0	0	0	0	0	0	0	0	0	0	0	0	0	0	0	0	0	0	0	0	0	0	0	0	0
0.25162	0.250911	0.249452	0.239624	0.236747	0.24656	0.24896	0.252825	0.24307	0.226933	0.24142	0.255272	0.247287	0.240472	0.235594	0.25492	0.242888	0.245048	0.241495	0.232927	0.25087	0.253469	0.249752	0.240033	0.231527	0.254437	0.248573	0.241559	0.233728	0.233937	0.252926	0.246146	0.24143	0.239585	0.235691	0.247148	0.244895	0.244527	0.231238	0.232864	0.245967	0.246697	0.247946	0.234106	0.22871	0.246043	0.247173	0.245527	0.235388	0.232284
0.25459	0.238194	0.256263	0.240703	0.226732	0.24446	0.250493	0.257664	0.246179	0.229231	0.25401	0.236349	0.254821	0.244493	0.22994	0.246	0.251836	0.250959	0.247802	0.225232	0.25013	0.249883	0.252927	0.247794	0.226877	0.247299	0.245508	0.243118	0.246524	0.236896	0.245967	0.241128	0.243774	0.245066	0.240108	0.254229	0.244129	0.242753	0.23963	0.24074	0.247968	0.246846	0.239935	0.245021	0.24482	0.248961	0.244576	0.235516	0.243057	0.247883
0.24919	0.251502	0.249847	0.244656	0.233094	0.24017	0.244808	0.248687	0.252157	0.232401	0.24817	0.250868	0.2497	0.249719	0.217286	0.24841	0.252175	0.246463	0.242774	0.22843	0.24487	0.249669	0.247019	0.243951	0.234058	0.24378	0.246427	0.250398	0.238599	0.223952	0.239421	0.247864	0.25743	0.239493	0.227767	0.243128	0.246108	0.24443	0.240113	0.225803	0.244548	0.24742	0.258	0.233395	0.224956	0.238987	0.242244	0.247774	0.241512	0.223641
0.24684	0.247817	0.243465	0.24847	0.242084	0.23527	0.248159	0.250338	0.242832	0.232991	0.23859	0.253052	0.247151	0.248865	0.238014	0.24095	0.250553	0.251332	0.24557	0.235571	0.25024	0.240804	0.247223	0.242925	0.236142	0.246003	0.242375	0.246548	0.24185	0.242511	0.239811	0.246593	0.243817	0.241438	0.23642	0.227274	0.243626	0.25157	0.24146	0.238034	0.243575	0.240816	0.245054	0.244798	0.242115	0.241547	0.246059	0.246441	0.240826	0.24003
0.23936	0.220308	0.24342	0.237203	0.271765	0.22778	0.207921	0.242379	0.251694	0.28323	0.23438	0.223369	0.243831	0.241063	0.278477	0.23274	0.206916	0.244448	0.246899	0.281365	0.23889	0.207713	0.241996	0.243488	0.27869	0.223571	0.233157	0.246032	0.251342	0.268612	0.223853	0.244576	0.233366	0.253057	0.267325	0.212978	0.260725	0.249677	0.26461	0.220905	0.222753	0.243883	0.241935	0.251973	0.261341	0.22805	0.238819	0.227667	0.256678	0.274372
0.25213	0.266079	0.249666	0.244192	0.231374	0.24633	0.255678	0.242695	0.250866	0.237386	0.2539	0.245676	0.246754	0.238261	0.25029	0.24403	0.255936	0.245874	0.248554	0.239171	0.23163	0.25866	0.237234	0.276407	0.227583	0.241367	0.248769	0.247226	0.243509	0.23116	0.245889	0.246547	0.241871	0.243108	0.233566	0	0	0	0	0	0.242715	0.244848	0.243409	0.2409	0.243696	0.247474	0.24707	0.240366	0.239915	0.239286
0.23746	0.239232	0.242878	0.22773	0.273673	0.23812	0.23303	0.244199	0.229961	0.272989	0	0	0	0	0	0.22156	0.236489	0.25559	0.259625	0.251398	0.23256	0.238841	0.244377	0.233425	0.272591	0.236474	0.249136	0.250935	0.224039	0.254545	0	0	0	0	0	0	0	0	0	0	0	0	0	0	0	0	0	0	0	0
0.2524	0.257136	0.243477	0.244091	0.217023	0.25292	0.25281	0.246551	0.246116	0.225189	0.25171	0.261591	0.242743	0.245762	0.224805	0.24954	0.259002	0.246328	0.245382	0.221596	0.24701	0.253933	0.253119	0.242824	0.223168	0.258917	0.242065	0.237021	0.238783	0.224453	0.2642	0.242434	0.24215	0.236522	0.223426	0.251278	0.241762	0.239774	0.234048	0.225561	0.264096	0.239312	0.236817	0.236792	0.225792	0.260278	0.239865	0.24228	0.241829	0.236704
0.26365	0.233633	0.243375	0.236538	0.238208	0.25208	0.249139	0.242254	0.244324	0.241935	0.26	0.227021	0.243729	0.248375	0.244399	0.25299	0.231016	0.246882	0.237871	0.24159	0.2582	0.240643	0.238957	0.23733	0.245996	0.252918	0.237749	0.230871	0.245247	0.24802	0.25132	0.240636	0.229742	0.246932	0.242598	0.247771	0.239954	0.235247	0.245604	0.246319	0.24543	0.236107	0.23829	0.247813	0.244805	0.260501	0.238026	0.234269	0.248719	0.25086
0.2561	0.256259	0.259775	0.250001	0.216245	0.26504	0.207725	0.247319	0.237882	0.247309	0.24113	0.254108	0.246856	0.254104	0.22569	0.25253	0.232371	0.239284	0.244629	0.245698	0.25843	0.214385	0.246985	0.241573	0.247903	0.238607	0.239482	0.236301	0.250776	0.249795	0.230934	0.239948	0.230172	0.270723	0.232397	0.254251	0.240824	0.207	0.245211	0.273592	0.249756	0.242734	0.231462	0.245403	0.249821	0.240262	0.249805	0.237903	0.239387	0.240228
0.25883	0.24728	0.234587	0.232247	0.256353	0.2668	0.237324	0.233413	0.240489	0.235831	0.25691	0.243384	0.238223	0.234629	0.240882	0.26483	0.241551	0.231573	0.238473	0.240457	0.27282	0.249776	0.216302	0.225627	0.23015	0.268859	0.240837	0.228613	0.244194	0.237928	0.269107	0.238917	0.228624	0.240676	0.242507	0.263358	0.238834	0.227323	0.238911	0.243461	0.254629	0.23319	0.233731	0.242072	0.242601	0.262414	0.240382	0.232215	0.244904	0.242005
0.25553	0.243989	0.242483	0.238169	0.241648	0.24633	0.249192	0.241576	0.239423	0.246508	0.25234	0.24897	0.242608	0.237821	0.236231	0.24899	0.250909	0.246441	0.235225	0.241968	0.25016	0.253255	0.242574	0.236015	0.241782	0.25761	0.244613	0.241957	0.236413	0.23767	0.253093	0.246822	0.248215	0.234538	0.230606	0.250332	0.246577	0.240957	0.231408	0.239561	0.255087	0.24796	0.246108	0.234541	0.226916	0.255089	0.25416	0.24757	0.220619	0.232861
0.25051	0.247119	0.243194	0.244455	0.236287	0.24853	0.251063	0.251209	0.240088	0.224859	0.24654	0.255164	0.247139	0.243073	0.239088	0.24758	0.245669	0.248037	0.246798	0.240622	0.24579	0.253237	0.239932	0.246217	0.23679	0.246852	0.246324	0.243613	0.243628	0.233634	0.246447	0.244691	0.239935	0.244934	0.230621	0.245801	0.241281	0.242893	0.239329	0.232259	0.244961	0.243263	0.245409	0.243836	0.236187	0.247452	0.24191	0.242882	0.239968	0.235048
0.22194	0.276185	0.216459	0.267655	0.257684	0.23692	0.248729	0.242605	0.25049	0.246367	0.23809	0.260553	0.230745	0.245259	0.261562	0.23963	0.237433	0.251389	0.248065	0.244706	0	0	0	0	0	0.232742	0.252752	0.251581	0.238533	0.237367	0	0	0	0	0	0.224401	0.24883	0.238376	0.251865	0.251731	0.218349	0.259882	0.260462	0.248181	0.224409	0.241883	0.243312	0.245194	0.235547	0.251315
0.22437	0.219878	0.24551	0.24965	0.246844	0.23858	0.242866	0.244222	0.250039	0.251281	0.23826	0.231336	0.236908	0.238386	0.258989	0.23146	0.254777	0.245716	0.255124	0.242475	0.24376	0.23877	0.249536	0.24728	0.251329	0.235692	0.243626	0.249409	0.257345	0.230917	0.233154	0.232479	0.220774	0.250323	0.266429	0.233431	0.230061	0.222753	0.254022	0.268905	0.2554	0.236372	0.22257	0.240782	0.267238	0.245528	0.23952	0.224409	0.24171	0.264636
0.23289	0.261894	0.252671	0.241783	0.228275	0.24436	0.261969	0.246042	0.244123	0.220121	0.22598	0.262898	0.261211	0.256278	0.22857	0.24793	0.257719	0.253507	0.236742	0.238923	0.24439	0.254165	0.248062	0.243838	0.227642	0.245712	0.245646	0.252742	0.239125	0.227093	0.248164	0.239868	0.246591	0.240768	0.222925	0.251412	0.237061	0.247591	0.244885	0.225093	0.245129	0.237819	0.252054	0.24618	0.235595	0.254418	0.245197	0.244785	0.244443	0.23075
0.24504	0.254668	0.243273	0.249524	0.232093	0.24597	0.255857	0.251932	0.245903	0.227075	0.24811	0.256632	0.244567	0.248074	0.226989	0.24524	0.264724	0.25208	0.250873	0.223402	0.2477	0.250597	0.249208	0.245115	0.230538	0.253029	0.242168	0.24157	0.242851	0.230629	0.244997	0.242365	0.240946	0.244448	0.231699	0.247615	0.242871	0.242925	0.245996	0.232032	0.253735	0.239886	0.232323	0.243244	0.236172	0.247127	0.240037	0.241839	0.24703	0.233271
0.2636	0.225173	0.249282	0.228621	0.246161	0.26765	0.237894	0.236364	0.227592	0.245353	0.25808	0.230244	0.248522	0.236162	0.230577	0.25075	0.223155	0.243112	0.231025	0.26568	0.25013	0.226229	0.244128	0.238581	0.255638	0.23682	0.235476	0.230806	0.243628	0.271875	0.252101	0.237015	0.238699	0.237627	0.249353	0.262145	0.238422	0.231355	0.242153	0.235358	0.252036	0.240506	0.236151	0.238991	0.249213	0.261966	0.240026	0.227903	0.243651	0.244511
0.24858	0.240072	0.241308	0.226463	0.243086	0.23079	0.262379	0.241282	0.24391	0.25213	0.2246	0.249256	0.256181	0.241389	0.257254	0.22054	0.240749	0.26543	0.239902	0.258067	0.23157	0.250972	0.242484	0.242474	0.259205	0.233044	0.238587	0.244473	0.234715	0.254712	0.231726	0.241747	0.248677	0.238126	0.255424	0.23843	0.245925	0.239807	0.23529	0.253696	0.20022	0.202156	0.332828	0.228484	0.246082	0.220447	0.235544	0.269667	0.245208	0.250374
0.26292	0.235976	0.249294	0.223163	0.231857	0.25512	0.236683	0.245985	0.234498	0.24441	0.25534	0.236384	0.247876	0.238814	0.241519	0.25468	0.235954	0.250007	0.241081	0.235925	0.24825	0.234132	0.248652	0.235602	0.250741	0.25895	0.237267	0.244366	0.237243	0.232283	0.254699	0.239421	0.244634	0.239059	0.232579	0.24638	0.234899	0.252183	0.247133	0.226378	0.272992	0.248052	0.236419	0.235107	0.229728	0.249129	0.245921	0.238075	0.225885	0.237964
0.23085	0.243703	0.242246	0.243376	0.245914	0.24378	0.237181	0.236692	0.240326	0.26164	0.24591	0.239553	0.241644	0.243299	0.251836	0.25291	0.224385	0.246384	0.234335	0.255789	0.24752	0.220164	0.241871	0.231096	0.257357	0.247265	0.240137	0.239183	0.241482	0.248247	0.239767	0.251255	0.24928	0.229149	0.245512	0.262813	0.237964	0.227548	0.229107	0.255495	0.243396	0.24904	0.251753	0.220689	0.248742	0.246982	0.236647	0.234387	0.237592	0.266125
0.2437	0.239393	0.230397	0.242711	0.264471	0.24474	0.240033	0.228257	0.233771	0.268664	0.25044	0.240592	0.235538	0.234743	0.263498	0.24667	0.228146	0.236374	0.241244	0.248318	0.24215	0.232616	0.240805	0.239483	0.264303	0.24493	0.239953	0.230172	0.243259	0.259249	0.252335	0.22879	0.224151	0.249259	0.257899	0.25699	0.224537	0.224107	0.238702	0.257899	0.237976	0.241965	0.240763	0.24252	0.250094	0.242196	0.223524	0.235419	0.247333	0.268707
0.25978	0.262663	0.246843	0.245409	0.211155	0.25696	0.262343	0.247896	0.243321	0.209055	0.25671	0.266282	0.245655	0.248199	0.210841	0.25738	0.268966	0.246271	0.246334	0.205934	0.25645	0.266973	0.248448	0.248457	0.208794	0.26944	0.242007	0.234882	0.239678	0.225469	0.268884	0.242136	0.237269	0.238612	0.225885	0.265095	0.240286	0.236204	0.237761	0.224911	0.267628	0.242666	0.234968	0.238003	0.227448	0.268474	0.242232	0.236215	0.238239	0.226497
0.25919	0.233991	0.244821	0.241168	0.238879	0.25702	0.237609	0.231355	0.24554	0.225531	0.25214	0.232965	0.241236	0.24257	0.235487	0.25377	0.232674	0.23266	0.255425	0.227474	0.2522	0.233008	0.235714	0.247981	0.228207	0.25399	0.239402	0.225914	0.247472	0.255258	0.248956	0.238871	0.23172	0.246604	0.252935	0.248718	0.229581	0.222903	0.252152	0.25799	0.246738	0.228894	0.226	0.251394	0.256447	0.250594	0.23474	0.231258	0.252745	0.257102
0.26243	0.253433	0.23801	0.246036	0.230043	0.25783	0.259831	0.253312	0.242055	0.212473	0.25831	0.26374	0.246131	0.253401	0.216023	0.25883	0.260499	0.25037	0.234398	0.217359	0.26389	0.239876	0.244683	0.240033	0.230279	0.259129	0.236773	0.239699	0.241508	0.241236	0.26642	0.22997	0.240495	0.242306	0.239638	0.264227	0.224594	0.24028	0.240231	0.240483	0.268231	0.243263	0.237118	0.240294	0.232099	0.262637	0.241669	0.240204	0.244363	0.228198
0.25217	0.227731	0.234011	0.236563	0.261702	0.2489	0.19363	0.230982	0.218944	0.310477	0.23644	0.235901	0.2382	0.238914	0.269058	0.23913	0.241212	0.246996	0.25209	0.23884	0.26149	0.227585	0.241724	0.215851	0.265233	0.239076	0.244579	0.226667	0.246814	0.265	0.24338	0.244679	0.239226	0.238928	0.248821	0	0	0	0	0	0.252863	0.244652	0.215484	0.251855	0.256964	0.248	0.251322	0.236505	0.23977	0.239848
0.24154	0.246028	0.237569	0.249875	0.249118	0.23907	0.240549	0.242865	0.244737	0.249773	0.25242	0.249364	0.243321	0.235685	0.243101	0.24015	0.238182	0.239239	0.247388	0.254703	0.23951	0.243461	0.251986	0.24126	0.248068	0.242171	0.257504	0.248785	0.233175	0.229703	0.242432	0.247612	0.245882	0.236115	0.243266	0.234856	0.263332	0.251118	0.231565	0.22733	0.244402	0.245686	0.246624	0.23982	0.238726	0.247698	0.258815	0.242118	0.234464	0.225145
0.23073	0.246046	0.253303	0.244455	0.245348	0.26346	0.230677	0.237076	0.243271	0.249832	0.2584	0.200365	0.25302	0.23027	0.263333	0.2657	0.223262	0.252578	0.242259	0.227533	0.24714	0.232758	0.242325	0.249008	0.244701	0.264647	0.233766	0.231893	0.247604	0.236289	0.250952	0.239982	0.240785	0.244961	0.245315	0.226194	0.239074	0.248516	0.246205	0.23303	0.240714	0.239438	0.243118	0.24622	0.246173	0.24781	0.233234	0.244871	0.245169	0.241549
0.24609	0.247799	0.243409	0.248395	0.245454	0.24779	0.24226	0.241689	0.246116	0.247616	0.24369	0.244924	0.242959	0.24943	0.246241	0.24788	0.242424	0.24079	0.247124	0.245284	0.24818	0.245388	0.24288	0.244439	0.245702	0.245545	0.238943	0.240935	0.24318	0.241676	0.24658	0.237978	0.241796	0.246209	0.238196	0.242839	0.237324	0.246118	0.245329	0.240619	0.245408	0.24177	0.243473	0.242691	0.241963	0.244231	0.24191	0.24429	0.244007	0.24082
0.2446	0.249105	0.249802	0.240252	0.239751	0.23763	0.254734	0.242379	0.247332	0.244776	0.247	0.245748	0.253665	0.242394	0.234815	0.25142	0.241248	0.250155	0.234849	0.241991	0.25095	0.248581	0.236077	0.244802	0.242429	0.243791	0.251742	0.246914	0.243009	0.224969	0.246458	0.255036	0.247892	0.23158	0.227145	0.25404	0.236089	0.238527	0.23793	0.244232	0.254361	0.235533	0.245828	0.239491	0.238361	0.240373	0.249139	0.245172	0.244086	0.235899
0.26114	0.251377	0.267422	0.19389	0.243922	0.25967	0.246786	0.234781	0.234961	0.243621	0.23438	0.260016	0.242143	0.258376	0.237282	0	0	0	0	0	0.20895	0.292857	0.237993	0.280124	0.227442	0.238127	0.247644	0.240548	0.248472	0.240751	0.224065	0.241747	0.281086	0.241872	0.216489	0	0	0	0	0	0	0	0	0	0	0	0	0	0	0
0.2572	0.231898	0.241907	0.240741	0.234815	0.26513	0.238536	0.24135	0.241328	0.227063	0.24442	0.231569	0.244783	0.245146	0.230294	0.26327	0.233619	0.245637	0.239338	0.230543	0.24483	0.226693	0.242461	0.246204	0.229161	0.252549	0.233823	0.229935	0.24634	0.243937	0.254944	0.233533	0.228183	0.247879	0.245254	0.252559	0.233035	0.229398	0.247473	0.242146	0.25093	0.235751	0.226978	0.24668	0.245535	0.257091	0.236521	0.23171	0.245512	0.248916
0.25969	0.251609	0.2449	0.247441	0.208869	0.2639	0.254645	0.243023	0.244963	0.206851	0.25856	0.248916	0.242868	0.250121	0.209625	0.25728	0.247059	0.242047	0.250046	0.207398	0.26127	0.253754	0.242461	0.25051	0.215481	0.26486	0.237932	0.23686	0.246221	0.219688	0.26497	0.238379	0.239237	0.244448	0.222151	0.266999	0.239977	0.233839	0.241591	0.220195	0.272624	0.240931	0.239301	0.247457	0.223102	0.266831	0.238543	0.23714	0.250039	0.219252
0.24805	0.248497	0.237581	0.237491	0.242603	0.23824	0.244238	0.246743	0.242369	0.240521	0.24249	0.242453	0.234348	0.245422	0.258163	0.24471	0.245134	0.238209	0.240216	0.241012	0.25334	0.248742	0.239252	0.241122	0.237779	0.242573	0.239517	0.247538	0.239494	0.249749	0.256517	0.24083	0.246548	0.233789	0.233854	0.258048	0.244061	0.248624	0.22946	0.227361	0.25302	0.2461	0.240903	0.235278	0.236963	0.249219	0.25015	0.245064	0.235824	0.234775
0.2542	0.236209	0.242629	0.234166	0.258945	0.24814	0.240585	0.247738	0.239674	0.243362	0.23897	0.225016	0.242766	0.256077	0.255613	0.25932	0.208271	0.235163	0.220956	0.26994	0.28914	0.212922	0.211642	0.20963	0.273722	0.25132	0.240274	0.234699	0.244457	0.243771	0.25103	0.235114	0.242333	0.244212	0.239699	0.237918	0.234956	0.248452	0.244257	0.246364	0.249331	0.240702	0.236807	0.243626	0.242723	0.250628	0.24052	0.23715	0.248613	0.244891
0.25476	0.253183	0.241195	0.236186	0.238549	0.24771	0.234188	0.238964	0.233733	0.259047	0.25796	0.246553	0.242313	0.23664	0.231793	0.2572	0.247719	0.243089	0.23288	0.234579	0.2497	0.246833	0.239173	0.241973	0.240039	0.264569	0.249067	0.239108	0.229107	0.229005	0.248978	0.250648	0.242957	0.233499	0.23094	0.252648	0.248475	0.231269	0.238453	0.228933	0.256652	0.250349	0.242645	0.232842	0.233087	0.260401	0.245726	0.240226	0.237368	0.22718
0.22634	0.26463	0.246063	0.262335	0.234225	0.22987	0.255821	0.242955	0.252809	0.247451	0.22831	0.259801	0.237135	0.267084	0.236963	0.22772	0.242656	0.241957	0.249381	0.252449	0.23042	0.240465	0.244536	0.247393	0.260736	0.226062	0.236922	0.24714	0.250776	0.254363	0.231057	0.243637	0.245989	0.25102	0.246362	0.228421	0.236169	0.249925	0.250113	0.248828	0.234656	0.243998	0.245763	0.247418	0.244896	0.239915	0.245921	0.245312	0.247465	0.236673
0.25231	0.237854	0.251688	0.229938	0.250191	0.2295	0.239106	0.235233	0.253561	0.266283	0.24257	0.226216	0.240217	0.235974	0.272953	0.23464	0.261212	0.251649	0.242222	0.244187	0.22488	0.2405	0.238141	0.252012	0.269542	0.242584	0.234673	0.24072	0.251132	0.248551	0	0	0	0	0	0.241124	0.243923	0.244032	0.237251	0.244489	0.246112	0.225633	0.227634	0.257188	0.267983	0.255179	0.24476	0.238785	0.226928	0.250313
0.23956	0.252986	0.23897	0.24581	0.244947	0.24883	0.253202	0.238602	0.242519	0.240344	0.25715	0.254287	0.249598	0.247106	0.216991	0.23833	0.238343	0.239703	0.246109	0.25403	0.2369	0.239055	0.24779	0.239958	0.258146	0.25084	0.241422	0.253247	0.254568	0.21251	0.247974	0.2387	0.250495	0.24684	0.236632	0.246335	0.243043	0.241602	0.238231	0.237444	0.242435	0.244951	0.248226	0.245587	0.234105	0.262425	0.243174	0.240796	0.229435	0.236856
0.2662	0.236388	0.250751	0.235597	0.240788	0.25806	0.228432	0.247048	0.242795	0.241075	0.2625	0.23719	0.238393	0.245824	0.238368	0.25793	0.234385	0.245671	0.242184	0.244364	0.25363	0.23547	0.246146	0.245428	0.238838	0.258291	0.240768	0.235419	0.244194	0.239521	0.251565	0.242904	0.243624	0.243265	0.237983	0.247916	0.231697	0.236183	0.243996	0.242978	0.252528	0.238313	0.238258	0.251355	0.244288	0.254877	0.238739	0.232806	0.246607	0.250738
0.25166	0.240144	0.245487	0.242636	0.241625	0.24235	0.260312	0.246019	0.251042	0.225507	0.25295	0.235167	0.244896	0.246528	0.242416	0.25107	0.226631	0.22658	0.241795	0.266057	0.24022	0.225694	0.235272	0.236378	0.283058	0.250639	0.23869	0.233065	0.250974	0.247079	0.250238	0.236317	0.225376	0.244527	0.255242	0.246279	0.243489	0.227505	0.251486	0.244822	0.249331	0.241287	0.237258	0.248642	0.238087	0.244511	0.240451	0.244269	0.244667	0.245544
0.21103	0.259873	0.24708	0.264945	0.251887	0.21752	0.257336	0.248145	0.252959	0.248606	0.22466	0.261197	0.250142	0.253979	0.243774	0.21487	0.25763	0.251446	0.261531	0.24781	0.2154	0.243676	0.246293	0.263026	0.245431	0.238641	0.247781	0.243226	0.246221	0.236365	0.218288	0.246856	0.252054	0.25286	0.245892	0.23666	0.251003	0.247215	0.238832	0.234874	0.212269	0.249086	0.262925	0.251815	0.239288	0.218501	0.249633	0.26514	0.24171	0.239468
0.25725	0.227731	0.2463	0.222008	0.259723	0.24612	0.249798	0.248348	0.24955	0.229726	0.28475	0.241182	0.229567	0.214011	0.24604	0.23839	0.254991	0.249974	0.250949	0.233293	0.24644	0.2509	0.242132	0.247018	0.237838	0.256626	0.242329	0.23928	0.241192	0.235728	0.240012	0.249354	0.241785	0.250087	0.230712	0.233743	0.250145	0.246925	0.243983	0.234799	0.250404	0.239289	0.240376	0.241374	0.244319	0.246658	0.249472	0.241742	0.246449	0.229033
0.27146	0.32083	0.209083	0.235634	0.207691	0.26379	0.273801	0.223283	0.243509	0.224835	0.25519	0.241147	0.237872	0.234655	0.251907	0.27929	0.320196	0.211893	0.211301	0.218846	0	0	0	0	0	0.301669	0.292962	0.215226	0.195497	0.191341	0.29159	0.288763	0.206581	0.207199	0.207503	0.285849	0.281506	0.223097	0.203199	0.2029	0.298967	0.303849	0.216581	0.18955	0.186306	0.304011	0.279545	0.211796	0.209743	0.195921
0.2489	0.244043	0.235615	0.237529	0.254008	0.24505	0.2452	0.239224	0.237606	0.25279	0.24876	0.243205	0.241067	0.23953	0.252556	0.24904	0.243405	0.238378	0.236981	0.251516	0.24501	0.246226	0.238526	0.239958	0.247574	0.26114	0.234902	0.22686	0.23378	0.263559	0.255268	0.233418	0.22771	0.234893	0.268281	0.252525	0.231731	0.227656	0.232702	0.265367	0.259983	0.233213	0.224892	0.235739	0.264229	0.259506	0.233234	0.225936	0.236444	0.268813
0.22586	0.253272	0.262306	0.256576	0.230714	0.22433	0.259082	0.257065	0.246856	0.242725	0.23058	0.253768	0.24399	0.246855	0.254787	0.24579	0.258574	0.242217	0.248579	0.232502	0.2386	0.23943	0.238129	0.249346	0.265339	0.242942	0.256425	0.248075	0.243667	0.217518	0.21308	0.254394	0.249989	0.253557	0.245117	0	0	0	0	0	0.23118	0.243527	0.245054	0.248221	0.250337	0.228475	0.249185	0.247161	0.247769	0.244936
0.25641	0.232363	0.240675	0.237692	0.24543	0.24735	0.244167	0.242808	0.2449	0.242148	0.24108	0.23361	0.244794	0.249757	0.245615	0.25292	0.256507	0.240032	0.23742	0.235346	0.25207	0.229547	0.242608	0.244251	0.247703	0.254593	0.244085	0.234086	0.235979	0.236153	0.254286	0.241919	0.231333	0.239454	0.245239	0.245611	0.238708	0.240516	0.244166	0.242206	0.244168	0.256437	0.246925	0.23566	0.232707	0.239915	0.244599	0.250656	0.238952	0.228805
0.26917	0.230217	0.238631	0.225396	0.248859	0.2476	0.235097	0.252113	0.229372	0.252754	0.29089	0.202764	0.223754	0.220959	0.262636	0.24826	0.246667	0.244459	0.243551	0.239879	0.24285	0.241838	0.241769	0.240033	0.251082	0.246114	0.246117	0.244333	0.245128	0.237124	0.232585	0.261314	0.240946	0.245224	0.231775	0.244966	0.246508	0.24128	0.243604	0.232365	0.248336	0.230721	0.244118	0.23587	0.259518	0.25245	0.230235	0.242505	0.232128	0.261978
0.24567	0.255186	0.247351	0.251469	0.226767	0.24547	0.257265	0.250745	0.253373	0.223256	0.24705	0.25964	0.247672	0.242432	0.234036	0.25003	0.260357	0.250257	0.253469	0.228418	0.24117	0.253469	0.247495	0.247155	0.229467	0.239467	0.239872	0.247323	0.246287	0.238308	0.253729	0.239123	0.24115	0.239546	0.242643	0.250076	0.238147	0.246043	0.235669	0.236159	0.247912	0.241574	0.245624	0.246391	0.232996	0.250113	0.240922	0.247409	0.241433	0.232314
0.22711	0.218751	0.194592	0.203878	0.372117	0.23628	0.259955	0.251016	0.246931	0.234275	0.23994	0.256632	0.241429	0.252986	0.238757	0.23719	0.260161	0.246724	0.251162	0.239643	0.24224	0.259498	0.244196	0.255454	0.231021	0.253555	0.239712	0.243064	0.235979	0.241145	0.242186	0.248197	0.247032	0.23739	0.236526	0	0	0	0	0	0.239708	0.245985	0.248108	0.241558	0.237525	0.253423	0.233303	0.243194	0.241328	0.245073
0.24319	0.246404	0.24202	0.247178	0.234367	0.25375	0.246804	0.238806	0.249099	0.235925	0.23893	0.284023	0.242336	0.254984	0.220603	0.24153	0.259163	0.246305	0.248115	0.227734	0.25047	0.256662	0.239944	0.249421	0.221273	0.253856	0.241916	0.234172	0.243522	0.238156	0.253383	0.236878	0.23571	0.238087	0.249899	0.254496	0.238044	0.239161	0.233094	0.241345	0.251142	0.248075	0.24572	0.236924	0.229257	0.25292	0.231545	0.238624	0.239942	0.245954
0.24589	0.229501	0.236835	0.237266	0.258792	0.24913	0.224298	0.244029	0.252759	0.233191	0.24724	0.235382	0.248612	0.253816	0.247445	0.24035	0.230196	0.23805	0.253682	0.243207	0.24026	0.238324	0.237914	0.253251	0.237932	0.242026	0.23644	0.238183	0.247643	0.233042	0.238239	0.239627	0.243807	0.240768	0.244662	0.241258	0.23753	0.240925	0.248205	0.250098	0.243229	0.243734	0.246774	0.242414	0.237084	0.242062	0.243083	0.244484	0.24472	0.240789
0.24321	0.251251	0.242573	0.242021	0.245878	0.24726	0.242029	0.246765	0.238095	0.245931	0.23538	0.245533	0.24331	0.246779	0.239985	0.24134	0.248556	0.244153	0.242786	0.250336	0.24249	0.249776	0.23856	0.24683	0.247115	0.240964	0.250146	0.245882	0.234096	0.230447	0.239454	0.250213	0.247581	0.241425	0.230864	0.245645	0.244644	0.249452	0.226336	0.235812	0.242949	0.250728	0.249064	0.239939	0.229774	0.247407	0.248254	0.245022	0.235269	0.237843
0.24409	0.246243	0.248774	0.246488	0.233672	0.2496	0.24545	0.24646	0.237932	0.241723	0.24761	0.242185	0.246834	0.24644	0.236573	0.25099	0.232549	0.24455	0.248742	0.238274	0.25272	0.240179	0.247745	0.240221	0.240498	0.24941	0.240102	0.240893	0.239652	0.239294	0.243759	0.241563	0.241935	0.250034	0.236708	0.242939	0.242471	0.245796	0.24295	0.236099	0.245319	0.238657	0.235441	0.248089	0.24441	0.251589	0.242692	0.241204	0.242463	0.236415
0.24811	0.248855	0.242957	0.245509	0.236311	0.24444	0.244238	0.243554	0.24401	0.244587	0.25032	0.233449	0.243978	0.24002	0.245722	0.2482	0.240713	0.244176	0.24488	0.237884	0.24855	0.246583	0.242846	0.242537	0.244324	0.25542	0.240917	0.234968	0.242008	0.243588	0.247707	0.236729	0.232817	0.241741	0.242294	0.252436	0.236134	0.227452	0.237068	0.253621	0.256384	0.238496	0.240032	0.235633	0.24593	0.254564	0.236923	0.237591	0.239836	0.243402
0.23663	0.24889	0.243115	0.246111	0.249743	0.24113	0.246109	0.238365	0.258499	0.240038	0.22025	0.248898	0.2376	0.245334	0.271501	0.2336	0.25385	0.243395	0.243501	0.254951	0.24333	0.24471	0.242926	0.253664	0.246879	0.230084	0.246748	0.243807	0.255726	0.251252	0.226786	0.241712	0.24985	0.243541	0.260904	0.232774	0.246634	0.241301	0.257224	0.243325	0.230912	0.238703	0.248409	0.253356	0.246173	0.225479	0.24245	0.244215	0.2467	0.261188
0.24259	0.266151	0.253145	0.239775	0.218531	0.24307	0.272875	0.251209	0.243835	0.221088	0.24484	0.270739	0.252702	0.239102	0.21993	0.2434	0.260856	0.256734	0.238937	0.229162	0.24386	0.266384	0.254991	0.243263	0.221862	0.242808	0.252465	0.250548	0.235386	0.227579	0.232707	0.251129	0.254409	0.235576	0.222166	0.237929	0.25042	0.253129	0.231016	0.222992	0.244827	0.251946	0.252086	0.234725	0.223755	0.247049	0.250506	0.254258	0.234873	0.221819
0.25529	0.243864	0.246041	0.233614	0.239751	0.25152	0.252596	0.247794	0.245239	0.226155	0.25197	0.246875	0.246731	0.239379	0.239902	0.26866	0.228325	0.247924	0.228041	0.236904	0.25987	0.245352	0.245171	0.226453	0.241864	0.261643	0.246335	0.244807	0.221392	0.235743	0.258045	0.243694	0.244022	0.227309	0.236814	0.241336	0.25448	0.253065	0.218558	0.239168	0.264945	0.246904	0.24543	0.218174	0.234105	0.247262	0.253321	0.252183	0.228855	0.228623
0.24521	0.233633	0.24359	0.242159	0.250638	0.23849	0.240692	0.245307	0.253699	0.238589	0.23046	0.245228	0.24936	0.255851	0.242593	0.23565	0.260481	0.26252	0.25555	0.215482	0.2317	0.260533	0.267543	0.249033	0.220567	0.241277	0.247035	0.247548	0.242956	0.23336	0.245554	0.2439	0.253925	0.231856	0.23431	0.216775	0.258941	0.243774	0.252649	0.234844	0.242581	0.247019	0.251333	0.251802	0.232737	0.241279	0.242221	0.242129	0.242106	0.258409
0	0	0	0	0	0	0	0	0	0	0.25486	0.255988	0.243525	0.24448	0.227378	0	0	0	0	0	0	0	0	0	0	0	0	0	0	0	0	0	0	0	0	0.240779	0.248109	0.238011	0.242911	0.241315	0	0	0	0	0	0.238226	0.255746	0.239527	0.240602	0.242065
0	0	0	0	0	0	0	0	0	0	0	0	0	0	0	0.22815	0.227059	0.25285	0.258008	0.254231	0	0	0	0	0	0	0	0	0	0	0	0	0	0	0	0	0	0	0	0	0.211543	0.219522	0.256075	0.275713	0.261509	0	0	0	0	0
0.23276	0.225387	0.253913	0.26438	0.242391	0.2278	0.236914	0.264312	0.266821	0.226957	0.23569	0.235113	0.254096	0.257271	0.23459	0.22724	0.231943	0.263392	0.272352	0.22758	0.23472	0.234061	0.248743	0.255078	0.243371	0.232899	0.242031	0.246882	0.254502	0.23937	0.244372	0.228148	0.236946	0.249614	0.26523	0	0	0	0	0	0	0	0	0	0	0.245897	0.244553	0.24814	0.237513	0.237813
0.25576	0.245796	0.243081	0.231143	0.244346	0.23523	0.248319	0.235527	0.245665	0.260556	0.24582	0.246893	0.236569	0.235609	0.262424	0.2413	0.248235	0.242772	0.24656	0.245214	0.23967	0.250276	0.239603	0.245566	0.250211	0.245824	0.243821	0.237914	0.241126	0.247519	0.242989	0.247441	0.237462	0.244527	0.241732	0.250388	0.246359	0.241043	0.240859	0.228721	0.251086	0.245032	0.235925	0.24327	0.239911	0.243169	0.24861	0.244516	0.24014	0.23722
0.22395	0.19634	0.213432	0.358006	0.226213	0.25479	0.220413	0.24464	0.267924	0.225543	0	0	0	0	0	0.24335	0.21312	0.241289	0.287348	0.229953	0.26676	0.254236	0.24745	0.235052	0.217447	0.241065	0.218648	0.221892	0.300763	0.24113	0.250696	0.218021	0.225237	0.284971	0.240761	0.263281	0.218898	0.220473	0.284047	0.226469	0.220998	0.210851	0.214247	0.355175	0.227494	0.21386	0.20593	0.201828	0.38142	0.232208
0.24857	0.252754	0.235073	0.24768	0.241754	0.24682	0.244951	0.239812	0.241554	0.236314	0.2464	0.245676	0.2376	0.253727	0.237376	0.24187	0.239768	0.242376	0.247588	0.239218	0.24836	0.240554	0.242121	0.251524	0.235695	0.249555	0.247517	0.244441	0.241416	0.234499	0.242376	0.24201	0.24228	0.235326	0.241247	0.244053	0.245376	0.244376	0.242087	0.241103	0.23517	0.249097	0.25028	0.241545	0.230063	0.237801	0.243715	0.247215	0.24629	0.241716
0.18372	0.209987	0.223417	0.255158	0.348528	0.219	0.216867	0.233221	0.250754	0.329027	0.18314	0.188835	0.220072	0.249958	0.36821	0.22533	0.208913	0.24053	0.245394	0.317541	0.19289	0.213796	0.22365	0.256455	0.335789	0.191643	0.197458	0.216559	0.259873	0.39549	0.200278	0.192703	0.221237	0.253189	0.38533	0.177406	0.217503	0.235387	0.250937	0.364376	0.203339	0.202903	0.223172	0.255515	0.364449	0.209041	0.217399	0.222032	0.253286	0.341978
0.24697	0.222812	0.240709	0.230703	0.262904	0.24027	0.227523	0.254216	0.243396	0.256478	0.25368	0.22695	0.234744	0.234441	0.259874	0.24293	0.232104	0.244063	0.246773	0.25318	0.24206	0.241517	0.248074	0.239558	0.25047	0.229871	0.237003	0.241935	0.241772	0.262284	0.243034	0.252584	0.236946	0.238389	0.25418	0.233197	0.243226	0.24214	0.245237	0.254951	0.239451	0.25368	0.241731	0.238082	0.246356	0.243057	0.248208	0.239817	0.236114	0.246136
0.24369	0.251609	0.234621	0.254819	0.24133	0.25798	0.264909	0.228122	0.235713	0.239849	0	0	0	0	0	0.24738	0.27041	0.229943	0.24162	0.242121	0.2504	0.259891	0.232131	0.248432	0.236295	0.238585	0.253613	0.245194	0.240771	0.234559	0.245554	0.24917	0.248064	0.240019	0.226174	0	0	0	0	0	0.243922	0.24386	0.253129	0.247286	0.222235	0.236247	0.258987	0.248785	0.243228	0.229565
0.24331	0.245671	0.242686	0.250239	0.258309	0.23861	0.241601	0.238082	0.24208	0.258458	0.23946	0.244011	0.242109	0.244028	0.255365	0.24884	0.244064	0.237812	0.250146	0.241637	0	0	0	0	0	0.243255	0.247563	0.243946	0.232675	0.247306	0.246145	0.244576	0.238409	0.234354	0.251614	0.235624	0.236535	0.23857	0.24712	0.25796	0.244358	0.240874	0.244022	0.243889	0.251143	0.243035	0.247036	0.242925	0.237566	0.248885
0.26369	0.229519	0.226523	0.243175	0.251711	0.24669	0.242795	0.228958	0.242507	0.260285	0.23774	0.251315	0.236841	0.24541	0.256758	0.24848	0.241248	0.231449	0.247927	0.252626	0.24292	0.252524	0.23178	0.238381	0.259782	0.2043	0.287532	0.240548	0.250144	0.23204	0.247394	0.234839	0.236968	0.258736	0.236708	0.253416	0.233481	0.233516	0.245604	0.246697	0.227268	0.259526	0.246914	0.239689	0.24169	0.237086	0.266342	0.237828	0.253391	0.232223
0.25532	0.233222	0.236327	0.245133	0.267994	0.26585	0.235221	0.235708	0.239925	0.256667	0.25075	0.222582	0.237112	0.24634	0.268999	0.26152	0.233244	0.240258	0.245043	0.266647	0.25617	0.236915	0.237075	0.247043	0.266269	0.232229	0.253532	0.248	0.244589	0.244104	0.232049	0.25837	0.247452	0.243173	0.231486	0.23794	0.230667	0.234785	0.243551	0.272035	0.229671	0.257011	0.246452	0.240308	0.23257	0.234782	0.257562	0.24429	0.242595	0.232709
0.25126	0.247048	0.238055	0.234116	0.247139	0.26757	0.23016	0.237347	0.24391	0.234205	0.25136	0.241254	0.241384	0.239831	0.257431	0.26104	0.242924	0.244901	0.244065	0.226317	0.25473	0.233954	0.259209	0.212221	0.254273	0.254281	0.24979	0.247882	0.226369	0.236942	0.260688	0.259183	0.225376	0.232947	0.232519	0.275428	0.221575	0.248742	0.225552	0.23433	0.256417	0.237371	0.236355	0.225376	0.262831	0.254273	0.241221	0.242237	0.230056	0.247761
0.26458	0.231683	0.242324	0.230478	0.244676	0.25118	0.261274	0.235991	0.238884	0.239084	0	0	0	0	0	0.28676	0.382496	0.222152	0.180481	0.187097	0.25132	0.289485	0.245409	0.219931	0.228702	0.247723	0.237783	0.241226	0.240692	0.248763	0.268148	0.300803	0.246387	0.19713	0.17889	0	0	0	0	0	0	0	0	0	0	0	0	0	0	0
0.23625	0.225817	0.241895	0.239524	0.272201	0.23155	0.241512	0.244583	0.243985	0.25781	0.24084	0.240842	0.24382	0.245611	0.25553	0.22499	0.252157	0.242998	0.252177	0.254809	0.23071	0.241606	0.241973	0.249784	0.257086	0.235658	0.240687	0.235409	0.245418	0.258323	0.225715	0.241575	0.239667	0.24684	0.260039	0.235034	0.245216	0.244172	0.231447	0.250914	0.231225	0.238772	0.243409	0.248576	0.254061	0.229728	0.245128	0.243989	0.246673	0.266337
0.24385	0.251591	0.246752	0.248759	0.228841	0.23933	0.241939	0.242503	0.244575	0.242914	0.24941	0.238479	0.247491	0.237871	0.238261	0.24802	0.24672	0.242602	0.239827	0.240304	0.24566	0.250008	0.244638	0.24847	0.23261	0.24102	0.240722	0.244581	0.239849	0.237245	0.247171	0.246157	0.243086	0.237272	0.238089	0.245244	0.240103	0.245462	0.247342	0.236824	0.242279	0.247868	0.244613	0.241111	0.233421	0.247899	0.24399	0.246495	0.240786	0.235458
0.24121	0.24957	0.25275	0.252485	0.230149	0.24793	0.23973	0.236443	0.239336	0.254487	0.2392	0.244172	0.266751	0.253552	0.22628	0.24436	0.242353	0.24618	0.253055	0.237188	0.26193	0.240804	0.236939	0.239971	0.242241	0.243031	0.240492	0.236301	0.241785	0.250387	0.239599	0.243843	0.237871	0.240637	0.245345	0.245901	0.244404	0.223645	0.250571	0.250612	0.243653	0.237646	0.233688	0.24801	0.251979	0.24829	0.239474	0.238538	0.245459	0.249645
0.22614	0.22757	0.237795	0.247429	0.278716	0.23656	0.27136	0.264165	0.251731	0.208195	0.22917	0.222635	0.22985	0.261141	0.278288	0.23867	0.228503	0.230033	0.250698	0.274614	0.24176	0.232277	0.235113	0.251048	0.250423	0.227693	0.249951	0.245667	0.250434	0.242374	0.248264	0.235423	0.224097	0.259248	0.252328	0.230236	0.250568	0.239613	0.249251	0.233922	0.23384	0.241046	0.243376	0.253501	0.24938	0.226921	0.235544	0.23372	0.265917	0.264241
0.25395	0.251967	0.242291	0.230716	0.233318	0.23678	0.257835	0.253391	0.239336	0.239767	0.24841	0.266497	0.243718	0.244731	0.23197	0.24056	0.261587	0.254107	0.227727	0.243915	0.23666	0.257233	0.242325	0.24917	0.242947	0.246852	0.248091	0.246839	0.236703	0.23987	0.249681	0.239444	0.24715	0.240558	0.243933	0.240879	0.238971	0.247957	0.237787	0.24523	0.303315	0.285667	0.224129	0.193421	0.191443	0.249934	0.257688	0.241677	0.236972	0.235473
0.23191	0.247352	0.242279	0.251544	0.266451	0.24318	0.249513	0.235753	0.242644	0.263031	0.23589	0.250492	0.246867	0.255348	0.243951	0.23931	0.232228	0.24241	0.249281	0.269055	0.2389	0.234382	0.241985	0.246605	0.267706	0.239926	0.231665	0.235473	0.245379	0.271055	0.235908	0.233166	0.237086	0.242608	0.27033	0.228688	0.230622	0.236505	0.252192	0.275375	0.233248	0.235005	0.240323	0.242427	0.266327	0.229527	0.23343	0.240204	0.246132	0.267871
0.231	0.263504	0.25633	0.265609	0.220404	0.23592	0.265462	0.258637	0.250465	0.219803	0.2253	0.263238	0.251717	0.271632	0.216294	0.22969	0.257861	0.262995	0.258748	0.220758	0.2317	0.26039	0.266862	0.251837	0.218718	0.242305	0.246266	0.251968	0.236532	0.234878	0.243748	0.241266	0.253107	0.234512	0.234021	0.250644	0.244186	0.24671	0.227826	0.240438	0.232913	0.236934	0.234677	0.244389	0.282984	0.2289	0.249403	0.250548	0.240932	0.229413
0.24506	0.249194	0.243375	0.249775	0.239834	0.23957	0.244577	0.246336	0.251067	0.247357	0.24057	0.250116	0.253065	0.240862	0.235098	0.24301	0.236203	0.246701	0.243915	0.256863	0.24125	0.240447	0.239093	0.246705	0.248539	0.24254	0.242145	0.234763	0.24239	0.261191	0.245856	0.23886	0.237968	0.247208	0.255151	0.241191	0.238525	0.244677	0.239983	0.251051	0.238948	0.238692	0.24543	0.243086	0.252101	0.240686	0.238601	0.241237	0.24307	0.249918
0	0	0	0	0	0.24223	0.254075	0.242492	0.239762	0.246791	0	0	0	0	0	0	0	0	0	0	0.24309	0.248813	0.25067	0.252863	0.228796	0	0	0	0	0	0.24232	0.233212	0.244484	0.232803	0.265109	0	0	0	0	0	0	0	0	0	0	0	0	0	0	0
0.24238	0.255508	0.245578	0.250114	0.240458	0.24081	0.253291	0.24326	0.247144	0.24137	0.24031	0.253875	0.243401	0.249066	0.242641	0.24449	0.251444	0.242274	0.24824	0.240681	0.24559	0.249937	0.244491	0.243313	0.243265	0.248974	0.239574	0.241699	0.24189	0.243027	0.243703	0.239593	0.242796	0.245789	0.239592	0.244264	0.240641	0.230516	0.240244	0.244308	0.246984	0.240989	0.243441	0.24668	0.240625	0.246557	0.243278	0.245064	0.24369	0.241731
0.27986	0.2329	0.230962	0.230352	0.221335	0.27335	0.24757	0.258151	0.21571	0.222879	0.2568	0.225016	0.244216	0.239869	0.219954	0.27846	0.247843	0.260221	0.221608	0.207669	0.26218	0.227799	0.245647	0.226252	0.25067	0.256079	0.239126	0.245194	0.231621	0.240508	0.264479	0.241082	0.242559	0.235037	0.227691	0.253193	0.240641	0.238462	0.232205	0.24068	0.258642	0.240977	0.236645	0.233777	0.232327	0.247944	0.247346	0.250806	0.235811	0.22718
0.25499	0.233812	0.232566	0.236927	0.258698	0.23688	0.245557	0.252769	0.253135	0.235454	0.23507	0.251995	0.251354	0.245535	0.244234	0	0	0	0	0	0.25745	0.246637	0.233299	0.239432	0.243995	0.231625	0.253337	0.249064	0.242943	0.236411	0	0	0	0	0	0.246012	0.245639	0.243064	0.241355	0.232168	0.234153	0.245089	0.240656	0.256713	0.240641	0.250516	0.235624	0.243753	0.244746	0.241215
0	0	0	0	0	0.24509	0.256498	0.231785	0.240501	0.252283	0	0	0	0	0	0.25217	0.260357	0.228878	0.240905	0.244919	0.24267	0.248278	0.234115	0.249233	0.257357	0.243433	0.248711	0.24915	0.233188	0.237625	0.236198	0.243351	0.251032	0.237771	0.245042	0	0	0	0	0	0	0	0	0	0	0.237712	0.244795	0.251602	0.244297	0.235914
0.23711	0.250518	0.241613	0.241306	0.255198	0.24943	0.240674	0.248088	0.237631	0.241016	0.24947	0.251011	0.241157	0.244543	0.23943	0	0	0	0	0	0.25429	0.248688	0.242121	0.240709	0.236001	0.256984	0.243018	0.241086	0.233491	0.237761	0.252134	0.238952	0.225376	0.248891	0.25254	0	0	0	0	0	0.250404	0.237979	0.238796	0.245653	0.243346	0.250795	0.245668	0.245688	0.229792	0.242035
0.24534	0.237103	0.242133	0.248445	0.239598	0.25554	0.242349	0.248959	0.237556	0.238329	0.2647	0.238801	0.240851	0.236627	0.237648	0.24419	0.217986	0.226817	0.241657	0.298751	0.25511	0.235399	0.238708	0.241748	0.241475	0.247589	0.246025	0.238065	0.24813	0.241464	0.229953	0.246226	0.248398	0.261745	0.243675	0.254652	0.245719	0.239312	0.23644	0.230944	0.245419	0.244687	0.237344	0.243849	0.237008	0.244466	0.246128	0.244452	0.241829	0.234623
0.22619	0.254954	0.259324	0.250704	0.24457	0.23189	0.236825	0.239733	0.237957	0.255288	0.23536	0.239804	0.244839	0.249807	0.249794	0.24435	0.245776	0.247131	0.241996	0.243667	0.23407	0.246797	0.246112	0.251061	0.240463	0.249644	0.237347	0.24486	0.245076	0.242025	0.237369	0.230829	0.245516	0.248812	0.248184	0.240679	0.250076	0.245591	0.242362	0.240952	0.241474	0.238623	0.244398	0.241756	0.242267	0.241167	0.242646	0.246247	0.248653	0.230294
0.24086	0.247781	0.240269	0.252209	0.241224	0.24183	0.239266	0.255098	0.236628	0.240415	0.25481	0.245121	0.246698	0.241942	0.22955	0.24616	0.258432	0.259961	0.241118	0.220699	0.24375	0.256823	0.252326	0.241773	0.2269	0.240931	0.238874	0.241484	0.248512	0.249613	0.249926	0.236912	0.243419	0.240071	0.246529	0.244075	0.234899	0.234893	0.248466	0.247044	0.233572	0.241942	0.247817	0.246852	0.249882	0.248156	0.237084	0.236828	0.241169	0.252622
0.23431	0.236745	0.232599	0.261318	0.258191	0.22853	0.234295	0.234826	0.253323	0.271257	0.2341	0.233986	0.240387	0.246779	0.2675	0	0	0	0	0	0	0	0	0	0	0	0	0	0	0	0.232284	0.243018	0.235065	0.266162	0.240548	0	0	0	0	0	0	0	0	0	0	0	0	0	0	0
0.24575	0.254238	0.243669	0.238746	0.239492	0.24539	0.249067	0.246596	0.24307	0.234287	0.25075	0.249919	0.252	0.246214	0.225773	0.24403	0.238913	0.25174	0.248128	0.232632	0.24613	0.254932	0.247382	0.248019	0.230056	0.243601	0.238931	0.246194	0.238401	0.245379	0.259506	0.23902	0.229462	0.23881	0.248305	0.254641	0.243489	0.240021	0.236506	0.24136	0.253757	0.238267	0.237398	0.239689	0.242799	0.24734	0.237153	0.23414	0.238411	0.264378
0.24583	0.240895	0.247577	0.245635	0.251451	0.25216	0.236112	0.249479	0.246091	0.239437	0.24918	0.248075	0.245179	0.249305	0.23989	0.24887	0.235366	0.250064	0.244968	0.249226	0.25093	0.236915	0.248777	0.245403	0.247621	0.24846	0.242547	0.238989	0.251092	0.241707	0.245064	0.235824	0.23814	0.24776	0.247182	0.239955	0.240343	0.246774	0.24976	0.225531	0.243519	0.245411	0.244172	0.242046	0.237175	0.237298	0.245864	0.24271	0.243347	0.241427
0.22431	0.205033	0.20722	0.230478	0.346301	0.24244	0.246252	0.239405	0.228219	0.265777	0.24091	0.266604	0.25592	0.248563	0.220095	0.24012	0.220196	0.244221	0.234511	0.275747	0.25332	0.241731	0.229977	0.227905	0.266387	0.235211	0.252453	0.24029	0.244668	0.243103	0.240525	0.240785	0.241097	0.234998	0.259781	0	0	0	0	0	0.233952	0.250246	0.23843	0.249827	0.24517	0	0	0	0	0
0.24929	0.241324	0.241658	0.24448	0.249401	0.24707	0.251829	0.239089	0.245765	0.2384	0.25498	0.245801	0.233124	0.24933	0.240233	0.24989	0.253868	0.243587	0.263211	0.228064	0.24428	0.267062	0.242359	0.250184	0.2265	0.258157	0.241812	0.239086	0.232925	0.243543	0.256271	0.239753	0.235893	0.245197	0.235266	0.254396	0.242871	0.241333	0.234114	0.235267	0.258686	0.243515	0.231323	0.24352	0.238224	0.258891	0.239761	0.234151	0.239189	0.244313
0.25816	0.251055	0.249452	0.248834	0.223055	0.26502	0.23155	0.241078	0.252333	0.228218	0.25637	0.241469	0.238619	0.241917	0.235122	0.24347	0.267505	0.243916	0.260491	0.214456	0.23374	0.26947	0.251611	0.268083	0.213821	0.261073	0.233961	0.236849	0.24368	0.229567	0.24958	0.230932	0.240323	0.246538	0.241156	0.252358	0.236867	0.238183	0.245538	0.229704	0.250158	0.245066	0.243376	0.251736	0.222174	0.261821	0.238049	0.24215	0.245947	0.227697
0.22618	0.270122	0.261831	0.262799	0.214737	0.23819	0.268562	0.242526	0.249563	0.23272	0.22987	0.265243	0.2428	0.26388	0.226989	0.2237	0.266132	0.243213	0.254485	0.230307	0.2238	0.264386	0.253437	0.258583	0.229067	0.24226	0.250226	0.241882	0.243272	0.233861	0.241294	0.244038	0.243226	0.244829	0.231335	0.233264	0.244072	0.256796	0.231538	0.243628	0.233706	0.247627	0.251204	0.248221	0.242571	0.226071	0.248484	0.248677	0.24468	0.241321
0.22651	0.256081	0.256093	0.252987	0.226531	0.2221	0.255554	0.252859	0.263625	0.231859	0.22901	0.248648	0.250742	0.256957	0.231533	0.23094	0.252692	0.247358	0.266798	0.22941	0.22521	0.25313	0.251691	0.253739	0.238544	0.245265	0.239631	0.234925	0.242272	0.237609	0.236243	0.242022	0.234656	0.247392	0.237513	0.244609	0.240789	0.233667	0.242309	0.236431	0.244134	0.241035	0.238247	0.244626	0.237571	0.231484	0.243703	0.243516	0.252494	0.239529
0.26447	0.245456	0.248672	0.229762	0.229783	0.24195	0.252079	0.241666	0.239624	0.225825	0.24019	0.242812	0.247411	0.233863	0.243668	0.26323	0.241319	0.25054	0.22942	0.231534	0.2512	0.258036	0.240533	0.230546	0.230468	0.246371	0.241422	0.245161	0.232938	0.237169	0.26749	0.240063	0.238409	0.226152	0.238044	0.233219	0.240835	0.240688	0.244571	0.23696	0.245799	0.240908	0.239054	0.238701	0.244395	0.2376	0.240129	0.244871	0.250778	0.240182
0.23624	0.233311	0.234282	0.247617	0.26929	0.18272	0.223442	0.246596	0.274065	0.300649	0.2252	0.240968	0.241202	0.26741	0.253182	0.28459	0.208485	0.263731	0.218448	0.22581	0.22984	0.231064	0.251181	0.257757	0.243182	0.236429	0.223997	0.248978	0.252448	0.259719	0.25326	0.254223	0.242419	0.222577	0.237103	0	0	0	0	0	0.237182	0.228699	0.245022	0.25196	0.256326	0.234559	0.25585	0.235602	0.236985	0.256586
0.25377	0.231648	0.248548	0.244844	0.237442	0.23829	0.241547	0.234781	0.248247	0.25979	0.25635	0.238336	0.240523	0.249946	0.235251	0.24222	0.26836	0.24096	0.239388	0.24558	0.24003	0.241785	0.239762	0.246142	0.254685	0.250326	0.231814	0.224634	0.253475	0.261813	0.285434	0.268004	0.270366	0.15118	0.218053	0.221418	0.250477	0.275753	0.233957	0.221767	0.255132	0.225701	0.23072	0.249775	0.259821	0.258746	0.225799	0.232011	0.246251	0.257877
0.25588	0.246046	0.240608	0.227993	0.243215	0.2065	0.198192	0.240988	0.255115	0.280932	0.26164	0.224461	0.228434	0.219414	0.279056	0.2406	0.270446	0.248898	0.234147	0.232526	0.22674	0.208551	0.236542	0.253639	0.283905	0.231893	0.23861	0.236989	0.257016	0.25632	0.206121	0.239834	0.269979	0.259564	0.238712	0.230291	0.238079	0.242806	0.252897	0.250537	0.2345	0.245812	0.241333	0.250169	0.251523	0.202589	0.259941	0.24572	0.273031	0.238845
0.24394	0.254024	0.241918	0.244919	0.241153	0.25069	0.237645	0.247794	0.232543	0.248936	0.24248	0.248845	0.24868	0.241502	0.24414	0.26817	0.216596	0.239092	0.227526	0.256969	0.25206	0.224784	0.246634	0.231409	0.258464	0.233647	0.248321	0.242108	0.254081	0.237276	0.225258	0.279861	0.242108	0.247235	0.21321	0.229924	0.246199	0.254484	0.242937	0.235403	0.218606	0.241724	0.268807	0.248537	0.235884	0.205284	0.259079	0.277398	0.25582	0.211369
0.24104	0.246726	0.2517	0.226914	0.256117	0.24121	0.232156	0.246528	0.251681	0.247074	0.24434	0.23762	0.247026	0.243437	0.250077	0.24251	0.227415	0.245739	0.229119	0.264039	0.23976	0.228923	0.248244	0.242862	0.267117	0.238954	0.23504	0.240548	0.249157	0.256775	0.241986	0.240349	0.254043	0.238783	0.234234	0.244687	0.239817	0.251796	0.238205	0.23303	0.247018	0.252773	0.240183	0.242243	0.241006	0.247139	0.243128	0.241452	0.24435	0.237387
0.24717	0.230127	0.249169	0.235383	0.254456	0.25838	0.230731	0.238795	0.236616	0.250008	0.23082	0.241576	0.241622	0.267473	0.250644	0.23204	0.25082	0.234755	0.259462	0.251398	0.25913	0.259891	0.232086	0.234876	0.240486	0.26229	0.240114	0.237979	0.228462	0.242374	0.270189	0.242869	0.234215	0.229333	0.232868	0	0	0	0	0	0.243665	0.236521	0.238473	0.240373	0.261007	0.24545	0.23397	0.237946	0.248891	0.2537
0.25914	0.264523	0.250333	0.229888	0.21793	0.26571	0.262343	0.249468	0.222829	0.221453	0.25103	0.266962	0.24791	0.229264	0.217156	0.26532	0.261355	0.244459	0.223188	0.223095	0.25948	0.259498	0.254639	0.230032	0.220873	0.273227	0.237795	0.226333	0.234531	0.229491	0.28104	0.239662	0.226118	0.233	0.224625	0.288042	0.242082	0.213957	0.228493	0.227088	0.270545	0.242045	0.235118	0.232671	0.2314	0.27903	0.2369	0.224527	0.234187	0.231919
0.2468	0.267242	0.253947	0.238257	0.223868	0.25738	0.266228	0.241598	0.233219	0.22797	0.24393	0.273872	0.246641	0.235333	0.233575	0.2527	0.262407	0.234449	0.238761	0.239159	0.25715	0.270184	0.235601	0.235465	0.230161	0.250952	0.2605	0.23843	0.237361	0.222146	0.226652	0.243557	0.266011	0.243029	0.230545	0.211486	0.24	0.275667	0.254688	0.225259	0.25397	0.255954	0.242893	0.233	0.223542	0.268977	0.241933	0.23314	0.231244	0.238329
0.25203	0.23603	0.237716	0.255522	0.23789	0.23751	0.239266	0.243645	0.23926	0.261416	0.24232	0.260839	0.235606	0.252069	0.240091	0	0	0	0	0	0.23561	0.24678	0.253074	0.2522	0.237072	0.228229	0.256666	0.246807	0.248301	0.233618	0.238506	0.233223	0.248538	0.239927	0.256335	0.234054	0.236192	0.24571	0.240911	0.257703	0.226966	0.237371	0.269323	0.233566	0.246811	0.229269	0.253195	0.262441	0.236154	0.23034
0.23922	0.257673	0.243228	0.247416	0.240588	0.23464	0.247374	0.246471	0.245038	0.254133	0.26249	0.229707	0.234439	0.234403	0.255094	0.2349	0.249145	0.249238	0.243262	0.251611	0.24353	0.25511	0.249752	0.249045	0.228678	0.237021	0.237646	0.249441	0.235926	0.247473	0.234157	0.239421	0.250462	0.23902	0.25166	0.239388	0.241121	0.24786	0.238806	0.24133	0.239026	0.246467	0.250763	0.239439	0.237859	0.237075	0.245703	0.253269	0.239321	0.238967
0.25168	0.246171	0.226557	0.237429	0.261749	0.23776	0.249067	0.243611	0.251543	0.244245	0.25192	0.238014	0.238574	0.228372	0.262991	0.24026	0.244474	0.245478	0.238761	0.254762	0.23669	0.253433	0.241633	0.247869	0.241499	0.234988	0.244476	0.255871	0.23482	0.246578	0.24251	0.236867	0.259645	0.249325	0.230394	0.240312	0.246314	0.253624	0.230349	0.236915	0.239775	0.253244	0.240441	0.236713	0.244197	0.2394	0.239876	0.23986	0.238793	0.262844
0.23592	0.259962	0.244538	0.248081	0.240977	0.24714	0.259474	0.233153	0.25702	0.230952	0.23789	0.248487	0.24902	0.255185	0.236573	0.24554	0.253708	0.251072	0.254648	0.221077	0.23393	0.260408	0.246237	0.257957	0.231739	0.234787	0.246771	0.248978	0.241903	0.230841	0.239934	0.263869	0.236935	0.247103	0.221878	0.245032	0.23809	0.247022	0.244074	0.242116	0.235941	0.25159	0.245656	0.247418	0.230959	0.25084	0.241956	0.243247	0.249392	0.227773
0.24875	0.232345	0.244934	0.239123	0.252052	0.25129	0.239926	0.243362	0.242569	0.241924	0.25098	0.229922	0.246029	0.24443	0.246571	0.26648	0.23779	0.245478	0.240216	0.226317	0.24998	0.233365	0.251827	0.245365	0.236731	0.252694	0.235602	0.240548	0.242364	0.243937	0	0	0	0	0	0.230792	0.246142	0.241742	0.247891	0.237187	0	0	0	0	0	0.244209	0.24715	0.245011	0.240826	0.237296
0.24962	0.235296	0.236779	0.249951	0.247422	0.25333	0.229662	0.237291	0.247056	0.248417	0.2541	0.235633	0.241452	0.248111	0.240445	0.26689	0.228022	0.233226	0.236993	0.248105	0.23278	0.224499	0.232301	0.240008	0.288143	0.240707	0.25507	0.236344	0.24135	0.24157	0.248577	0.240005	0.238516	0.242411	0.230894	0	0	0	0	0	0.235897	0.25391	0.239258	0.250683	0.235534	0	0	0	0	0
0.24557	0.236871	0.248503	0.244568	0.236924	0.2649	0.233618	0.234984	0.239047	0.249301	0.2564	0.242095	0.239152	0.242847	0.241614	0.22655	0.263886	0.240043	0.253795	0.246323	0.26816	0.236843	0.232029	0.244389	0.247079	0.246047	0.242076	0.235495	0.248538	0.23682	0.238439	0.247876	0.23929	0.247103	0.230287	0.236226	0.241876	0.24143	0.254126	0.243204	0.261257	0.240931	0.231925	0.245087	0.224059	0.238662	0.247346	0.244054	0.251623	0.244541
0.23547	0.252253	0.249384	0.254568	0.233365	0.23315	0.26646	0.251763	0.246003	0.227428	0.24216	0.245909	0.245123	0.248262	0.243809	0.23735	0.268521	0.251582	0.255061	0.226329	0.24703	0.277408	0.254741	0.238131	0.21521	0.239144	0.241629	0.253882	0.238467	0.240037	0.241372	0.244405	0.258107	0.232684	0.232473	0.237495	0.260976	0.257763	0.239695	0.204714	0.241798	0.23543	0.246086	0.249498	0.24368	0.240217	0.233981	0.253538	0.24534	0.24287
0.25209	0.259962	0.243341	0.238821	0.231857	0	0	0	0	0	0.23733	0.239267	0.253586	0.248677	0.244671	0.26472	0.200981	0.220001	0.214712	0.30333	0.24591	0.256644	0.236735	0.233187	0.246149	0.247801	0.269821	0.225548	0.238559	0.230872	0.22644	0.229477	0.26471	0.254595	0.237938	0.241035	0.230679	0.246645	0.247329	0.246772	0.244671	0.24742	0.236462	0.239583	0.248954	0.249923	0.239474	0.247086	0.234266	0.245316
0.24415	0.22562	0.243669	0.240289	0.259699	0.2307	0.249459	0.244063	0.232618	0.268511	0.23678	0.263632	0.238733	0.237984	0.254787	0.22833	0.24533	0.249668	0.237633	0.264417	0.23444	0.244657	0.241871	0.236066	0.266646	0.228598	0.231045	0.238645	0.25774	0.267626	0.233287	0.225101	0.232247	0.261167	0.272668	0.2344	0.222799	0.231957	0.261878	0.270039	0.223166	0.247719	0.265312	0.236805	0.24023	0.256722	0.23359	0.219484	0.23523	0.280721
0.25893	0.194533	0.226884	0.231356	0.2911	0.17853	0.326904	0.221429	0.333761	0.207264	0.24074	0.231049	0.237634	0.249895	0.261539	0.17678	0.345419	0.221767	0.337817	0.193754	0.18414	0.323325	0.217878	0.334597	0.206192	0.236071	0.23372	0.248032	0.276935	0.218595	0.236488	0.233258	0.25028	0.272904	0.218478	0.215717	0.229524	0.248129	0.290505	0.230656	0.244581	0.239025	0.237376	0.273923	0.219271	0.242811	0.249334	0.218527	0.256058	0.255553
0	0	0	0	0	0.24437	0.225171	0.244968	0.232944	0.267214	0	0	0	0	0	0	0	0	0	0	0.25259	0.224553	0.246169	0.240997	0.249469	0.261799	0.251156	0.240011	0.211979	0.246957	0.239967	0.264888	0.236258	0.239966	0.22968	0.223878	0.23252	0.240473	0.24827	0.27524	0	0	0	0	0	0.284778	0.26587	0.248075	0.169922	0.234699
0.24391	0.242219	0.243872	0.244254	0.244276	0.24862	0.241138	0.251683	0.24386	0.244882	0.25199	0.249865	0.247366	0.247295	0.22785	0.23916	0.247416	0.256677	0.246798	0.227911	0.23716	0.243569	0.256499	0.252275	0.229761	0.234586	0.246852	0.252236	0.241469	0.234635	0.232841	0.244015	0.256548	0.24107	0.234112	0.239543	0.246931	0.250473	0.240283	0.243189	0.246425	0.244871	0.245871	0.242164	0.239972	0.252909	0.244898	0.238183	0.24175	0.236324
0.23319	0.225405	0.257279	0.242648	0.258768	0.24142	0.25632	0.244561	0.252784	0.231848	0.23789	0.213809	0.26759	0.2314	0.262448	0.22977	0.229251	0.268431	0.236416	0.254951	0.23202	0.221948	0.262145	0.244364	0.25565	0.226967	0.230242	0.277441	0.23561	0.241676	0.224734	0.229466	0.274699	0.236785	0.246757	0.22645	0.234476	0.280871	0.236767	0.225637	0.224239	0.233041	0.282527	0.235423	0.235473	0.217673	0.235567	0.280946	0.242753	0.235641
0.21823	0.240394	0.241884	0.271657	0.269302	0.24244	0.227363	0.236059	0.251706	0.275547	0.21337	0.234773	0.236591	0.274811	0.262318	0.21497	0.236239	0.242727	0.271098	0.265408	0.2257	0.213243	0.243788	0.256956	0.274193	0.225392	0.23512	0.227193	0.257925	0.278309	0.229027	0.228847	0.217452	0.267976	0.284781	0.232273	0.233126	0.23186	0.255368	0.261225	0.234298	0.225552	0.232753	0.255239	0.274975	0.224729	0.229557	0.217387	0.255833	0.286098
0.22657	0.256635	0.239873	0.245045	0.261891	0.20586	0.247927	0.256387	0.242444	0.276713	0.22778	0.254985	0.238438	0.246377	0.26351	0.22449	0.24394	0.245037	0.237407	0.274921	0.21923	0.251703	0.244751	0.244952	0.268565	0.229961	0.242593	0.250688	0.24139	0.25239	0.231893	0.243717	0.247226	0.241294	0.251705	0	0	0	0	0	0	0	0	0	0	0.231976	0.242669	0.250495	0.240773	0.252136
0.28297	0.227051	0.22868	0.224505	0.248977	0.26914	0.258494	0.228291	0.230174	0.238494	0.2865	0.229241	0.227029	0.225809	0.251694	0.26558	0.246025	0.229003	0.234021	0.234697	0.25973	0.25429	0.237404	0.233687	0.233446	0.260045	0.232572	0.225097	0.237875	0.258627	0.25655	0.22124	0.22314	0.247695	0.249459	0.257959	0.232337	0.22985	0.242087	0.245805	0.254439	0.235969	0.233441	0.242994	0.252511	0.256688	0.234429	0.22772	0.241829	0.250328
0	0	0	0	0	0.23872	0.229341	0.240366	0.240175	0.269112	0.25656	0.220863	0.268723	0.22787	0.237896	0.2385	0.230624	0.226976	0.235551	0.287774	0.23772	0.227086	0.233707	0.239107	0.280008	0.252225	0.232205	0.22714	0.259083	0.248702	0.250383	0.220427	0.239097	0.257986	0.24958	0.225793	0.231674	0.244172	0.245773	0.27143	0	0	0	0	0	0.251052	0.24191	0.237312	0.242489	0.243858
0.26042	0.243846	0.247916	0.247918	0.217471	0.24576	0.252132	0.244708	0.252433	0.242984	0.24486	0.249955	0.25115	0.252069	0.224368	0.23956	0.249466	0.244085	0.249544	0.245013	0.25295	0.248296	0.247677	0.252362	0.220508	0.250036	0.235614	0.237097	0.240521	0.254499	0.253361	0.239135	0.235731	0.246236	0.246514	0.244843	0.234007	0.238602	0.243094	0.253409	0.251924	0.238301	0.240527	0.241427	0.2402	0.251198	0.237406	0.247258	0.242555	0.237053
0.25686	0.253004	0.24089	0.246839	0.210472	0.25588	0.257407	0.248032	0.248021	0.214971	0.25857	0.259049	0.245757	0.247005	0.212541	0.25585	0.249483	0.232004	0.232504	0.252425	0.25346	0.251935	0.231746	0.241648	0.239627	0.271473	0.245107	0.234667	0.238994	0.218034	0.264279	0.244462	0.243355	0.238244	0.234704	0.279235	0.232966	0.191677	0.265891	0.240785	0.251343	0.238083	0.240398	0.245574	0.239759	0.266495	0.247725	0.240806	0.238939	0.214361
0.24148	0.239428	0.25441	0.235685	0.247033	0.2446	0.253986	0.248054	0.247921	0.239519	0.24742	0.241988	0.250233	0.242721	0.247598	0.23343	0.252121	0.260232	0.240178	0.24401	0.23922	0.264386	0.244389	0.257006	0.238085	0.238819	0.245899	0.245022	0.237585	0.243771	0.234614	0.250041	0.241914	0.244501	0.248821	0.240133	0.253428	0.247462	0.242885	0.232213	0.238132	0.241885	0.247505	0.245048	0.239911	0.230466	0.232108	0.257462	0.236193	0.255584
0.22557	0.253094	0.238213	0.26571	0.247752	0.23305	0.281179	0.26265	0.264289	0.195608	0.23098	0.263847	0.236784	0.267699	0.235606	0.23682	0.273155	0.259542	0.257707	0.206784	0.22876	0.243961	0.241463	0.26558	0.246467	0.234005	0.260798	0.252226	0.244997	0.216486	0.231603	0.252298	0.256828	0.245657	0.22203	0	0	0	0	0	0.232544	0.259388	0.249548	0.245614	0.224165	0.232535	0.255459	0.246387	0.249999	0.229231
0.24031	0.244222	0.262735	0.257115	0.218708	0.25985	0.237057	0.243351	0.242193	0.23411	0.23861	0.237835	0.26137	0.256517	0.22824	0.25362	0.246827	0.252635	0.244391	0.224134	0.25975	0.238021	0.244774	0.229694	0.24423	0.250538	0.239035	0.231548	0.250223	0.245956	0.254431	0.235744	0.221677	0.252256	0.256001	0.250121	0.237907	0.225677	0.249982	0.251292	0.250963	0.243596	0.226301	0.246891	0.251386	0	0	0	0	0
0.27553	0.203602	0.250401	0.214543	0.256801	0.27411	0.215388	0.234216	0.224245	0.258022	0.27026	0.20459	0.246845	0.214313	0.267972	0.25416	0.232959	0.246463	0.236354	0.246665	0.27767	0.211227	0.242631	0.21694	0.255026	0.259129	0.242444	0.233957	0.240192	0.237958	0.261468	0.240074	0.229043	0.242306	0.240776	0.2565	0.242162	0.224892	0.247041	0.241526	0.251008	0.238829	0.236796	0.245258	0.244684	0.249856	0.239302	0.221215	0.249498	0.263618
0.25529	0.259819	0.238947	0.230289	0.237619	0.26127	0.259064	0.236104	0.237995	0.237575	0.2569	0.266317	0.233815	0.232745	0.232678	0.25991	0.245312	0.239749	0.246247	0.240138	0.25772	0.270005	0.233276	0.239983	0.242971	0.254459	0.245715	0.241957	0.234241	0.235546	0.253037	0.254085	0.254742	0.222472	0.21526	0.248606	0.243786	0.242742	0.237839	0.244852	0.223267	0.245169	0.259602	0.23932	0.228968	0.256308	0.238877	0.259344	0.227165	0.234592
0.2507	0.240358	0.248367	0.22985	0.245866	0.25896	0.253576	0.235821	0.235563	0.238306	0.25612	0.230154	0.253949	0.232066	0.252001	0.24093	0.246471	0.241526	0.257268	0.238781	0.24889	0.225391	0.244434	0.234551	0.252401	0.248427	0.249779	0.261054	0.228699	0.217791	0.232183	0.245229	0.257688	0.24851	0.226204	0.24314	0.251666	0.262237	0.228545	0.220709	0.245274	0.250418	0.241247	0.237806	0.240595	0.244567	0.244565	0.240753	0.240509	0.246592
0.24208	0.247388	0.248808	0.245158	0.239716	0.24981	0.237734	0.25226	0.237882	0.24923	0.24823	0.241845	0.25098	0.241176	0.246418	0.24078	0.256043	0.251276	0.247914	0.2374	0.24865	0.240429	0.252609	0.247005	0.243677	0.250829	0.23512	0.243204	0.244141	0.253665	0.251142	0.240624	0.246505	0.245079	0.241884	0.244765	0.236134	0.240097	0.248244	0.254482	0.248661	0.242723	0.246	0.245232	0.242556	0.245965	0.240141	0.240376	0.251755	0.251118
0.2348	0.233562	0.235841	0.234668	0.281355	0.23779	0.225313	0.241452	0.236102	0.27557	0.24505	0.260141	0.240342	0.266242	0.219092	0.23547	0.222888	0.230486	0.241507	0.287196	0.24513	0.222466	0.243674	0.236316	0.266611	0.236429	0.212461	0.213161	0.272235	0.300813	0.220886	0.21455	0.211688	0.226297	0.372807	0.243373	0.220179	0.211591	0.253159	0.300003	0.24609	0.23953	0.243667	0.234106	0.253605	0.245025	0.233119	0.223925	0.252322	0.271289
0.25527	0.226192	0.237151	0.236513	0.250803	0.24293	0.231568	0.245205	0.227379	0.260768	0.26319	0.229564	0.239412	0.2362	0.249121	0.24463	0.223351	0.245218	0.243262	0.256497	0.25414	0.225177	0.242109	0.241635	0.256568	0.24178	0.243098	0.238946	0.248709	0.237701	0.246803	0.244874	0.240763	0.244777	0.236996	0.240568	0.260164	0.23371	0.238126	0.248496	0.241038	0.239427	0.236871	0.249735	0.239759	0.240564	0.243324	0.234151	0.249089	0.243751
0.26751	0.245134	0.241014	0.242347	0.222572	0	0	0	0	0	0	0	0	0	0	0.26108	0.243957	0.239669	0.239827	0.235028	0	0	0	0	0	0	0	0	0	0	0.26013	0.237909	0.235097	0.234971	0.245391	0	0	0	0	0	0.238736	0.239335	0.248968	0.262915	0.223117	0.26134	0.252494	0.238538	0.23886	0.218356
0	0	0	0	0	0.24339	0.231515	0.251209	0.251343	0.240368	0.25135	0.237674	0.248114	0.247533	0.23596	0.24363	0.239323	0.255748	0.262196	0.220864	0.25977	0.226889	0.23788	0.229194	0.259158	0.248985	0.229633	0.240774	0.244799	0.25371	0.246759	0.238906	0.233699	0.255804	0.240184	0.25306	0.23459	0.249387	0.237682	0.232576	0	0	0	0	0	0.249979	0.237452	0.231753	0.251755	0.248414
0.24494	0.26379	0.232735	0.250177	0.238161	0.25981	0.235079	0.234984	0.235475	0.250491	0.24324	0.268448	0.223041	0.251064	0.248047	0.23502	0.241159	0.234812	0.227188	0.284599	0.25868	0.236201	0.248471	0.230057	0.2425	0	0	0	0	0	0.245677	0.253913	0.239946	0.236746	0.234947	0.246769	0.258231	0.23186	0.240009	0.231805	0.239283	0.247983	0.238581	0.242796	0.248818	0.248212	0.249414	0.235581	0.245644	0.236643
0.24414	0.239321	0.243251	0.24965	0.240788	0.24111	0.242884	0.248834	0.24213	0.243715	0.24722	0.243456	0.241814	0.247043	0.242676	0.23853	0.238075	0.247958	0.247162	0.24532	0.24113	0.244621	0.24576	0.248282	0.244054	0.244059	0.23799	0.238021	0.253844	0.258885	0.240581	0.238986	0.240301	0.248786	0.251341	0.240111	0.237804	0.241903	0.247486	0.242086	0.243721	0.241368	0.231269	0.251513	0.249806	0.235744	0.245266	0.244839	0.249683	0.245422
0.2444	0.238498	0.249587	0.247579	0.240329	0.24537	0.237734	0.241508	0.239448	0.255217	0.24522	0.230172	0.250742	0.239266	0.253146	0.24421	0.236685	0.265645	0.24651	0.226388	0.24373	0.239002	0.255421	0.252625	0.230268	0.238819	0.242191	0.234495	0.248275	0.255774	0.238406	0.24602	0.234086	0.241951	0.25758	0.239555	0.238822	0.238591	0.246741	0.250023	0.238166	0.234074	0.230871	0.257398	0.2628	0.237153	0.244703	0.23529	0.247544	0.2561
0.2495	0.243703	0.239794	0.245321	0.238102	0.26249	0.250511	0.244832	0.239561	0.222691	0.23306	0.19904	0.242166	0.266267	0.218797	0.2659	0.238022	0.241424	0.238899	0.23406	0.2604	0.244871	0.244389	0.239019	0.233164	0.253398	0.232859	0.23129	0.245484	0.237731	0.2579	0.239891	0.232753	0.240242	0.236693	0.260096	0.233801	0.224484	0.24193	0.237021	0.243922	0.247133	0.238817	0.246601	0.235716	0.216756	0.209366	0.284215	0.286349	0.225327
0.25235	0.268047	0.245905	0.236362	0.225883	0.24625	0.244719	0.248054	0.244123	0.234923	0.23999	0.252139	0.24893	0.256429	0.230612	0.23821	0.257433	0.247901	0.258873	0.226542	0.24428	0.259659	0.243572	0.263089	0.224699	0.245846	0.241078	0.242839	0.248762	0.238566	0.238272	0.245562	0.243591	0.248746	0.247076	0.23637	0.252147	0.238129	0.238689	0.246697	0.242156	0.253427	0.243581	0.244495	0.230534	0.234838	0.244059	0.24714	0.249405	0.244101
0.24893	0.206696	0.235039	0.259512	0.291889	0.24223	0.227416	0.246788	0.23441	0.259566	0.25391	0.23309	0.249791	0.241641	0.243054	0.23757	0.211177	0.241606	0.236981	0.267202	0.26934	0.208195	0.231451	0.226841	0.277618	0.237635	0.248803	0.241871	0.245326	0.243634	0.239588	0.239364	0.244376	0.242569	0.249489	0.235558	0.228963	0.232495	0.251394	0.273108	0.242771	0.247604	0.241323	0.236384	0.249061	0.241	0.247714	0.242054	0.236721	0.245665
0	0	0	0	0	0	0	0	0	0	0	0	0	0	0	0	0	0	0	0	0	0	0	0	0	0	0	0	0	0	0	0	0	0	0	0	0	0	0	0	0	0	0	0	0	0	0	0	0	0
0.22916	0.244973	0.260216	0.241218	0.249849	0.25355	0.241583	0.241157	0.242231	0.24071	0.2151	0.252783	0.216107	0.287941	0.264159	0.2483	0.249626	0.249362	0.253808	0.221183	0.25609	0.243283	0.244695	0.245829	0.234223	0.22757	0.24971	0.243817	0.24505	0.247686	0.235038	0.24948	0.246495	0.24015	0.242157	0.226083	0.243752	0.241516	0.245381	0.24269	0.240971	0.245916	0.242957	0.249103	0.235534	0.219172	0.230097	0.238032	0.277638	0.261325
0.23989	0.273431	0.249745	0.227767	0.241083	0.26361	0.211396	0.24213	0.226314	0.262842	0.25375	0.242883	0.256498	0.233122	0.234484	0	0	0	0	0	0.25572	0.205804	0.210417	0.20774	0.330079	0.240093	0.25243	0.23172	0.246721	0.246244	0.238417	0.239914	0.249774	0.251007	0.23305	0.247593	0.249333	0.24272	0.235342	0.232591	0.249667	0.247306	0.241516	0.237701	0.237343	0.238908	0.248058	0.262634	0.247307	0.210928
0.2326	0.254202	0.249712	0.249123	0.245442	0	0	0	0	0	0.23705	0.264402	0.246006	0.247005	0.243502	0.2398	0.230588	0.242863	0.239363	0.266104	0	0	0	0	0	0.236474	0.248952	0.25015	0.232964	0.245607	0.232239	0.243018	0.244871	0.243568	0.252874	0.233798	0.254949	0.243054	0.234427	0.244474	0	0	0	0	0	0.238394	0.250885	0.256462	0.242252	0.236385
0.23981	0.233508	0.252061	0.252146	0.23875	0.24425	0.252899	0.244572	0.250854	0.237622	0.24702	0.238927	0.247162	0.243927	0.245297	0.25447	0.238913	0.243712	0.247011	0.238982	0.24878	0.247493	0.239139	0.232073	0.2516	0.254359	0.235005	0.242742	0.233201	0.25113	0.249569	0.239639	0.235107	0.242345	0.234674	0.254017	0.240275	0.242602	0.236571	0.234557	0.266096	0.232214	0.224452	0.24589	0.249623	0.248492	0.243151	0.23472	0.237249	0.251498
0.2419	0.252324	0.247644	0.219298	0.211344	0.281	0.259367	0.244549	0.220761	0.223657	0.24937	0.24829	0.242188	0.227995	0.227225	0.24756	0.255063	0.251129	0.223828	0.217135	0.28339	0.263673	0.248482	0.216114	0.21249	0.240529	0.253406	0.247269	0.243509	0.211691	0.245387	0.249124	0.249473	0.23325	0.215973	0.258949	0.250076	0.253387	0.225774	0.208115	0.239205	0.256758	0.250086	0.244468	0.209195	0.242811	0.24938	0.244495	0.248732	0.216913
0.26593	0.261286	0.231764	0.220967	0.243522	0	0	0	0	0	0.27373	0.260589	0.225669	0.218283	0.245285	0	0	0	0	0	0.2574	0.242837	0.251441	0.231359	0.23533	0	0	0	0	0	0	0	0	0	0	0	0	0	0	0	0	0	0	0	0	0.266529	0.236854	0.243086	0.238556	0.22592
0	0	0	0	0	0.2348	0.257193	0.243588	0.246642	0.24586	0.23805	0.257187	0.246607	0.238726	0.248625	0.23277	0.256043	0.243531	0.246711	0.249923	0.2338	0.254165	0.249514	0.247869	0.242088	0	0	0	0	0	0.23767	0.245653	0.246516	0.236706	0.247592	0	0	0	0	0	0	0	0	0	0	0.235587	0.246312	0.250376	0.240536	0.242855
0.25619	0.225048	0.26287	0.247128	0.221865	0.23831	0.234705	0.241293	0.249926	0.255901	0.22724	0.288821	0.247502	0.248174	0.230719	0.21523	0.293548	0.23086	0.256466	0.249817	0.2383	0.27013	0.226269	0.246329	0.252377	0	0	0	0	0	0.231336	0.24358	0.243667	0.249193	0.241869	0.2126	0.262006	0.284925	0.241133	0.197306	0.253768	0.231846	0.240946	0.249564	0.239334	0.237634	0.237613	0.246903	0.24534	0.250936
0.23877	0.266383	0.253303	0.247818	0.224481	0	0	0	0	0	0	0	0	0	0	0.25225	0.228877	0.225334	0.236542	0.273481	0.29576	0.171722	0.21383	0.219193	0.287578	0	0	0	0	0	0	0	0	0	0	0	0	0	0	0	0	0	0	0	0	0	0	0	0	0
0.23695	0.256045	0.244143	0.251607	0.238432	0.24807	0.248818	0.240773	0.239687	0.242749	0.23886	0.260571	0.242902	0.251139	0.230589	0.24355	0.247933	0.244097	0.253369	0.242818	0.24706	0.248189	0.244661	0.256443	0.23314	0.247086	0.245681	0.243624	0.238599	0.240022	0.246145	0.239341	0.243785	0.241859	0.246575	0.245578	0.252158	0.248946	0.239787	0.228933	0.239127	0.24332	0.243312	0.245074	0.248331	0.243426	0.244795	0.242409	0.240193	0.24527
0	0	0	0	0	0.24379	0.240496	0.238014	0.253974	0.245235	0	0	0	0	0	0.2479	0.246756	0.245048	0.258785	0.230212	0.23798	0.244996	0.233753	0.265805	0.242723	0	0	0	0	0	0.21463	0.25814	0.250452	0.259432	0.230591	0.230503	0.254892	0.23886	0.248989	0.238094	0.257691	0.238025	0.246344	0.239188	0.230169	0.234134	0.257206	0.236011	0.258301	0.230279
0.24634	0.251072	0.253676	0.246362	0.221182	0.25625	0.244238	0.249083	0.235124	0.227393	0.23481	0.239356	0.254855	0.247923	0.226304	0.26719	0.249162	0.245161	0.224342	0.233222	0.25235	0.266616	0.25541	0.238819	0.244984	0.258157	0.247724	0.245441	0.232319	0.250402	0.276546	0.254738	0.272634	0.163246	0.230576	0.234266	0.251769	0.250161	0.236754	0.237505	0.283923	0.268037	0.263591	0.162242	0.219211	0.248726	0.23975	0.241215	0.246013	0.237311
0	0	0	0	0	0.22956	0.23139	0.238557	0.255228	0.26507	0	0	0	0	0	0.2376	0.227736	0.233056	0.245758	0.274803	0.2343	0.228673	0.237041	0.248833	0.270378	0.233145	0.247104	0.25472	0.235084	0.243664	0.2216	0.236695	0.25428	0.244856	0.260935	0.24039	0.239577	0.238194	0.241956	0.253983	0	0	0	0	0	0	0	0	0	0
0.24374	0.234563	0.251282	0.245672	0.224646	0.24575	0.257265	0.248812	0.244625	0.225106	0.24263	0.257885	0.246539	0.252019	0.218785	0.24622	0.259786	0.24686	0.242611	0.224606	0.25196	0.269096	0.245182	0.238256	0.233882	0.24579	0.244429	0.251258	0.238349	0.232587	0.246101	0.242102	0.24514	0.237245	0.236723	0.243184	0.246714	0.230839	0.238414	0.227149	0.261	0.242195	0.241441	0.239162	0.234136	0.271594	0.238647	0.248452	0.234227	0.214057
0.23857	0.220451	0.239953	0.259085	0.254786	0.23939	0.246287	0.235244	0.257722	0.247262	0.23461	0.257134	0.247967	0.242181	0.237707	0.24418	0.242531	0.243519	0.245682	0.250206	0.23525	0.234524	0.244525	0.257356	0.246432	0.23463	0.239207	0.244731	0.246208	0.235303	0.245186	0.239731	0.242473	0.24337	0.24275	0.237116	0.220717	0.252172	0.254545	0.249161	0.234567	0.240104	0.250247	0.246272	0.242054	0.243817	0.247702	0.240237	0.240575	0.240896
0.23942	0.238445	0.243544	0.243978	0.246043	0.24251	0.252524	0.236206	0.252784	0.236491	0.25549	0.236904	0.239163	0.230144	0.264065	0.24378	0.246649	0.24541	0.255137	0.267344	0.19932	0.239145	0.227369	0.266681	0.297891	0.23901	0.248459	0.239226	0.249578	0.251692	0.24009	0.256915	0.230677	0.2501	0.233308	0.249809	0.257499	0.23343	0.247028	0.21832	0.244615	0.243481	0.230645	0.254673	0.256143	0.236907	0.244128	0.232914	0.256744	0.244815
0.22104	0.236405	0.263051	0.245885	0.256777	0.23067	0.238162	0.249049	0.256418	0.250762	0.23562	0.21986	0.246482	0.257409	0.269152	0	0	0	0	0	0.21971	0.248563	0.262111	0.260836	0.238073	0.222442	0.2324	0.247441	0.260136	0.258703	0.219871	0.234575	0.251774	0.253005	0.260236	0.207612	0.230702	0.218656	0.282257	0.291083	0.240826	0.244078	0.230785	0.245587	0.2597	0.213078	0.224489	0.262806	0.257813	0.264833
0.24844	0.232327	0.244177	0.245421	0.250968	0.24554	0.24463	0.253413	0.247545	0.240168	0.25068	0.228078	0.244001	0.236313	0.247398	0.26019	0.245259	0.246486	0.236166	0.24002	0.25158	0.243479	0.24296	0.240271	0.240239	0.2373	0.239999	0.237194	0.246221	0.258475	0.239744	0.236179	0.241785	0.243147	0.259993	0.235769	0.241087	0.238097	0.249094	0.252774	0.248381	0.23002	0.235677	0.242348	0.259138	0.244936	0.239853	0.239237	0.245815	0.253609
0.24552	0.238105	0.244629	0.244066	0.24774	0.25238	0.232121	0.240909	0.237932	0.252719	0.25568	0.222277	0.242891	0.235258	0.25795	0.24737	0.247736	0.250619	0.234786	0.242039	0.24566	0.246904	0.243232	0.238318	0.244583	0.246494	0.243615	0.255312	0.229436	0.235819	0.244896	0.249228	0.255183	0.239348	0.217719	0.237795	0.250808	0.255957	0.246362	0.212575	0.239764	0.250464	0.253452	0.233619	0.23447	0.250035	0.236739	0.249409	0.244152	0.233089
0.23885	0.268691	0.243917	0.24916	0.237784	0.24236	0.256676	0.245556	0.251505	0.232095	0.24245	0.259837	0.241973	0.244505	0.232879	0.2391	0.263619	0.251242	0.247789	0.227852	0.23968	0.252648	0.247677	0.246479	0.229102	0.254303	0.240871	0.24914	0.238296	0.227215	0.237246	0.238837	0.254903	0.250231	0.227722	0.237907	0.234876	0.254893	0.242911	0.239274	0.241429	0.245663	0.25185	0.244337	0.225944	0.245249	0.24029	0.249828	0.240285	0.232466
0.25892	0.250053	0.2483	0.237341	0.231916	0.25883	0.239569	0.240208	0.241516	0.23497	0.25396	0.249829	0.245791	0.24208	0.234449	0.25687	0.227184	0.245965	0.241795	0.240457	0.25461	0.233971	0.242347	0.238857	0.237049	0.248874	0.249641	0.246161	0.235742	0.224088	0.250026	0.247223	0.249	0.229214	0.232868	0.2511	0.240618	0.242516	0.238362	0.229779	0.25644	0.243366	0.245022	0.240321	0.229211	0.251544	0.242841	0.243968	0.254263	0.23154
0.24917	0.251931	0.253348	0.227956	0.240376	0.25162	0.239017	0.259756	0.227441	0.239272	0.24552	0.251655	0.23326	0.239228	0.259107	0	0	0	0	0	0.24119	0.257215	0.254684	0.24295	0.230644	0.252839	0.246174	0.240893	0.238257	0.233998	0.241205	0.259962	0.23486	0.241399	0.234826	0.227118	0.264579	0.247527	0.237211	0.231322	0.245889	0.252738	0.250882	0.235844	0.224181	0.240273	0.244668	0.248559	0.236101	0.235883
0.25024	0.2263	0.247283	0.24177	0.249331	0.23697	0.26049	0.246132	0.249914	0.235406	0.24795	0.243062	0.238676	0.246654	0.247079	0.24123	0.244207	0.246101	0.250736	0.241331	0.2456	0.257715	0.25414	0.229069	0.238744	0.243467	0.244349	0.248688	0.237822	0.238656	0.244305	0.233281	0.23628	0.250389	0.253588	0.241559	0.23745	0.236645	0.242649	0.256599	0.243016	0.252601	0.240301	0.240729	0.237601	0.233329	0.242876	0.24543	0.251332	0.242901
0.24712	0.247585	0.251869	0.244819	0.23135	0.22858	0.225991	0.262696	0.253523	0.247451	0	0	0	0	0	0.22426	0.19066	0.21623	0.237645	0.340249	0	0	0	0	0	0	0	0	0	0	0	0	0	0	0	0	0	0	0	0	0	0	0	0	0	0.245182	0.249598	0.253107	0.241658	0.22033
0.24738	0.261393	0.245476	0.254104	0.219214	0.23755	0.247232	0.251457	0.243171	0.228559	0.24167	0.253249	0.243015	0.248928	0.229043	0.24504	0.23754	0.243655	0.239263	0.243903	0.24565	0.248296	0.245058	0.244902	0.232858	0.252795	0.243385	0.246064	0.239718	0.224802	0.249647	0.244874	0.244538	0.239992	0.222424	0.247938	0.243386	0.246032	0.2438	0.22414	0.253992	0.242068	0.244505	0.242164	0.23023	0.25453	0.238532	0.241634	0.244324	0.232223
0.25619	0.19854	0.251496	0.222272	0.211626	0.24649	0.233938	0.251231	0.237794	0.257138	0.24515	0.266568	0.250504	0.238173	0.223129	0.24417	0.239162	0.238956	0.241469	0.241567	0.25218	0.208177	0.240715	0.223349	0.257086	0.240841	0.249928	0.242247	0.237243	0.24459	0.243157	0.247395	0.239763	0.232579	0.239577	0.248873	0.257476	0.236527	0.228859	0.236295	0.261458	0.239748	0.230763	0.235581	0.245763	0.249867	0.261894	0.257054	0.217622	0.219798
0.2542	0.251573	0.252806	0.244204	0.216705	0.25244	0.247107	0.252452	0.241303	0.224199	0.25	0.255003	0.249836	0.24747	0.220839	0.24602	0.258628	0.257379	0.243526	0.214184	0.25028	0.250204	0.252008	0.247819	0.218824	0.254281	0.240355	0.24115	0.241403	0.227579	0.247027	0.243614	0.246441	0.242463	0.224792	0.244331	0.253839	0.248301	0.237068	0.220346	0.248538	0.246467	0.239495	0.241098	0.226764	0.258108	0.247334	0.243064	0.240127	0.226011
0.24331	0.239035	0.239941	0.238759	0.256989	0.24778	0.241441	0.237981	0.236854	0.244316	0.24416	0.23796	0.243639	0.240975	0.253453	0.24965	0.241818	0.248887	0.242134	0.244033	0.24697	0.241392	0.240272	0.238356	0.240816	0.241892	0.250123	0.245312	0.234347	0.239263	0.247617	0.245516	0.247161	0.234446	0.233733	0.247537	0.240755	0.247527	0.230297	0.232576	0.247789	0.249568	0.246828	0.238938	0.236628	0.246635	0.246449	0.24015	0.239321	0.240425
0.24792	0.223706	0.237513	0.27049	0.237006	0.2512	0.229377	0.242774	0.24292	0.249289	0.24895	0.233126	0.231459	0.25031	0.256522	0	0	0	0	0	0.25419	0.221591	0.238855	0.243901	0.254402	0.238239	0.255047	0.23257	0.23407	0.258672	0.235685	0.239272	0.244409	0.246275	0.250658	0.239365	0.24191	0.229021	0.270845	0.231775	0.244693	0.249086	0.239495	0.261019	0.217706	0.233183	0.249357	0.233527	0.281505	0.21875
0	0	0	0	0	0.24534	0.245646	0.24949	0.247871	0.23378	0.24519	0.243241	0.250244	0.236627	0.243479	0.11081	0.317826	0.248343	0.367884	0.233883	0.24368	0.249937	0.248232	0.249183	0.233352	0.253521	0.230552	0.243064	0.238085	0.250857	0.256628	0.248804	0.240355	0.240426	0.221984	0.238541	0.238628	0.246097	0.244976	0.243144	0.248538	0.232845	0.244366	0.241361	0.24976	0	0	0	0	0
0.25201	0.249284	0.244256	0.251168	0.226331	0.24453	0.24864	0.242186	0.249212	0.235348	0.24617	0.24419	0.243423	0.252584	0.242157	0.24585	0.249091	0.246248	0.248428	0.232443	0.24498	0.245442	0.243742	0.24509	0.242335	0.247176	0.238277	0.244161	0.246721	0.231388	0.248822	0.241163	0.242624	0.246196	0.237057	0.246268	0.235483	0.237774	0.248479	0.244217	0.248214	0.240874	0.240538	0.24514	0.233695	0.249341	0.240244	0.242634	0.246752	0.237721
0.24363	0.240734	0.255348	0.239712	0.241142	0	0	0	0	0	0	0	0	0	0	0	0	0	0	0	0.24318	0.228673	0.24008	0.244352	0.260983	0	0	0	0	0	0	0	0	0	0	0	0	0	0	0	0	0	0	0	0	0	0	0	0	0
0.24841	0.238105	0.2408	0.246111	0.246409	0.23521	0.246109	0.261339	0.254401	0.227369	0.23227	0.250474	0.244567	0.251642	0.2427	0.23688	0.246649	0.244912	0.247676	0.244269	0.23858	0.246351	0.244105	0.244927	0.244748	0.248337	0.242903	0.246699	0.235755	0.240644	0.239086	0.237943	0.244183	0.256199	0.240154	0.239655	0.232898	0.23871	0.251107	0.252517	0.232544	0.243699	0.251893	0.242757	0.243346	0.248682	0.23906	0.241215	0.249616	0.24003
0.25605	0.233973	0.239557	0.243012	0.244346	0	0	0	0	0	0.24058	0.237154	0.242347	0.241691	0.248826	0.24232	0.250945	0.249181	0.240228	0.238781	0.23155	0.247886	0.239433	0.244802	0.262243	0.221292	0.241193	0.282839	0.235176	0.227776	0.221344	0.24193	0.249473	0.253504	0.251159	0.22714	0.249882	0.262484	0.231264	0.236567	0.22823	0.243699	0.245645	0.243771	0.250824	0.230857	0.24568	0.25143	0.24534	0.253108
0.25127	0.208556	0.243352	0.231431	0.273626	0.25335	0.227684	0.239631	0.236892	0.256655	0.24448	0.209173	0.235311	0.238964	0.284238	0.24238	0.233815	0.236555	0.245645	0.246996	0.24142	0.24983	0.238073	0.244214	0.259735	0.235099	0.226442	0.233893	0.251092	0.27928	0.243402	0.246157	0.240194	0.237508	0.247106	0.2401	0.246337	0.245946	0.229094	0.249418	0	0	0	0	0	0.24658	0.244967	0.236634	0.240786	0.24884
0	0	0	0	0	0	0	0	0	0	0	0	0	0	0	0	0	0	0	0	0.26317	0.439223	0.224001	0.17934	0.176336	0	0	0	0	0	0	0	0	0	0	0.270373	0.340923	0.208258	0.173775	0.200269	0.230823	0.253014	0.239333	0.250867	0.243301	0	0	0	0	0
0.23351	0.242469	0.254783	0.243113	0.249331	0.23037	0.232905	0.23962	0.253022	0.265293	0.25738	0.226216	0.238653	0.242093	0.251352	0.24217	0.233227	0.231369	0.242886	0.270224	0.23736	0.244782	0.236463	0.251111	0.254614	0.242774	0.252602	0.243247	0.232846	0.242101	0.228057	0.239055	0.240656	0.247642	0.265063	0.218979	0.244575	0.232054	0.24878	0.277175	0.223099	0.237256	0.242591	0.255805	0.264351	0.232937	0.230017	0.246312	0.237394	0.277334
0.25326	0.24762	0.248232	0.256437	0.216987	0.23697	0.247713	0.243735	0.260229	0.236656	0.2439	0.252389	0.247309	0.261279	0.222975	0.21842	0.241498	0.235265	0.26755	0.265502	0.25331	0.248635	0.240658	0.249221	0.230703	0.242573	0.236498	0.231989	0.247393	0.262769	0.240714	0.248643	0.238979	0.241859	0.244161	0.2346	0.235757	0.228688	0.260375	0.258942	0	0	0	0	0	0.23968	0.248104	0.258624	0.242067	0.2215
0.25703	0.238176	0.230916	0.234844	0.27266	0.25022	0.245575	0.226742	0.219521	0.266519	0.27346	0.237208	0.234937	0.205605	0.265269	0.27181	0.239162	0.223398	0.19949	0.280468	0.26068	0.236059	0.231768	0.210181	0.268954	0.267519	0.235396	0.233753	0.239942	0.240189	0.252747	0.235411	0.24015	0.237048	0.246408	0.272065	0.23085	0.236979	0.234558	0.232773	0.260329	0.238278	0.238075	0.236055	0.242829	0.241782	0.230878	0.240097	0.241143	0.242961
0.22656	0.234545	0.244471	0.268094	0.250014	0.22651	0.250172	0.247342	0.262184	0.239861	0.24587	0.22994	0.247128	0.241414	0.248425	0.22475	0.248503	0.245195	0.262509	0.247043	0.23815	0.246672	0.244355	0.250673	0.247562	0.23291	0.236865	0.240806	0.256898	0.252011	0.240603	0.23162	0.245753	0.250113	0.247136	0.24324	0.240298	0.241925	0.250322	0.249161	0.24666	0.241747	0.242581	0.2451	0.24552	0.25235	0.233797	0.22985	0.254236	0.249872
0.24177	0.230592	0.244346	0.253401	0.248635	0	0	0	0	0	0.26797	0.215277	0.235164	0.234692	0.25664	0	0	0	0	0	0.21789	0.240786	0.239638	0.274329	0.255014	0	0	0	0	0	0.238518	0.235217	0.251957	0.263415	0.221726	0.245656	0.228906	0.23772	0.241865	0.261709	0.215712	0.23489	0.266925	0.272711	0.223633	0	0	0	0	0
0.2428	0.244437	0.234949	0.235597	0.256412	0.24966	0.245218	0.247557	0.244286	0.234358	0.24985	0.249489	0.246154	0.238009	0.240929	0.24012	0.244136	0.241594	0.241018	0.239749	0.2564	0.238484	0.243663	0.235415	0.243618	0.246371	0.248034	0.240366	0.242904	0.235713	0.25103	0.240613	0.233387	0.240899	0.249747	0.250443	0.23809	0.23529	0.240806	0.247709	0.238032	0.244205	0.243731	0.241795	0.236355	0.240664	0.245714	0.237849	0.240338	0.254687
0	0	0	0	0	0.23416	0.260009	0.24144	0.240739	0.252554	0	0	0	0	0	0	0	0	0	0	0.25008	0.231973	0.23534	0.248369	0.251824	0	0	0	0	0	0	0	0	0	0	0	0	0	0	0	0	0	0	0	0	0	0	0	0	0
0.24497	0.236495	0.242991	0.229737	0.264612	0.25666	0.245664	0.234329	0.233407	0.24982	0.26426	0.22831	0.232513	0.247332	0.243337	0	0	0	0	0	0	0	0	0	0	0	0	0	0	0	0.243558	0.246226	0.233968	0.237758	0.255318	0.245878	0.23769	0.242484	0.238636	0.246833	0.250091	0.247811	0.231688	0.24381	0.242936	0	0	0	0	0
0.25833	0.236227	0.231029	0.24453	0.247622	0.24565	0.24267	0.243882	0.249588	0.264575	0.25617	0.238748	0.236399	0.242821	0.246182	0.2485	0.239002	0.226715	0.238949	0.266966	0.24798	0.265367	0.248187	0.257106	0.210701	0.252281	0.233203	0.235774	0.247525	0.248429	0.249346	0.228767	0.225409	0.245592	0.269617	0.237996	0.224183	0.228183	0.233917	0.300955	0.250326	0.223347	0.231419	0.242941	0.267375	0.246009	0.229948	0.236946	0.252243	0.255827
0.25432	0.262717	0.252264	0.250954	0.217093	0.25419	0.257781	0.251378	0.225812	0.227145	0.25587	0.259157	0.261268	0.240912	0.218596	0.24431	0.259733	0.248796	0.247676	0.224275	0.25336	0.243087	0.26396	0.240847	0.213197	0.252996	0.245141	0.238237	0.235255	0.22987	0.253595	0.243534	0.247677	0.236273	0.223487	0.255832	0.248167	0.24015	0.235015	0.226272	0.253232	0.248546	0.248871	0.239215	0.212052	0.259651	0.246955	0.245355	0.242106	0.217505
0.2373	0.248819	0.245487	0.237793	0.250073	0.23438	0.249299	0.242673	0.248447	0.239296	0.23207	0.250331	0.258991	0.244957	0.240197	0.23523	0.2482	0.248524	0.253607	0.24231	0.22881	0.261229	0.25634	0.257194	0.226947	0.242595	0.24311	0.246	0.237835	0.2489	0.246636	0.239822	0.250688	0.237574	0.239137	0.248873	0.246119	0.241043	0.239839	0.233317	0.246168	0.231812	0.256011	0.23645	0.235777	0.25169	0.24376	0.239839	0.239599	0.239529
0.2549	0.230718	0.243104	0.228533	0.257908	0.23518	0.234705	0.273662	0.235826	0.239107	0.24289	0.230262	0.240999	0.243626	0.256982	0.24936	0.22508	0.247154	0.232467	0.260486	0.23792	0.237896	0.262349	0.239094	0.244242	0.228743	0.22984	0.239882	0.237717	0.254332	0	0	0	0	0	0.241614	0.234167	0.245064	0.23431	0.25864	0.24182	0.248684	0.229882	0.237464	0.254821	0.2411	0.238474	0.24015	0.243466	0.266504
0.24555	0.251144	0.24211	0.25034	0.234296	0.25112	0.246394	0.240717	0.244387	0.243385	0.25475	0.248057	0.229963	0.245636	0.239312	0.25013	0.24615	0.240054	0.250008	0.238521	0.26072	0.235238	0.234467	0.231697	0.245043	0.261497	0.243706	0.235376	0.247037	0.235713	0.247751	0.239742	0.245409	0.241031	0.237573	0.254785	0.25225	0.243183	0.23244	0.229961	0.250728	0.24231	0.24571	0.240334	0.237479	0.252394	0.240451	0.241817	0.247293	0.235048
0.24532	0.248032	0.236451	0.245635	0.248482	0.22384	0.224387	0.251209	0.255629	0.247581	0.23461	0.236474	0.241656	0.252572	0.258493	0.24044	0.234029	0.246044	0.246234	0.253275	0	0	0	0	0	0.263206	0.236957	0.241817	0.232319	0.23764	0.23196	0.244462	0.236957	0.244146	0.26183	0.222442	0.252341	0.237054	0.2461	0.24074	0.236243	0.265614	0.242968	0.238622	0.220791	0.229471	0.242117	0.25685	0.234557	0.238268
0.26299	0.239858	0.236971	0.23458	0.242886	0.26335	0.235578	0.235041	0.236578	0.244893	0.26537	0.249972	0.269369	0.213798	0.220839	0.24523	0.237487	0.243519	0.233169	0.260274	0.26334	0.237557	0.237086	0.228605	0.249304	0	0	0	0	0	0.261134	0.242033	0.234484	0.239703	0.233961	0.260475	0.244907	0.237323	0.233591	0.230566	0	0	0	0	0	0.249442	0.246197	0.240032	0.234095	0.246212
0	0	0	0	0	0.24127	0.229893	0.247184	0.230023	0.268169	0.24564	0.266138	0.256079	0.220017	0.24146	0.23429	0.230285	0.257039	0.232015	0.264948	0.23761	0.228317	0.254537	0.230345	0.265928	0.239836	0.245245	0.233452	0.238296	0.263361	0.229351	0.240968	0.243903	0.24199	0.262695	0.233364	0.241499	0.244097	0.241068	0.253696	0.218416	0.261261	0.249183	0.252092	0.233923	0.209119	0.254528	0.262914	0.246568	0.243296
0.23007	0.252253	0.235864	0.259875	0.250933	0.21901	0.249299	0.265545	0.247645	0.24586	0.22871	0.253428	0.242517	0.253439	0.252568	0.23467	0.259572	0.248411	0.244679	0.24218	0.22321	0.253986	0.253358	0.252988	0.245878	0.227849	0.265964	0.247011	0.231674	0.240735	0.222102	0.251725	0.246559	0.247103	0.248669	0.231817	0.253599	0.25057	0.238466	0.233725	0.232734	0.256299	0.256043	0.225403	0.242115	0.216969	0.25608	0.259269	0.254329	0.226785
0.24634	0.237389	0.252874	0.248207	0.234756	0	0	0	0	0	0.25769	0.230584	0.242755	0.24448	0.241602	0.23653	0.236346	0.250744	0.247639	0.250147	0	0	0	0	0	0.247299	0.239425	0.246634	0.237374	0.243361	0.228916	0.257785	0.248989	0.243817	0.231714	0	0	0	0	0	0.238892	0.241597	0.246613	0.250169	0.237935	0.247116	0.249552	0.235344	0.239836	0.244951
0.26703	0.227319	0.22868	0.225371	0.265508	0.28699	0.233315	0.229637	0.223707	0.236267	0.27676	0.233663	0.241305	0.216964	0.246607	0.28315	0.224154	0.235117	0.234097	0.232231	0.22854	0.229619	0.22408	0.227066	0.320802	0.274869	0.234179	0.226129	0.236611	0.244438	0.276613	0.240258	0.221247	0.237679	0.241793	0.25208	0.234979	0.236968	0.238545	0.242297	0.232778	0.247019	0.245226	0.232105	0.254973	0.27023	0.240336	0.216183	0.236972	0.2561
0.29865	0.226335	0.250638	0.199888	0.228098	0.26921	0.23139	0.231254	0.202989	0.276289	0.30467	0.235525	0.224933	0.198142	0.244978	0.30186	0.230018	0.251117	0.198625	0.222965	0.25266	0.222376	0.229535	0.21127	0.296055	0.26162	0.270096	0.235591	0.230213	0.207184	0.26139	0.255368	0.237097	0.252926	0.196984	0.277309	0.24835	0.240032	0.22248	0.202008	0.244	0.252555	0.241871	0.233395	0.217964	0.259998	0.274052	0.250753	0.218137	0.204017
0.2793	0.216158	0.242483	0.223941	0.243534	0.2574	0.222961	0.250168	0.238358	0.242808	0.23403	0.242579	0.242426	0.250712	0.256097	0	0	0	0	0	0.27476	0.215401	0.238197	0.236829	0.241605	0.25313	0.250536	0.238817	0.240416	0.228277	0.244138	0.254371	0.241871	0.232593	0.238545	0.255209	0.244621	0.231968	0.236506	0.242252	0.241195	0.260215	0.240667	0.238319	0.232266	0.237444	0.262618	0.246097	0.239651	0.225844
0.25809	0.25744	0.241828	0.23586	0.220298	0.26643	0.262254	0.243679	0.234711	0.227593	0.27008	0.25622	0.244035	0.236275	0.221228	0.26308	0.256061	0.245376	0.237131	0.225373	0.26922	0.257518	0.246271	0.233224	0.214504	0.263028	0.239746	0.230667	0.233083	0.241251	0.261401	0.24075	0.232667	0.23643	0.240655	0.272923	0.235952	0.226839	0.225159	0.244716	0.263112	0.242666	0.234258	0.231736	0.245124	0.269123	0.237072	0.229968	0.236708	0.244344
0.25057	0.262394	0.246391	0.24985	0.218519	0.24472	0.237181	0.245759	0.240714	0.250739	0.24542	0.256632	0.248137	0.244417	0.233351	0.23953	0.258752	0.250223	0.247576	0.232372	0.23179	0.264868	0.249208	0.252287	0.233564	0.258112	0.237508	0.225581	0.237559	0.260706	0.238027	0.242102	0.251118	0.245079	0.232063	0.20534	0.203172	0.257269	0.268767	0.291869	0.25103	0.242068	0.238774	0.241111	0.242373	0.246904	0.24491	0.236602	0.240866	0.253897
0.24777	0.25329	0.249655	0.240176	0.249602	0.2475	0.238162	0.253345	0.242231	0.251246	0.24713	0.234469	0.247219	0.239379	0.247575	0.24287	0.233048	0.249815	0.23989	0.257772	0.24526	0.234435	0.247223	0.248144	0.246632	0.233245	0.262474	0.247237	0.241706	0.234999	0.236834	0.249583	0.249817	0.240926	0.238378	0.236415	0.248384	0.247409	0.234414	0.250144	0.243888	0.254691	0.240968	0.233	0.251994	0.246445	0.251897	0.238753	0.235494	0.240152
0.22849	0.250858	0.240167	0.240616	0.267311	0.22897	0.232103	0.230745	0.225662	0.30244	0	0	0	0	0	0.22417	0.227433	0.245082	0.239463	0.272502	0.22881	0.229708	0.235	0.229619	0.296337	0.226364	0.233605	0.240452	0.251461	0.271966	0.235295	0.234575	0.237172	0.239914	0.274991	0.230069	0.236992	0.241806	0.247081	0.260409	0.227816	0.231938	0.238925	0.247154	0.280142	0	0	0	0	0
0.24429	0.217088	0.237513	0.239499	0.274757	0.24271	0.222124	0.230541	0.242156	0.277573	0.2302	0.225607	0.222916	0.236125	0.305839	0.22654	0.24353	0.242138	0.246498	0.267238	0.22993	0.224909	0.229693	0.247669	0.286731	0.22509	0.238472	0.25686	0.246498	0.24984	0.224723	0.2435	0.24857	0.25169	0.24785	0.220872	0.249264	0.248688	0.243643	0.250975	0.222518	0.242539	0.248753	0.244863	0.257101	0.21622	0.263825	0.247323	0.24501	0.245194
0.24515	0.242863	0.241703	0.248282	0.244135	0.236	0.233653	0.235685	0.243685	0.264657	0.23922	0.243903	0.244058	0.238926	0.265422	0.24867	0.234118	0.231732	0.240153	0.263767	0.2342	0.230546	0.236292	0.231009	0.286813	0.244796	0.247173	0.220193	0.241916	0.268612	0.238674	0.241449	0.237419	0.243094	0.250066	0.227786	0.244552	0.237323	0.239734	0.249357	0.238926	0.24796	0.236344	0.244811	0.244456	0.241268	0.244645	0.237355	0.243703	0.248414
0.24948	0.245671	0.247995	0.242397	0.24186	0.24022	0.254378	0.244685	0.249049	0.23721	0.24743	0.242919	0.250878	0.237771	0.243089	0.24675	0.248182	0.247097	0.241131	0.242169	0.23923	0.250062	0.249627	0.240509	0.235871	0.250192	0.247713	0.246032	0.236663	0.230113	0.244305	0.245241	0.246419	0.23973	0.234325	0.240479	0.24143	0.242742	0.242963	0.24074	0.247543	0.245307	0.244763	0.238267	0.232859	0.247798	0.246955	0.24371	0.238991	0.235443
0.23595	0.241306	0.281733	0.2398	0.222207	0	0	0	0	0	0.23033	0.241451	0.27952	0.247043	0.226021	0	0	0	0	0	0	0	0	0	0	0.263195	0.230655	0.243075	0.236506	0.239385	0.275408	0.221091	0.23371	0.235471	0.24826	0	0	0	0	0	0.241094	0.233179	0.247516	0.244587	0.251249	0	0	0	0	0
0.23146	0.264595	0.245792	0.237529	0.251793	0.2391	0.23278	0.22837	0.231577	0.285305	0.2333	0.247824	0.244715	0.239379	0.261763	0.23945	0.22902	0.243678	0.253181	0.2537	0.24038	0.240001	0.242404	0.25782	0.235012	0	0	0	0	0	0.227767	0.241529	0.245753	0.251007	0.244328	0.242705	0.236535	0.240118	0.247172	0.246122	0.230264	0.241574	0.249441	0.243244	0.253727	0.230835	0.243197	0.252484	0.240892	0.25004
0.24732	0.259765	0.240608	0.24364	0.235934	0.2443	0.270897	0.250406	0.244437	0.226544	0.24001	0.267374	0.253813	0.242382	0.226233	0.24573	0.25353	0.247584	0.24399	0.234638	0.24686	0.254789	0.249208	0.245365	0.228972	0.237334	0.249411	0.242452	0.240139	0.246411	0.238629	0.240945	0.244925	0.239138	0.251933	0.270651	0.237713	0.23915	0.231133	0.228933	0.246381	0.243573	0.238731	0.237279	0.244167	0.243627	0.244416	0.243323	0.237883	0.247442
0.24936	0.241038	0.241782	0.243414	0.244865	0.24288	0.225367	0.248823	0.242494	0.2522	0.23908	0.238479	0.243593	0.240937	0.253902	0.25168	0.235829	0.242681	0.246059	0.245367	0.25666	0.235434	0.239399	0.237179	0.248104	0.23539	0.242363	0.248656	0.24867	0.23978	0.245476	0.247452	0.238269	0.241123	0.241292	0.246847	0.243477	0.243613	0.240728	0.234723	0.229247	0.253634	0.256602	0.248748	0.222661	0.241391	0.250667	0.250043	0.245881	0.223535
0.28185	0.228679	0.244821	0.228345	0.225707	0.24255	0.252435	0.244267	0.250352	0.235689	0.28066	0.213809	0.234257	0.232556	0.245592	0	0	0	0	0	0.23292	0.261693	0.246645	0.234539	0.253672	0	0	0	0	0	0	0	0	0	0	0	0	0	0	0	0	0	0	0	0	0.229482	0.258527	0.249118	0.241064	0.236157
0	0	0	0	0	0	0	0	0	0	0.23215	0.25008	0.24178	0.257296	0.247846	0	0	0	0	0	0	0	0	0	0	0	0	0	0	0	0.23428	0.252344	0.246807	0.241833	0.236996	0	0	0	0	0	0	0	0	0	0	0	0	0	0	0
0	0	0	0	0	0.23425	0.268598	0.250395	0.240075	0.23807	0.22683	0.262862	0.229079	0.255336	0.260795	0.23296	0.236952	0.257062	0.267813	0.228395	0.23149	0.262674	0.228979	0.237042	0.270708	0.238362	0.257435	0.249473	0.236137	0.229096	0	0	0	0	0	0.240768	0.239646	0.23843	0.247786	0.249584	0.245744	0.242654	0.235785	0.243507	0.250216	0.242397	0.230453	0.23428	0.246541	0.275162
0.252	0.25998	0.25301	0.23911	0.222478	0.24915	0.25967	0.246799	0.245941	0.231164	0.25155	0.261931	0.25285	0.239705	0.227744	0.2508	0.251373	0.250257	0.23841	0.226955	0.25012	0.258268	0.253823	0.236942	0.230067	0.255107	0.240894	0.245957	0.24218	0.220477	0.247807	0.241987	0.240914	0.246196	0.23859	0.251768	0.24461	0.240774	0.240322	0.217776	0.247163	0.239553	0.254312	0.232723	0.227752	0.265321	0.239796	0.241419	0.23787	0.231767
0.24563	0.244526	0.245047	0.241168	0.247363	0.24938	0.243811	0.241881	0.24208	0.245365	0.24728	0.241523	0.238041	0.242997	0.239643	0.24778	0.239127	0.24532	0.240943	0.237353	0.24521	0.244871	0.248981	0.236779	0.24104	0.252091	0.241399	0.242	0.238336	0.24245	0.243146	0.245894	0.247108	0.239822	0.229771	0.240623	0.242391	0.248118	0.242937	0.238215	0.245911	0.24069	0.243043	0.244692	0.242799	0.248123	0.244163	0.246409	0.241328	0.238329
0.2427	0.212491	0.26095	0.264744	0.231492	0.21984	0.209258	0.251163	0.301814	0.235442	0.21182	0.179204	0.267998	0.328348	0.224522	0.19131	0.191979	0.261648	0.354179	0.221242	0.23888	0.225997	0.247654	0.275956	0.23022	0.217639	0.209075	0.246785	0.292206	0.260342	0.172699	0.165392	0.272043	0.347377	0.278512	0.236671	0.224629	0.244753	0.253695	0.255994	0.166914	0.149564	0.269882	0.379968	0.274899	0.261877	0.238233	0.246376	0.24769	0.215242
0.29259	0.238158	0.22824	0.22719	0.225188	0.29747	0.2215	0.212259	0.246191	0.228701	0.24127	0.24231	0.238959	0.242482	0.259072	0.25686	0.23082	0.242874	0.233796	0.251032	0.25771	0.238984	0.242676	0.237305	0.241005	0.253588	0.244338	0.247419	0.232043	0.23336	0.244328	0.249422	0.230484	0.257947	0.231608	0.239555	0.246474	0.232935	0.252375	0.241345	0.234265	0.217627	0.291903	0.181834	0.290827	0	0	0	0	0
0.24587	0.263342	0.247215	0.241042	0.227827	0.24671	0.255358	0.24092	0.24361	0.233509	0.23871	0.252783	0.251694	0.247345	0.231923	0.24092	0.255989	0.242579	0.250171	0.229327	0.24166	0.258107	0.24423	0.242925	0.233411	0.25027	0.237772	0.239452	0.244286	0.234605	0.248532	0.239788	0.240452	0.24755	0.237923	0.248506	0.231788	0.235548	0.249473	0.243265	0.247252	0.236739	0.240097	0.253316	0.238027	0.257941	0.236222	0.236194	0.250963	0.239468
0.25442	0.269102	0.236508	0.232586	0.239669	0.24973	0.247446	0.232701	0.224471	0.252872	0.24439	0.239804	0.247434	0.224188	0.235948	0.25702	0.218521	0.234449	0.231112	0.257264	0.25199	0.217381	0.235227	0.230333	0.258275	0.238417	0.245325	0.258753	0.244786	0.23418	0.242711	0.246593	0.234957	0.248299	0.242385	0.242015	0.24827	0.251538	0.235813	0.236991	0.252025	0.256827	0.249957	0.228576	0.213237	0.246087	0.257516	0.250366	0.233078	0.222396
0.25001	0.246422	0.246108	0.245622	0.244276	0.25149	0.251206	0.232158	0.23718	0.252719	0.2523	0.246714	0.248227	0.24835	0.230577	0.25647	0.254617	0.231007	0.244328	0.247409	0.2494	0.240144	0.233843	0.248082	0.258805	0.25408	0.252384	0.241301	0.237546	0.238839	0.259316	0.244508	0.235452	0.227624	0.242734	0.240601	0.23912	0.244667	0.244309	0.260303	0.239686	0.24409	0.243946	0.242322	0.241857	0.255223	0.243083	0.242495	0.245894	0.230476
0.25545	0.221613	0.253236	0.240741	0.241047	0.26767	0.221857	0.250779	0.233758	0.235135	0	0	0	0	0	0.25476	0.282941	0.228539	0.211665	0.254786	0.26282	0.225908	0.248346	0.238631	0.236495	0.263363	0.247976	0.224107	0.240218	0.238763	0.261636	0.243855	0.225387	0.249403	0.232503	0.266443	0.242379	0.220344	0.244518	0.237036	0.262263	0.240334	0.232742	0.242269	0.236552	0.255648	0.247311	0.231204	0.24303	0.238481
0.25273	0.254918	0.237298	0.244066	0.229524	0.25309	0.254378	0.244233	0.233219	0.234723	0.25102	0.243993	0.242902	0.245259	0.231569	0.25502	0.252977	0.244516	0.239212	0.236114	0.25177	0.265385	0.243368	0.238006	0.232281	0.248818	0.24552	0.243634	0.242627	0.236881	0.248588	0.242056	0.247108	0.238639	0.242567	0.242383	0.241018	0.242763	0.243564	0.242433	0.246045	0.250188	0.241387	0.240729	0.238285	0.249711	0.248633	0.240097	0.237434	0.236233
0.22844	0.247924	0.248108	0.269838	0.246844	0.2303	0.247446	0.249807	0.257948	0.245554	0.23542	0.248612	0.244216	0.256617	0.24427	0.24705	0.23795	0.248015	0.242924	0.251351	0.23605	0.243943	0.250228	0.255479	0.244795	0.234977	0.236853	0.246882	0.251777	0.241509	0.230276	0.235114	0.248419	0.24688	0.240564	0.233531	0.240686	0.245946	0.247224	0.246697	0.232141	0.241839	0.248613	0.251513	0.241082	0.239389	0.242462	0.247581	0.248983	0.243387
0.22426	0.237228	0.24499	0.244217	0.266321	0.22597	0.242225	0.247184	0.242319	0.270903	0.23201	0.237709	0.244012	0.241791	0.273661	0.22733	0.24738	0.242579	0.250911	0.27426	0.22923	0.237004	0.243379	0.247593	0.279514	0.229514	0.232641	0.228968	0.249038	0.283984	0.230198	0.2236	0.221312	0.253465	0.306534	0.231984	0.226767	0.21914	0.245185	0.310056	0.233605	0.233224	0.236785	0.250183	0.280552	0.236135	0.234613	0.227075	0.249366	0.285673
0.22263	0.226496	0.242392	0.304041	0.228358	0.23312	0.25812	0.246064	0.247507	0.243845	0.24655	0.267678	0.245519	0.244191	0.227673	0.26346	0.223761	0.230396	0.222072	0.27197	0.20296	0.236094	0.256045	0.220157	0.309617	0.249879	0.243213	0.238226	0.235834	0.248505	0.241963	0.238906	0.24071	0.243173	0.251417	0	0	0	0	0	0.245475	0.23914	0.238376	0.237371	0.258666	0.249062	0.241163	0.236667	0.235982	0.255963
0.27521	0.235851	0.236395	0.221205	0.249932	0.24341	0.223104	0.226652	0.219759	0.262819	0.26578	0.23608	0.238064	0.229817	0.244423	0.24939	0.236916	0.240688	0.244993	0.239312	0.26212	0.240233	0.241497	0.242386	0.235118	0.253465	0.243362	0.246462	0.238836	0.246123	0.260844	0.237817	0.237548	0.238888	0.243341	0.249786	0.242905	0.238409	0.241826	0.241708	0.260329	0.230353	0.235011	0.2446	0.247708	0.254955	0.244875	0.241602	0.240628	0.248505
0.25326	0.251913	0.271929	0.23172	0.21264	0.25323	0.260098	0.275596	0.259025	0.177224	0.28408	0.207562	0.266446	0.206121	0.225442	0.2487	0.252211	0.26115	0.244516	0.218185	0.27553	0.230636	0.249786	0.216977	0.239498	0.258168	0.249032	0.239247	0.233162	0.226881	0.267	0.245493	0.22	0.235247	0.247	0.253227	0.248887	0.238548	0.235865	0.230807	0.253478	0.231571	0.252097	0.239346	0.219454	0.259584	0.234889	0.25043	0.242753	0.23078
0.24713	0.259246	0.24045	0.2531	0.227804	0.25351	0.236754	0.233334	0.239812	0.2553	0.25484	0.259139	0.231493	0.250976	0.231746	0.25584	0.243565	0.230203	0.246008	0.252567	0.25998	0.232723	0.232789	0.230783	0.258852	0.233625	0.251133	0.259688	0.235979	0.229643	0.247294	0.237554	0.233398	0.250968	0.24489	0.24521	0.240115	0.242323	0.247891	0.242826	0.25283	0.249247	0.234516	0.243218	0.233999	0.245707	0.250253	0.243591	0.237711	0.236719
0.23263	0.242505	0.246707	0.256086	0.244123	0.23687	0.252988	0.242401	0.251668	0.239602	0.23947	0.249668	0.243151	0.239153	0.259473	0.23177	0.242068	0.250608	0.255588	0.244635	0.22911	0.24455	0.249094	0.237805	0.258793	0	0	0	0	0	0.244629	0.230806	0.236505	0.24776	0.259143	0.239532	0.22687	0.236849	0.252022	0.262178	0.244268	0.233695	0.241613	0.245482	0.251584	0.232099	0.23852	0.254054	0.253774	0.249797
0.22279	0.251269	0.239681	0.252711	0.262904	0.25662	0.235524	0.241644	0.238508	0.244163	0.25503	0.230727	0.248182	0.237796	0.245261	0	0	0	0	0	0.2514	0.232705	0.251124	0.236516	0.244548	0	0	0	0	0	0.242175	0.250682	0.234269	0.240453	0.247728	0.252681	0.248647	0.234581	0.241839	0.23052	0	0	0	0	0	0.244835	0.254861	0.233	0.24534	0.237995
0	0	0	0	0	0.23707	0.240906	0.239009	0.251017	0.25464	0	0	0	0	0	0.23835	0.248235	0.239047	0.249482	0.250596	0.22923	0.251114	0.219397	0.260098	0.26926	0	0	0	0	0	0	0	0	0	0	0	0	0	0	0	0	0	0	0	0	0.234682	0.243921	0.247226	0.234385	0.258773
0	0	0	0	0	0.24629	0.250725	0.251401	0.230299	0.243833	0.24638	0.261323	0.240625	0.251554	0.230235	0	0	0	0	0	0.24292	0.239269	0.252416	0.237142	0.248268	0.232396	0.234259	0.253548	0.244325	0.252663	0.238239	0.236385	0.247409	0.234433	0.260449	0	0	0	0	0	0	0	0	0	0	0	0	0	0	0
0.25304	0.267617	0.248763	0.250139	0.209423	0.24688	0.246109	0.250372	0.242832	0.239461	0.24241	0.249131	0.252782	0.246905	0.228724	0.246	0.22549	0.238979	0.248153	0.268489	0.23624	0.253059	0.244196	0.244389	0.234353	0.244405	0.241399	0.246269	0.240955	0.234559	0.240068	0.246146	0.244075	0.235589	0.230697	0.238129	0.24167	0.248355	0.240806	0.241345	0.245185	0.243067	0.247226	0.238477	0.23523	0.237902	0.250874	0.257989	0.241948	0.221317
0.24523	0.217571	0.237242	0.252096	0.261773	0.24255	0.210149	0.24265	0.235889	0.278941	0.24463	0.218357	0.236535	0.253175	0.26338	0.2461	0.194154	0.235083	0.247764	0.282994	0.23672	0.241446	0.240488	0.238882	0.245278	0.228654	0.238357	0.218882	0.258715	0.284667	0.224522	0.233636	0.221064	0.251533	0.300204	0.242082	0.227877	0.228452	0.248479	0.273304	0.242368	0.236337	0.22772	0.251671	0.265156	0.242028	0.239911	0.234753	0.246686	0.257558
0.24942	0.239947	0.236745	0.243878	0.250862	0.24367	0.25003	0.245035	0.241203	0.23721	0.2467	0.242274	0.245225	0.2386	0.249676	0.24192	0.24918	0.245569	0.236642	0.247728	0.23629	0.250579	0.248505	0.232411	0.244984	0.247321	0.242765	0.245194	0.237453	0.24981	0.246179	0.239181	0.243935	0.238849	0.247895	0.254852	0.236878	0.251688	0.212441	0.253076	0.241541	0.24123	0.24929	0.238583	0.246143	0.244902	0.241795	0.24671	0.222401	0.246349
0.23259	0.235296	0.245668	0.249549	0.249272	0.25636	0.233154	0.245635	0.238208	0.242171	0.23743	0.234702	0.24859	0.248048	0.253902	0.24065	0.231337	0.253439	0.254685	0.24545	0.24164	0.230885	0.260887	0.242862	0.244913	0.236842	0.247173	0.24872	0.253356	0.234908	0.236131	0.240739	0.243957	0.24914	0.24325	0.232563	0.238456	0.245548	0.246022	0.239697	0.26623	0.246444	0.243968	0.220373	0.246735	0.23788	0.246116	0.25028	0.244509	0.240121
0.28494	0.212491	0.241263	0.215835	0.248188	0.25701	0.233653	0.2436	0.245891	0.23596	0.2632	0.221132	0.23334	0.234102	0.260878	0.27762	0.222531	0.255114	0.222122	0.230271	0.26721	0.240429	0.251691	0.226715	0.229455	0	0	0	0	0	0.268884	0.238253	0.240086	0.22999	0.231714	0.263737	0.226722	0.234193	0.2401	0.247059	0.241776	0.23373	0.279204	0.22456	0.22795	0	0	0	0	0
0.25165	0.249427	0.250197	0.242209	0.223327	0.25588	0.247927	0.251672	0.243096	0.229113	0.24921	0.250134	0.248771	0.249116	0.225454	0.25309	0.245829	0.251468	0.250184	0.222422	0.24977	0.239287	0.247427	0.246404	0.233164	0.249913	0.231573	0.224387	0.245602	0.248702	0.244796	0.242766	0.234376	0.243949	0.243099	0.231883	0.232806	0.241194	0.24044	0.250416	0.24875	0.239518	0.226193	0.242507	0.243802	0.255816	0.238084	0.235559	0.240826	0.236415
0.23624	0.245045	0.248198	0.240515	0.23399	0.24484	0.248248	0.248755	0.251493	0.22645	0.23885	0.247681	0.250992	0.243651	0.235216	0.24968	0.248022	0.239477	0.241394	0.23393	0.24795	0.254414	0.238492	0.236566	0.237767	0.238741	0.25957	0.256806	0.235729	0.229309	0.259249	0.237852	0.234462	0.247169	0.23346	0.235179	0.240389	0.242075	0.245956	0.240377	0.233997	0.235889	0.254215	0.246944	0.232722	0.245204	0.237429	0.233462	0.2382	0.25171
0.24958	0.257851	0.242788	0.248859	0.237572	0.24371	0.253362	0.241666	0.23797	0.248488	0.23434	0.264473	0.240183	0.245184	0.2569	0.25567	0.256952	0.24387	0.242096	0.244989	0.25164	0.253291	0.238708	0.234776	0.247374	0.24817	0.24319	0.240323	0.238467	0.250933	0.253383	0.24319	0.238935	0.235261	0.248928	0.247404	0.237564	0.239419	0.237512	0.242524	0.247241	0.238588	0.238914	0.241124	0.251721	0.245327	0.236957	0.24457	0.242397	0.246546
0.25358	0.238659	0.236112	0.192497	0.295212	0.25046	0.227505	0.242503	0.24658	0.248241	0.2595	0.231372	0.23581	0.242143	0.25553	0.24102	0.234403	0.245682	0.230749	0.273044	0.24499	0.23638	0.243515	0.252638	0.242405	0.248851	0.248723	0.219731	0.252922	0.249006	0.215199	0.253753	0.253839	0.257382	0.233217	0	0	0	0	0	0.252785	0.24015	0.250387	0.233276	0.235139	0.217495	0.250081	0.254151	0.251042	0.245042
0.2478	0.251198	0.250672	0.242686	0.231421	0.25542	0.232281	0.242006	0.237794	0.245907	0.24108	0.255755	0.253269	0.246	0.232218	0.26205	0.244029	0.234812	0.241319	0.237495	0.25844	0.238859	0.237767	0.230533	0.243606	0.250181	0.243959	0.240054	0.242351	0.240705	0.252424	0.245046	0.242419	0.231436	0.240169	0.259072	0.25337	0.227366	0.232767	0.23622	0.254104	0.237704	0.245548	0.236595	0.239607	0.248715	0.25069	0.242054	0.237276	0.23476
0	0	0	0	0	0	0	0	0	0	0	0	0	0	0	0	0	0	0	0	0	0	0	0	0	0	0	0	0	0	0	0	0	0	0	0	0	0	0	0	0	0	0	0	0	0.237444	0.240623	0.243323	0.244113	0.2537
0.24293	0.27123	0.243104	0.238959	0.243486	0.24678	0.260846	0.236974	0.2399	0.236679	0.25114	0.26834	0.244273	0.240887	0.235192	0.24984	0.239965	0.250121	0.237482	0.242263	0.24689	0.252916	0.239728	0.235202	0.239839	0.23596	0.260511	0.260398	0.234452	0.214847	0.239031	0.254474	0.248806	0.237613	0.229756	0	0	0	0	0	0.236657	0.268749	0.263559	0.223783	0.211566	0.24564	0.260194	0.244624	0.233633	0.220588
0.2698	0.205659	0.251541	0.228709	0.247705	0	0	0	0	0	0.22857	0.251405	0.244975	0.256831	0.24833	0.26723	0.211266	0.250336	0.22952	0.247999	0	0	0	0	0	0.260402	0.226901	0.206011	0.236611	0.300312	0	0	0	0	0	0	0	0	0	0	0.229817	0.258217	0.250495	0.243375	0.23064	0	0	0	0	0
0.26117	0.232005	0.247249	0.241732	0.232764	0.2754	0.214354	0.243803	0.222867	0.2485	0	0	0	0	0	0.23914	0.252389	0.245976	0.242799	0.245981	0.28552	0.211923	0.234524	0.232248	0.239333	0.233212	0.264816	0.228581	0.242561	0.248429	0.227611	0.266503	0.232882	0.253241	0.233779	0	0	0	0	0	0.234399	0.254094	0.240624	0.258807	0.22602	0.222683	0.258746	0.231473	0.265587	0.241807
0.25776	0.225817	0.236564	0.23315	0.260076	0.25713	0.2269	0.248733	0.247119	0.23378	0.24096	0.239231	0.248624	0.258628	0.233552	0.25307	0.22467	0.249079	0.246748	0.240929	0.24857	0.22639	0.259186	0.246655	0.234141	0.238596	0.245577	0.251989	0.247906	0.227351	0	0	0	0	0	0.246847	0.247423	0.241129	0.25146	0.219711	0.234086	0.246502	0.243591	0.249524	0.248179	0.242666	0.242427	0.236183	0.245274	0.245209
0.23834	0.247245	0.245544	0.241293	0.245537	0.24305	0.248212	0.257314	0.249626	0.240132	0.22978	0.259246	0.246709	0.254381	0.24028	0.23866	0.25558	0.242885	0.239814	0.23668	0.24155	0.247654	0.2505	0.234213	0.242405	0.235155	0.242501	0.243559	0.243141	0.23811	0.233343	0.250453	0.255527	0.239532	0.22795	0.237127	0.249459	0.242828	0.240283	0.242585	0.233594	0.249993	0.24186	0.237108	0.237586	0.219138	0.254769	0.259409	0.242568	0.222958
0.22544	0.237318	0.241511	0.248897	0.270633	0.22236	0.249798	0.240909	0.233069	0.280979	0.25027	0.244172	0.24757	0.249594	0.23158	0.23386	0.244136	0.240711	0.243689	0.26313	0.23194	0.237896	0.242586	0.236654	0.264032	0.226051	0.245325	0.241333	0.250684	0.256563	0.224712	0.242217	0.246301	0.246485	0.258779	0	0	0	0	0	0.229705	0.237509	0.245032	0.250209	0.258028	0.244276	0.23721	0.251226	0.232986	0.250571
0.23738	0.266723	0.247136	0.248006	0.227863	0.23801	0.249513	0.246924	0.245026	0.238895	0.23268	0.245658	0.248556	0.254268	0.243266	0.24008	0.244581	0.247245	0.244027	0.241826	0.24885	0.238841	0.246225	0.24708	0.229349	0.249924	0.224055	0.248054	0.236545	0.239613	0.256617	0.233544	0.241484	0.240768	0.237118	0.250399	0.23395	0.246064	0.233486	0.237883	0.248974	0.229836	0.23914	0.237648	0.246158	0.259159	0.237233	0.243828	0.232946	0.230658
0.23078	0.204675	0.214911	0.242046	0.320026	0.20912	0.216546	0.231672	0.249513	0.312728	0.22435	0.216746	0.231901	0.237997	0.307468	0.21164	0.230107	0.232717	0.253431	0.296992	0.22052	0.224374	0.213819	0.251161	0.311372	0.211126	0.222769	0.239043	0.249341	0.311436	0.213236	0.21463	0.240989	0.235155	0.331549	0.207022	0.240938	0.237634	0.240532	0.299927	0.212504	0.216582	0.230979	0.229669	0.352701	0.200442	0.219904	0.234634	0.246541	0.340824
0.27457	0.244705	0.261379	0.241783	0.201788	0.28593	0.254485	0.261678	0.239411	0.175338	0.24525	0.246875	0.247185	0.240723	0.241094	0.27966	0.273779	0.266777	0.234172	0.170432	0.247	0.223571	0.240681	0.242637	0.249281	0.245154	0.250949	0.239441	0.257451	0.21512	0.251209	0.252493	0.230516	0.253412	0.218493	0.258538	0.255818	0.240559	0.230976	0.206271	0.254383	0.251808	0.244538	0.240373	0.215153	0.250024	0.257344	0.243409	0.246871	0.211156
0.24814	0.256259	0.24464	0.252811	0.224481	0.24919	0.245129	0.237913	0.246856	0.242619	0	0	0	0	0	0.23631	0.239644	0.237654	0.253482	0.256379	0.23182	0.240037	0.244593	0.253289	0.253766	0.231603	0.242145	0.23171	0.244128	0.274363	0.237124	0.225559	0.23128	0.241254	0.291202	0.228554	0.220054	0.234871	0.245878	0.295997	0.24191	0.245663	0.22943	0.238188	0.26657	0.231271	0.232993	0.236075	0.251161	0.274311
0.2252	0.247567	0.246617	0.259487	0.248906	0.23434	0.223959	0.251616	0.255604	0.251588	0.23589	0.228078	0.251921	0.24796	0.256156	0.23807	0.23344	0.251276	0.244993	0.252189	0.23373	0.228334	0.24906	0.248132	0.254602	0.237736	0.236578	0.246118	0.2458	0.251115	0.226407	0.240658	0.245022	0.256935	0.24826	0	0	0	0	0	0	0	0	0	0	0.240015	0.235969	0.23928	0.247993	0.257604
0.24647	0.282427	0.259064	0.253338	0.193658	0.24	0.285936	0.265024	0.259401	0.188502	0.24229	0.290504	0.260611	0.254469	0.192285	0.2435	0.285687	0.257277	0.255137	0.195382	0.24188	0.287987	0.262735	0.25424	0.19051	0.244081	0.257561	0.254978	0.239152	0.20993	0.239343	0.256972	0.259828	0.240886	0.206668	0.250822	0.246131	0.239849	0.240728	0.226348	0.239619	0.259469	0.251172	0.233342	0.226278	0.237388	0.253931	0.26057	0.245499	0.21023
0.24527	0.240609	0.261266	0.232059	0.240305	0.24832	0.250404	0.245759	0.237794	0.240486	0.2467	0.243313	0.247162	0.241553	0.244435	0.24878	0.24148	0.245093	0.247501	0.238309	0.25124	0.2438	0.246985	0.243263	0.235883	0.247645	0.246392	0.245495	0.242548	0.229309	0.251253	0.247337	0.236043	0.246052	0.230849	0.244153	0.248887	0.246462	0.231251	0.237323	0.247565	0.236348	0.25086	0.239096	0.239531	0.246524	0.247794	0.248269	0.239084	0.230704
0.23238	0.237854	0.233944	0.239875	0.278716	0.23576	0.25575	0.244301	0.241717	0.258034	0.23344	0.241558	0.236954	0.24389	0.265351	0.24131	0.245348	0.238696	0.230047	0.256485	0.24451	0.233151	0.24567	0.242524	0.254991	0.233256	0.252017	0.237624	0.244233	0.249734	0.22344	0.25082	0.251731	0.245276	0.244131	0.218645	0.252513	0.260548	0.244087	0.232531	0.234656	0.246559	0.248946	0.234699	0.255323	0.237119	0.240256	0.249806	0.240681	0.251741
0.25281	0.242827	0.247057	0.239286	0.227733	0.25745	0.233921	0.238116	0.239511	0.230692	0.25631	0.231551	0.236433	0.24688	0.24002	0.25934	0.236542	0.248558	0.237896	0.234001	0.25486	0.242391	0.243708	0.242024	0.234977	0.260034	0.243833	0.239075	0.237414	0.231099	0.245131	0.243362	0.242731	0.237324	0.224276	0.248807	0.242985	0.239452	0.244701	0.226741	0.256898	0.245698	0.240935	0.235159	0.236279	0.255469	0.245013	0.239065	0.242938	0.230993
0.2617	0.240537	0.243895	0.235308	0.232305	0.26307	0.243329	0.241825	0.239875	0.235701	0.27508	0.244476	0.238166	0.234416	0.229503	0.26647	0.238699	0.239284	0.23747	0.236279	0.25903	0.248385	0.24135	0.23773	0.231021	0.250683	0.236658	0.233161	0.240745	0.239901	0.256695	0.238447	0.234656	0.239546	0.240533	0.26602	0.238353	0.236387	0.239577	0.236416	0.260262	0.242654	0.229806	0.239768	0.239577	0.25812	0.245496	0.23229	0.23816	0.23037
0.24774	0.248801	0.240721	0.241218	0.24483	0.24648	0.236772	0.2301	0.242055	0.263985	0.25103	0.239571	0.233804	0.23914	0.257879	0.25394	0.243922	0.239013	0.236868	0.246937	0.25476	0.243533	0.241542	0.23748	0.242476	0.244651	0.245807	0.249022	0.236308	0.23638	0.247774	0.249594	0.242828	0.233237	0.237801	0.244698	0.247412	0.242247	0.238283	0.236326	0.265839	0.24409	0.237989	0.231354	0.231932	0.250795	0.240577	0.23572	0.241869	0.233711
0.24561	0.228321	0.244482	0.240616	0.257472	0.24982	0.218898	0.243509	0.237644	0.256525	0	0	0	0	0	0.25237	0.223922	0.247528	0.230912	0.247905	0.25116	0.218969	0.251181	0.242111	0.251329	0.236127	0.233123	0.261355	0.237177	0.249446	0.246803	0.241472	0.241301	0.240282	0.243903	0.231405	0.238582	0.252634	0.238806	0.241103	0.235975	0.235763	0.246398	0.241914	0.249441	0.225836	0.233016	0.250022	0.236708	0.245331
0	0	0	0	0	0.24201	0.239801	0.251604	0.242093	0.244811	0.19239	0.21039	0.36071	0.255587	0.198659	0.23644	0.238467	0.26141	0.244516	0.242959	0.23852	0.243693	0.247847	0.242174	0.247715	0.24731	0.245968	0.242269	0.235992	0.242435	0	0	0	0	0	0.224925	0.24493	0.241527	0.247708	0.240846	0.235774	0.254817	0.246871	0.238096	0.23827	0	0	0	0	0
0	0	0	0	0	0	0	0	0	0	0	0	0	0	0	0.22758	0.260481	0.251196	0.24903	0.242948	0.23231	0.251685	0.247133	0.242975	0.252554	0	0	0	0	0	0.24522	0.252321	0.255505	0.233289	0.219722	0	0	0	0	0	0	0	0	0	0	0	0	0	0	0
0.22465	0.207322	0.317177	0.226437	0.233471	0.25191	0.242189	0.2359	0.238972	0.250869	0.24346	0.241576	0.239854	0.251994	0.238793	0.25001	0.229572	0.236623	0.23994	0.248778	0.24488	0.228959	0.242041	0.240909	0.257192	0.249756	0.242444	0.24857	0.235979	0.245182	0.236187	0.240406	0.255118	0.241372	0.249079	0.243418	0.249585	0.230355	0.239015	0.251051	0.236087	0.237129	0.231645	0.244402	0.271798	0.248268	0.221087	0.266	0.234649	0.243675
0.24166	0.245993	0.247294	0.257153	0.234508	0.24211	0.248426	0.246313	0.248773	0.2382	0.23849	0.247251	0.250742	0.256203	0.22785	0.24739	0.245152	0.241572	0.250309	0.243243	0.24688	0.249669	0.244003	0.247856	0.235389	0.249689	0.238507	0.242796	0.243601	0.239567	0.243759	0.241907	0.243237	0.245368	0.238742	0.25424	0.238285	0.235763	0.243656	0.238336	0.244134	0.237853	0.240118	0.245179	0.245656	0.245148	0.244025	0.244	0.244773	0.247123
0.24472	0.251788	0.250852	0.230691	0.252547	0.2663	0.24741	0.240038	0.241679	0.24474	0.26719	0.234523	0.252499	0.204035	0.255613	0.24986	0.247433	0.242976	0.231426	0.24794	0.25086	0.245192	0.239116	0.230846	0.245266	0.246193	0.249124	0.239021	0.239217	0.250827	0.243335	0.248552	0.24172	0.240676	0.243008	0.252303	0.247492	0.233237	0.248009	0.2273	0.241709	0.246375	0.246301	0.239544	0.252207	0.241279	0.246496	0.24071	0.242582	0.240516
0	0	0	0	0	0	0	0	0	0	0	0	0	0	0	0.23142	0.24959	0.239952	0.251889	0.254668	0.23298	0.257358	0.252167	0.262225	0.224687	0.245768	0.237049	0.24314	0.238085	0.252693	0.249056	0.235686	0.247527	0.23459	0.246317	0	0	0	0	0	0.244548	0.231525	0.238946	0.241216	0.264746	0.248771	0.247254	0.234774	0.244575	0.241078
0.2506	0.23671	0.254444	0.23246	0.243333	0.24705	0.218506	0.254386	0.24648	0.245931	0.25023	0.235543	0.253518	0.232833	0.244258	0.24691	0.235276	0.260244	0.226298	0.24879	0.24829	0.231367	0.263347	0.230621	0.241958	0.240719	0.24451	0.253376	0.235202	0.238581	0.242655	0.24311	0.248634	0.23509	0.243038	0.231828	0.246108	0.253548	0.2358	0.242509	0.241966	0.248041	0.251398	0.231775	0.239729	0.242039	0.248415	0.246	0.247056	0.22999
0.22725	0.22934	0.25048	0.247768	0.265449	0.25814	0.22763	0.234295	0.2399	0.253945	0.19771	0.256131	0.252612	0.282463	0.249581	0.22863	0.223993	0.247233	0.233382	0.284717	0.23159	0.218398	0.248051	0.244089	0.273392	0.213059	0.236498	0.247903	0.257885	0.268308	0.228414	0.23477	0.242774	0.254832	0.258931	0.232418	0.237953	0.232817	0.246767	0.26895	0.206569	0.241735	0.245763	0.250288	0.282802	0.216455	0.238187	0.24785	0.244654	0.278412
0	0	0	0	0	0.24868	0.223852	0.243453	0.242218	0.255877	0	0	0	0	0	0.25666	0.222852	0.251966	0.231752	0.249002	0.25156	0.216739	0.253834	0.233362	0.251777	0.253364	0.235086	0.242903	0.23848	0.244848	0.245276	0.232124	0.249226	0.238941	0.248745	0.241703	0.240298	0.233011	0.2401	0.260681	0.249141	0.255185	0.228398	0.231565	0.253256	0.243773	0.242623	0.249064	0.233316	0.246774
0	0	0	0	0	0.23524	0.247464	0.242345	0.250077	0.249855	0	0	0	0	0	0.25205	0.242906	0.237677	0.234636	0.253346	0.2562	0.234863	0.238379	0.228993	0.257793	0	0	0	0	0	0.251465	0.249193	0.246226	0.232356	0.229543	0.236203	0.252982	0.24657	0.239251	0.226272	0.233863	0.252313	0.25185	0.235475	0.24017	0	0	0	0	0
0.23935	0.248228	0.243239	0.246751	0.241036	0.24069	0.23973	0.252882	0.245126	0.229797	0.2437	0.249794	0.233713	0.248702	0.248578	0.2479	0.238378	0.237178	0.242899	0.253983	0.2532	0.229547	0.247439	0.238218	0.247844	0.23997	0.241789	0.242419	0.248222	0.242238	0.250194	0.248105	0.242484	0.234236	0.241672	0.235569	0.243214	0.246387	0.240113	0.245154	0.259334	0.238163	0.246129	0.238017	0.229409	0.251779	0.247622	0.249785	0.236022	0.225145
0.25828	0.254077	0.24691	0.251845	0.212498	0.26745	0.224244	0.244255	0.22793	0.246084	0.24923	0.257402	0.255524	0.248023	0.217251	0.25315	0.24672	0.240507	0.2392	0.242275	0.27736	0.21847	0.245182	0.229519	0.23613	0.247153	0.249859	0.238753	0.241732	0.230158	0.2549	0.262757	0.232151	0.236378	0.222136	0.264784	0.248578	0.23472	0.242087	0.213694	0.250192	0.251705	0.236441	0.238293	0.237297	0.253401	0.247541	0.230333	0.249194	0.235382
0.24113	0.246028	0.243477	0.248658	0.23472	0.23835	0.246769	0.245092	0.24772	0.233556	0.23643	0.246356	0.251694	0.249028	0.237789	0.23379	0.252781	0.246837	0.251776	0.230531	0.24046	0.247957	0.242019	0.251036	0.231398	0.246204	0.239746	0.239097	0.243878	0.244165	0.251777	0.238321	0.241086	0.241846	0.245406	0.253661	0.238456	0.234893	0.240414	0.250038	0.253634	0.23721	0.240075	0.24169	0.252116	0.24923	0.240738	0.236903	0.241394	0.241716
0.24809	0.234867	0.245826	0.254304	0.235993	0.24191	0.236683	0.232034	0.238909	0.275994	0.24131	0.239965	0.250901	0.243676	0.239879	0.24523	0.236096	0.248841	0.239852	0.246264	0.23542	0.234382	0.246736	0.229294	0.273616	0.240819	0.241468	0.241753	0.249973	0.242526	0.243759	0.239146	0.241602	0.252834	0.236222	0.239499	0.23737	0.241301	0.24461	0.250673	0.240535	0.237474	0.238527	0.251855	0.250657	0.242476	0.234613	0.235237	0.245169	0.262008
0.24538	0.252933	0.251349	0.240164	0.232505	0.25714	0.251241	0.252113	0.232856	0.218083	0.2421	0.257814	0.250176	0.246239	0.2268	0.25257	0.252549	0.250166	0.242673	0.23884	0.24695	0.249205	0.245772	0.234488	0.246102	0.245344	0.245141	0.244774	0.234926	0.235515	0.242766	0.239169	0.24528	0.243081	0.241717	0.243051	0.246325	0.246484	0.239983	0.236401	0.249164	0.252807	0.248462	0.237793	0.229667	0.236057	0.248047	0.25343	0.244614	0.234076
0	0	0	0	0	0.23517	0.237484	0.243464	0.236954	0.268912	0.24689	0.236402	0.238166	0.238311	0.257313	0.23402	0.242175	0.237269	0.239952	0.260262	0.22616	0.245763	0.244434	0.235577	0.273474	0.242595	0.24948	0.238366	0.241271	0.246988	0.239856	0.242652	0.247946	0.237114	0.249261	0.250466	0.239554	0.236731	0.236192	0.249055	0.240748	0.245273	0.240667	0.243283	0.246918	0.241559	0.238819	0.237086	0.241209	0.262661
0.23914	0.228178	0.247464	0.239549	0.263081	0	0	0	0	0	0	0	0	0	0	0	0	0	0	0	0	0	0	0	0	0.240976	0.244361	0.229043	0.242351	0.264499	0.246469	0.236477	0.228581	0.234472	0.275643	0.241625	0.240092	0.233871	0.234323	0.266531	0	0	0	0	0	0	0	0	0	0
0.25319	0.232542	0.243251	0.242874	0.25032	0.25531	0.235542	0.250903	0.237756	0.236738	0.24805	0.235991	0.243185	0.239869	0.253323	0.24531	0.228467	0.241141	0.234974	0.266919	0.25509	0.238056	0.244286	0.244464	0.236295	0.248929	0.236601	0.24614	0.237677	0.245242	0.259059	0.241678	0.228699	0.244014	0.240442	0.261343	0.244106	0.225323	0.242309	0.237233	0.252561	0.240081	0.233634	0.245469	0.243346	0.233575	0.227373	0.270807	0.235375	0.2477
0.25614	0.23535	0.255935	0.235798	0.233023	0.24734	0.279432	0.242842	0.246129	0.217646	0.25498	0.245121	0.248012	0.237833	0.235983	0.25045	0.236346	0.254843	0.242096	0.234662	0.25429	0.257786	0.245375	0.246379	0.221297	0.252761	0.237542	0.237634	0.240534	0.247488	0.25277	0.241369	0.24015	0.241938	0.23563	0.26151	0.235986	0.237774	0.240466	0.23238	0.251198	0.240782	0.240237	0.238754	0.244501	0.246792	0.233269	0.24286	0.247095	0.247959
0.23948	0.255276	0.241794	0.243778	0.246774	0.22778	0.247481	0.248099	0.249162	0.255123	0.2306	0.255648	0.245043	0.253841	0.245863	0.22507	0.253565	0.245286	0.250084	0.252661	0.19552	0.26369	0.254219	0.227441	0.295207	0.232552	0.236613	0.240452	0.24035	0.274621	0.219626	0.233808	0.238903	0.241399	0.276979	0.209037	0.234122	0.235183	0.23129	0.320337	0.239529	0.232788	0.238688	0.237161	0.274944	0.23996	0.237383	0.236237	0.243967	0.264742
0.23099	0.248336	0.243206	0.240453	0.25812	0.23669	0.229679	0.247455	0.236679	0.272141	0.23268	0.25008	0.237169	0.241917	0.259497	0.24173	0.245669	0.244878	0.234636	0.261856	0.24355	0.238395	0.238458	0.226302	0.278113	0.245232	0.23217	0.235107	0.237019	0.284682	0.237425	0.233785	0.234742	0.236036	0.279195	0.237673	0.237118	0.233021	0.229264	0.282889	0.241005	0.235154	0.242441	0.233961	0.261463	0.234324	0.24422	0.248828	0.237025	0.256343
0.24533	0.233508	0.240675	0.246927	0.228735	0.24311	0.243205	0.243328	0.248986	0.239036	0.24975	0.235865	0.248612	0.255763	0.234036	0.25559	0.238521	0.239409	0.250836	0.23799	0.2526	0.244764	0.245749	0.250547	0.235754	0.255521	0.237175	0.239398	0.249302	0.226729	0.253818	0.22934	0.246828	0.246551	0.225278	0.257825	0.220282	0.242366	0.244166	0.245215	0.251187	0.231329	0.241602	0.246496	0.23368	0.250348	0.232947	0.246849	0.249498	0.231904
0.24623	0.246869	0.238281	0.242724	0.249012	0.24586	0.246501	0.234284	0.240037	0.255806	0.2362	0.235561	0.240987	0.247081	0.263061	0.24662	0.244136	0.232604	0.241306	0.257949	0.24695	0.240215	0.240148	0.237154	0.255626	0.237401	0.240366	0.242344	0.248749	0.248505	0.241941	0.241025	0.242839	0.238717	0.250779	0	0	0	0	0	0	0	0	0	0	0.237164	0.241347	0.235559	0.240061	0.268752
0.24222	0.256599	0.246922	0.247466	0.233872	0.23809	0.242634	0.253888	0.241053	0.246143	0	0	0	0	0	0.23939	0.255473	0.244855	0.24236	0.245202	0.253	0.219593	0.223196	0.238919	0.278054	0.238049	0.26873	0.235419	0.243325	0.226152	0.241774	0.24956	0.234753	0.248996	0.239228	0.245678	0.246268	0.244376	0.230636	0.233952	0	0	0	0	0	0.224584	0.245404	0.257366	0.241816	0.247655
0.23788	0.251663	0.248062	0.24586	0.239492	0.23755	0.247784	0.248393	0.250628	0.243362	0.2344	0.249059	0.248193	0.251629	0.241696	0.23663	0.248289	0.251095	0.254146	0.242275	0.24365	0.241927	0.248357	0.248219	0.238626	0.243411	0.245325	0.241753	0.236835	0.251813	0.234737	0.23768	0.237484	0.245894	0.255136	0.241536	0.234979	0.237473	0.244819	0.246016	0.238099	0.234396	0.237462	0.245825	0.262041	0.237511	0.240129	0.240021	0.249366	0.249918
0.25866	0.221202	0.23984	0.235923	0.256035	0	0	0	0	0	0.2383	0.23907	0.248646	0.250109	0.247469	0	0	0	0	0	0.25266	0.236451	0.238299	0.229181	0.260818	0.231413	0.248952	0.259979	0.236821	0.23415	0.257498	0.241437	0.248559	0.226047	0.2356	0.249152	0.243969	0.245075	0.228597	0.242055	0	0	0	0	0	0	0	0	0	0
0.26189	0.240341	0.248221	0.231092	0.229076	0.26183	0.25828	0.247964	0.210421	0.242796	0.23537	0.255576	0.242823	0.238512	0.239713	0.2525	0.245312	0.251491	0.21658	0.253818	0.25008	0.245388	0.244933	0.234351	0.229655	0.264089	0.240997	0.238344	0.239152	0.222495	0.247461	0.243568	0.254742	0.240071	0.225915	0.245845	0.241796	0.248108	0.239695	0.234421	0.234936	0.244285	0.258559	0.249366	0.223816	0.267043	0.24522	0.238107	0.232524	0.228122
0.24591	0.239679	0.249102	0.236475	0.248706	0.23835	0.227648	0.24213	0.240815	0.268216	0.24624	0.23787	0.246188	0.239655	0.251246	0.24994	0.225419	0.245399	0.240078	0.254243	0.25437	0.241125	0.240545	0.256005	0.228137	0.265698	0.239035	0.227193	0.231319	0.2533	0.245041	0.238665	0.232677	0.244383	0.257474	0.243841	0.238616	0.237624	0.244976	0.247861	0.25473	0.247811	0.226043	0.245969	0.24213	0.248302	0.249748	0.234366	0.241262	0.24281
0.24758	0.23789	0.239919	0.252209	0.242721	0.24481	0.247392	0.239518	0.248999	0.242572	0.25386	0.238175	0.241282	0.245385	0.241791	0.25574	0.243227	0.234302	0.245532	0.242039	0.24974	0.249527	0.23644	0.243939	0.243665	0.242998	0.238265	0.246043	0.241469	0.246851	0.249368	0.242262	0.243226	0.241281	0.235494	0.238842	0.244106	0.239677	0.249826	0.238896	0.24267	0.252646	0.241806	0.244442	0.231598	0.25302	0.243611	0.240161	0.244601	0.232481
0.24037	0.258674	0.238518	0.258746	0.232847	0.25865	0.257924	0.242175	0.244387	0.226356	0.2543	0.221525	0.241067	0.238876	0.231734	0.25693	0.251498	0.244946	0.243789	0.234579	0.24884	0.255556	0.238832	0.246429	0.242865	0.24722	0.243787	0.243333	0.239336	0.234453	0.240514	0.24083	0.243978	0.234735	0.235964	0.245144	0.246096	0.243613	0.240662	0.233105	0.259793	0.235246	0.239312	0.235857	0.243802	0.231964	0.252253	0.248957	0.244957	0.23517
0.26538	0.331776	0.207705	0.198294	0.244135	0.26819	0.328989	0.211174	0.195043	0.241346	0.26761	0.272136	0.211461	0.201673	0.267677	0.26808	0.342852	0.204646	0.187804	0.246772	0.28813	0.379588	0.189361	0.17765	0.223863	0.275327	0.316218	0.190946	0.197762	0.228019	0.249692	0.238459	0.23343	0.238534	0.257109	0.25738	0.282421	0.197344	0.231565	0.243718	0.287522	0.352065	0.188129	0.182795	0.214681	0.259976	0.287314	0.208462	0.214745	0.24442
0.25672	0.234688	0.243578	0.227818	0.253148	0.26537	0.233653	0.243419	0.223882	0.246779	0.25939	0.241881	0.243514	0.22944	0.245474	0.2662	0.239483	0.236555	0.21895	0.254856	0.2623	0.238003	0.246373	0.223048	0.248433	0.264916	0.243155	0.240366	0.231845	0.229703	0.265862	0.248552	0.240753	0.222774	0.233505	0.263603	0.246222	0.231107	0.23163	0.235585	0.256384	0.247731	0.234731	0.237595	0.237358	0.260211	0.24607	0.234355	0.232458	0.241671
0.23804	0.253111	0.234463	0.247981	0.253608	0.24413	0.250671	0.237336	0.250553	0.252318	0.24863	0.253768	0.247661	0.24737	0.229172	0.23948	0.269679	0.245003	0.250911	0.22751	0.24264	0.248635	0.230929	0.244477	0.257828	0.254727	0.234236	0.233602	0.238467	0.257261	0.229217	0.239788	0.252215	0.252781	0.240245	0.238653	0.250763	0.252312	0.244087	0.219257	0.238613	0.25399	0.247495	0.245456	0.226126	0.241928	0.248587	0.244796	0.249128	0.21989
0.24103	0.244723	0.256026	0.261507	0.220416	0.2385	0.244523	0.24343	0.251543	0.245447	0.24294	0.254538	0.246063	0.260311	0.225738	0.24466	0.256275	0.240654	0.254271	0.231629	0.22946	0.238913	0.254503	0.277508	0.224228	0.227872	0.243993	0.245269	0.259228	0.240462	0.223507	0.237153	0.257409	0.254622	0.242036	0.227207	0.23085	0.236398	0.265551	0.258655	0.235841	0.247099	0.246849	0.246588	0.238756	0.237052	0.224834	0.248624	0.259766	0.249584
0.2596	0.229215	0.238112	0.240716	0.24695	0.2461	0.248551	0.237268	0.255478	0.23655	0.25515	0.239195	0.244907	0.245322	0.235889	0.24761	0.244314	0.237042	0.256767	0.237483	0.2441	0.246708	0.238878	0.259897	0.234624	0.248293	0.244269	0.233312	0.249776	0.240098	0.247171	0.241781	0.234118	0.249285	0.242765	0.250666	0.242059	0.234484	0.245381	0.238004	0	0	0	0	0	0.247139	0.240566	0.241075	0.247214	0.240212
0.24801	0.26057	0.245148	0.248483	0.225318	0.24485	0.262396	0.242526	0.253523	0.225224	0	0	0	0	0	0.24761	0.260731	0.243429	0.252704	0.22378	0.24724	0.259017	0.250001	0.246392	0.223957	0.252013	0.239861	0.238817	0.239836	0.244575	0.255112	0.240097	0.233355	0.245066	0.240123	0	0	0	0	0	0.255925	0.238025	0.235527	0.243823	0.24251	0	0	0	0	0
0.24332	0.216337	0.229832	0.230703	0.292655	0.26613	0.229359	0.249569	0.23817	0.229078	0.25773	0.239678	0.252317	0.236916	0.23269	0.23611	0.232924	0.232162	0.256679	0.263767	0.2457	0.245352	0.249672	0.258946	0.228702	0.252583	0.247976	0.24	0.243312	0.227397	0.225113	0.238952	0.24343	0.273917	0.234932	0.252002	0.242105	0.237516	0.24444	0.232969	0.234623	0.237256	0.234	0.267997	0.246751	0.246009	0.238612	0.244957	0.24596	0.2412
0.24958	0.235869	0.244776	0.23034	0.257154	0.26573	0.24782	0.233967	0.227454	0.243691	0.25499	0.248182	0.236705	0.235848	0.247575	0.25732	0.255633	0.237858	0.226436	0.246229	0.26928	0.246637	0.241985	0.227679	0.230468	0.266748	0.259111	0.232903	0.227066	0.222176	0.252859	0.255082	0.239548	0.228952	0.231289	0.259718	0.251815	0.231065	0.226401	0.239576	0.251701	0.247937	0.247301	0.226693	0.23827	0.257247	0.248346	0.234613	0.234411	0.230203
0.24266	0.246422	0.242189	0.245384	0.256812	0.24261	0.251598	0.241802	0.245452	0.252118	0.24499	0.238873	0.237044	0.239781	0.261491	0.2411	0.241248	0.245501	0.246823	0.253464	0.2334	0.243658	0.24703	0.245128	0.257934	0.241076	0.237623	0.240957	0.243904	0.254696	0.240268	0.239891	0.243237	0.238875	0.246787	0.242204	0.242551	0.247978	0.241486	0.245714	0.246593	0.250395	0.240312	0.23986	0.235276	0.245473	0.250506	0.243505	0.237685	0.24524
0.24776	0.233275	0.23356	0.239072	0.26453	0	0	0	0	0	0	0	0	0	0	0.23513	0.235223	0.233294	0.234636	0.282971	0.21474	0.263441	0.242688	0.250247	0.263267	0.238842	0.24226	0.242355	0.233991	0.261024	0.23467	0.241105	0.25528	0.234472	0.247895	0	0	0	0	0	0	0	0	0	0	0	0	0	0	0
0.24456	0.258209	0.247407	0.244919	0.231928	0.25873	0.223692	0.260672	0.248134	0.220616	0.24231	0.259532	0.239752	0.253074	0.236326	0.25207	0.251836	0.240949	0.255651	0.224217	0.26852	0.227264	0.259118	0.240321	0.216105	0.247734	0.249767	0.250247	0.24713	0.235879	0.220507	0.251152	0.266151	0.240873	0.231137	0.214091	0.245204	0.269022	0.240388	0.24074	0.232745	0.248627	0.260032	0.242454	0.226962	0.23306	0.250426	0.259355	0.241658	0.231008
0.24764	0.265364	0.263062	0.247065	0.203473	0.23899	0.270237	0.251197	0.246367	0.226356	0.24549	0.268716	0.25294	0.252823	0.215846	0.23501	0.260375	0.255782	0.25708	0.212331	0.24109	0.275107	0.252757	0.25837	0.20897	0.252359	0.243626	0.251763	0.24476	0.230204	0.247662	0.248804	0.239699	0.242674	0.234037	0.241247	0.234442	0.250624	0.240532	0.239259	0.249253	0.243079	0.239699	0.244429	0.220502	0.25311	0.242473	0.240559	0.242463	0.226102
0.25947	0.260194	0.233356	0.248846	0.225094	0.24557	0.252115	0.23434	0.247746	0.229031	0.25676	0.244297	0.242234	0.24208	0.242239	0.24302	0.257594	0.236646	0.249206	0.237931	0.24332	0.255431	0.240477	0.245728	0.234459	0.246885	0.239563	0.234763	0.243773	0.245849	0.243636	0.242572	0.23357	0.240978	0.251872	0.239877	0.248658	0.237645	0.23312	0.249357	0.247197	0.240782	0.230366	0.243797	0.24444	0.251578	0.236027	0.238021	0.241341	0.237797
0.25764	0.244919	0.253642	0.249976	0.225377	0.25088	0.248426	0.247161	0.252608	0.227039	0.26841	0.226341	0.253586	0.242646	0.242086	0.26643	0.256114	0.249928	0.243726	0.238002	0.26128	0.246512	0.24931	0.252675	0.238626	0.23978	0.254519	0.242742	0.238164	0.242435	0.238161	0.258014	0.242978	0.251349	0.200642	0.197001	0.252078	0.245441	0.311027	0.206286	0.230744	0.255885	0.249366	0.243639	0.220655	0.23779	0.253069	0.237914	0.248323	0.238587
0.21766	0.204138	0.293751	0.24581	0.250061	0	0	0	0	0	0	0	0	0	0	0	0	0	0	0	0	0	0	0	0	0	0	0	0	0	0	0	0	0	0	0.246936	0.242311	0.228871	0.24976	0.245563	0	0	0	0	0	0	0	0	0	0
0.24697	0.259604	0.24586	0.251143	0.228699	0.24474	0.26302	0.244617	0.250202	0.235442	0.23866	0.256883	0.246278	0.250951	0.236786	0.24638	0.244207	0.242727	0.252428	0.239194	0.24843	0.241	0.24372	0.249784	0.237119	0.235881	0.243488	0.244194	0.248249	0.241373	0.237436	0.238814	0.243935	0.24667	0.253451	0.252626	0.240549	0.234075	0.247329	0.245215	0.244525	0.241655	0.242753	0.249024	0.236993	0.235979	0.247518	0.247495	0.242397	0.242673
0.23771	0.269674	0.24717	0.258583	0.219862	0.25586	0.25812	0.23183	0.232718	0.245777	0.23178	0.269808	0.260316	0.257484	0.215799	0.23746	0.267933	0.251944	0.250334	0.224335	0.24304	0.268971	0.237823	0.250059	0.231527	0.230966	0.239895	0.256559	0.246695	0.240189	0.234358	0.238814	0.256323	0.242818	0.240245	0	0	0	0	0	0.23526	0.242459	0.25328	0.244824	0.238498	0.233977	0.243485	0.252075	0.246726	0.239255
0.25616	0.251734	0.244425	0.243527	0.233471	0.24965	0.249887	0.244222	0.245239	0.237811	0.25124	0.24675	0.244001	0.247973	0.231415	0.24902	0.24722	0.243361	0.243425	0.238462	0.25049	0.249794	0.242892	0.244727	0.236684	0.246997	0.238449	0.239527	0.247235	0.244469	0.249313	0.237336	0.235527	0.245592	0.24322	0.250922	0.235494	0.239871	0.242741	0.243643	0.251812	0.23984	0.242043	0.241493	0.240975	0.252707	0.240899	0.241441	0.243571	0.240455
0.23225	0.263217	0.243104	0.239813	0.252406	0.23536	0.278078	0.239111	0.240677	0.241676	0.25087	0.249758	0.243888	0.257597	0.223495	0.2549	0.229323	0.245784	0.225182	0.262682	0.22548	0.282171	0.246101	0.241197	0.243218	0.229637	0.248929	0.224398	0.261716	0.258111	0.241205	0.238413	0.25457	0.246183	0.230029	0.249207	0.23753	0.25314	0.237447	0.228918	0.246884	0.240885	0.260097	0.242414	0.217903	0.238864	0.239244	0.257226	0.241473	0.236992
0.25078	0.242129	0.240495	0.249888	0.243911	0.25016	0.236273	0.237947	0.245214	0.235784	0.24283	0.249256	0.241746	0.245774	0.242428	0.24888	0.248218	0.239828	0.249845	0.236114	0.24289	0.250062	0.239195	0.246918	0.238862	0.254314	0.238024	0.237323	0.243733	0.239309	0.246759	0.241575	0.247828	0.241504	0.235934	0.257502	0.238925	0.236849	0.251159	0.235449	0.248236	0.242734	0.240559	0.245864	0.234653	0.260759	0.239244	0.233075	0.250593	0.236506
0.24425	0.255884	0.248074	0.237215	0.241707	0.24574	0.254449	0.243973	0.2352	0.237092	0.24558	0.251888	0.245904	0.237193	0.244104	0.2442	0.227772	0.243395	0.246861	0.24211	0.24532	0.254593	0.243969	0.24514	0.236578	0.280645	0.224468	0.226634	0.245273	0.236957	0.246458	0.241266	0.234935	0.240991	0.232078	0.243596	0.262406	0.24729	0.232179	0.217972	0.290082	0.218971	0.224129	0.241927	0.237783	0.244343	0.243048	0.240462	0.241895	0.23804
0	0	0	0	0	0	0	0	0	0	0	0	0	0	0	0	0	0	0	0	0.24811	0.253184	0.256952	0.241398	0.224251	0.246282	0.244326	0.248258	0.238849	0.234271	0.235785	0.249159	0.258505	0.239059	0.225855	0.239054	0.261491	0.24372	0.247852	0.212227	0.255288	0.241069	0.241129	0.239807	0.236066	0	0	0	0	0
0.2386	0.232774	0.260272	0.244167	0.242992	0.24479	0.250814	0.254465	0.251443	0.222478	0	0	0	0	0	0.23863	0.233726	0.249306	0.248416	0.250159	0.22757	0.242356	0.253335	0.251048	0.25027	0.226129	0.244717	0.256054	0.249131	0.238277	0.195928	0.26939	0.271892	0.244501	0.228117	0.208146	0.273306	0.253656	0.243185	0.230021	0.255411	0.241482	0.244226	0.231262	0.240838	0	0	0	0	0
0.24738	0.251788	0.249971	0.237981	0.236676	0.23847	0.259617	0.264674	0.244061	0.220404	0.24298	0.254394	0.2681	0.238298	0.222657	0.23506	0.261052	0.272903	0.243262	0.216545	0.2402	0.256341	0.279845	0.239808	0.209217	0.23978	0.243879	0.266301	0.236466	0.220978	0.243257	0.246444	0.260226	0.233237	0.223578	0.236671	0.240526	0.271215	0.234009	0.220527	0.23365	0.248121	0.263602	0.237042	0.227585	0.243035	0.244703	0.26543	0.233699	0.221454
0	0	0	0	0	0	0	0	0	0	0.255	0.228973	0.23752	0.230772	0.264159	0	0	0	0	0	0	0	0	0	0	0.233022	0.231229	0.261892	0.253804	0.233118	0	0	0	0	0	0.230503	0.25679	0.258194	0.225146	0.235978	0	0	0	0	0	0.240262	0.250931	0.249667	0.236669	0.235838
0.25585	0.239428	0.247351	0.241055	0.227297	0.2503	0.250671	0.245499	0.241692	0.229467	0.251	0.244387	0.245519	0.239454	0.228865	0.25267	0.247754	0.247052	0.246661	0.224394	0.24881	0.250989	0.2444	0.24474	0.228855	0.245478	0.243247	0.243538	0.242061	0.23245	0.247138	0.245871	0.242204	0.241688	0.229225	0.244821	0.24724	0.242366	0.240153	0.235041	0.245755	0.247593	0.242355	0.24015	0.229485	0.248917	0.24514	0.24286	0.242172	0.232724
0.23598	0.233794	0.246549	0.254217	0.241307	0.22352	0.249941	0.256183	0.253536	0.230763	0.23004	0.238658	0.247105	0.254481	0.247563	0.23386	0.247933	0.251083	0.251889	0.224358	0.24507	0.251097	0.250738	0.252738	0.23221	0.236015	0.239092	0.241258	0.249605	0.239491	0.228603	0.242606	0.244613	0.251927	0.247774	0.218178	0.236283	0.245634	0.241264	0.243522	0.238032	0.241506	0.241634	0.245719	0.250246	0.236862	0.245025	0.241398	0.251438	0.251437
0.2459	0.245581	0.251044	0.25236	0.229701	0.24316	0.236843	0.24412	0.264929	0.255806	0.23105	0.248218	0.254889	0.271946	0.219989	0.23437	0.24123	0.242579	0.263337	0.243089	0.2357	0.238021	0.254798	0.267808	0.236801	0.24827	0.230345	0.236344	0.256832	0.246775	0.260609	0.232777	0.23771	0.249929	0.242036	0.239465	0.229466	0.242893	0.257943	0.244021	0.244872	0.233649	0.237473	0.251973	0.24552	0.24658	0.233855	0.244183	0.254896	0.243022
0.23133	0.235135	0.237637	0.240841	0.267782	0.25076	0.225028	0.23754	0.231853	0.285823	0.24461	0.199917	0.23326	0.233876	0.297092	0.23978	0.240125	0.239465	0.243802	0.256993	0.25371	0.220022	0.243595	0.219005	0.274487	0.225056	0.230448	0.237882	0.242588	0.284454	0.229284	0.225158	0.236484	0.25035	0.284569	0.233108	0.226767	0.242677	0.242689	0.294046	0.240099	0.234695	0.234193	0.22855	0.287954	0.238786	0.23074	0.234871	0.23816	0.283744
0.27593	0.224547	0.257979	0.232698	0.243192	0.26876	0.247481	0.248653	0.234134	0.228123	0.2516	0.235382	0.253903	0.240987	0.243939	0.25546	0.231426	0.25311	0.234523	0.238203	0.2506	0.236843	0.246985	0.243613	0.24038	0.242819	0.248493	0.246237	0.235834	0.231949	0.254141	0.244725	0.244699	0.235142	0.233217	0.235079	0.249196	0.241215	0.242322	0.243809	0.246291	0.247064	0.242226	0.238728	0.228831	0.241581	0.239704	0.250054	0.246396	0.247199
0.25288	0.242362	0.236383	0.239549	0.241201	0.26529	0.229768	0.245963	0.231177	0.240144	0.24433	0.251172	0.241044	0.251227	0.248613	0.24488	0.238538	0.250721	0.249469	0.238569	0.25556	0.229547	0.247813	0.239683	0.245902	0.257509	0.237783	0.246247	0.24056	0.22852	0.208508	0.253741	0.240849	0.241254	0.240412	0.219647	0.252513	0.241505	0.240349	0.232123	0.251991	0.246651	0.234817	0.24277	0.23602	0.238662	0.24599	0.244548	0.241394	0.241169
0.26994	0.238534	0.234621	0.238872	0.234013	0.24516	0.248729	0.219676	0.241316	0.269194	0.27559	0.243008	0.234484	0.228108	0.236278	0.2249	0.192424	0.172839	0.182274	0.435698	0.26329	0.228656	0.24127	0.246805	0.233788	0.237468	0.252843	0.248914	0.24002	0.232708	0.229128	0.231551	0.23757	0.242463	0.283871	0.226172	0.249653	0.242097	0.246832	0.248859	0.236802	0.252876	0.242796	0.242941	0.239622	0.248805	0.237693	0.244333	0.252626	0.230917
0.24089	0.23197	0.251022	0.240779	0.253643	0.23717	0.241191	0.251231	0.190393	0.298598	0	0	0	0	0	0.23445	0.240036	0.236816	0.232956	0.278509	0.2369	0.24339	0.239025	0.19988	0.301588	0.230419	0.232411	0.238624	0.237348	0.286898	0.245354	0.23721	0.239581	0.214441	0.283795	0	0	0	0	0	0.248862	0.236842	0.230527	0.243349	0.261296	0.226999	0.226144	0.233688	0.251728	0.291855
0.27807	0.213815	0.237976	0.23325	0.242485	0	0	0	0	0	0	0	0	0	0	0	0	0	0	0	0	0	0	0	0	0.21584	0.230529	0.257548	0.259386	0.257064	0	0	0	0	0	0	0	0	0	0	0	0	0	0	0	0.254619	0.235119	0.229237	0.245076	0.256434
0.22922	0.233168	0.237784	0.238282	0.284878	0.22594	0.243632	0.238512	0.238258	0.275759	0.23989	0.222242	0.239208	0.232142	0.279941	0.22375	0.243173	0.242613	0.243287	0.274	0.22984	0.243569	0.238209	0.244277	0.273828	0.237479	0.225673	0.233839	0.240139	0.288218	0.238718	0.228011	0.238473	0.237758	0.283962	0.223722	0.237518	0.244484	0.24078	0.263281	0.2478	0.223519	0.229634	0.236753	0.290189	0.241726	0.228419	0.230301	0.23878	0.287662
0.26276	0.24356	0.23775	0.251494	0.224022	0.26201	0.254449	0.234487	0.251468	0.220557	0.25075	0.240788	0.245769	0.249644	0.233009	0.25347	0.245918	0.240202	0.249156	0.233364	0.24785	0.266241	0.245205	0.251962	0.218212	0.254504	0.231757	0.247086	0.243127	0.236441	0.243937	0.233315	0.253817	0.247931	0.232109	0.258938	0.270526	0.236828	0.245002	0.1863	0.254853	0.24347	0.254957	0.239847	0.234333	0.254675	0.242738	0.252495	0.23226	0.228183
0.24056	0.226067	0.246154	0.244894	0.239987	0.24748	0.249798	0.247986	0.242381	0.228418	0.24261	0.234917	0.251275	0.242445	0.243479	0.25166	0.233048	0.247958	0.244943	0.234992	0.24866	0.244104	0.246645	0.242499	0.228961	0.251052	0.245026	0.236398	0.243417	0.238505	0.234726	0.244072	0.242871	0.252545	0.231016	0.236504	0.248521	0.245548	0.23261	0.228661	0.248996	0.249637	0.24615	0.239649	0.237662	0.236672	0.247656	0.239204	0.241961	0.245969
0.24412	0.249391	0.24734	0.241783	0.241271	0.2492	0.257407	0.255279	0.241379	0.221524	0.24919	0.234362	0.230972	0.242771	0.263014	0.24604	0.229323	0.236023	0.238661	0.263366	0.25307	0.22887	0.237302	0.242424	0.267682	0.242394	0.229427	0.244043	0.240771	0.251479	0.237715	0.244485	0.243204	0.237758	0.24996	0.232329	0.244495	0.237677	0.239264	0.251549	0.244816	0.249924	0.240323	0.233474	0.247024	0.248402	0.245978	0.253075	0.234332	0.244101
0.23684	0.263217	0.247644	0.247717	0.239798	0.23834	0.273302	0.245816	0.247194	0.228159	0.24044	0.243975	0.252963	0.24389	0.243042	0.2377	0.244653	0.257062	0.25456	0.230177	0.237	0.264672	0.244604	0.251586	0.227677	0.242171	0.247402	0.249495	0.244483	0.236456	0.233388	0.257533	0.245183	0.245973	0.22883	0.236303	0.240721	0.253204	0.236362	0.243401	0.236679	0.257241	0.247538	0.241348	0.229135	0.232378	0.254861	0.251409	0.24406	0.2304
0.25986	0.217786	0.2422	0.235183	0.255104	0.26066	0.219148	0.247127	0.230099	0.252424	0	0	0	0	0	0.2609	0.22328	0.246713	0.236629	0.2446	0.25424	0.223482	0.252303	0.235402	0.247115	0.236809	0.255828	0.249613	0.23511	0.234332	0.246424	0.242159	0.248398	0.231055	0.244161	0.229078	0.253725	0.250839	0.244205	0.230263	0.239999	0.249109	0.25428	0.229656	0.239349	0.248212	0.245553	0.250742	0.242845	0.223535
0.23996	0.255276	0.244414	0.247466	0.244959	0.24788	0.247339	0.244651	0.24396	0.242678	0.2348	0.253535	0.254413	0.254092	0.22065	0.24457	0.262335	0.242749	0.242498	0.241319	0.24476	0.251007	0.241542	0.243963	0.244842	0.245679	0.247035	0.243161	0.239481	0.235925	0.245465	0.238917	0.246753	0.248129	0.238347	0.243051	0.248235	0.244527	0.236676	0.241798	0.236467	0.249959	0.247043	0.243718	0.230534	0.239926	0.245025	0.253043	0.240932	0.233104
0.24617	0.249266	0.250107	0.244543	0.225518	0.24871	0.248675	0.25399	0.243171	0.226874	0.24869	0.239213	0.251762	0.247584	0.225797	0.25112	0.246275	0.255341	0.236441	0.227958	0.25512	0.245781	0.253686	0.23932	0.229538	0.263229	0.234455	0.239667	0.235992	0.244074	0.259338	0.23359	0.236774	0.239493	0.245482	0.258371	0.231091	0.241344	0.236924	0.239924	0.259994	0.236819	0.242022	0.236489	0.241492	0.25822	0.238084	0.241333	0.237645	0.245528
0.214	0.234563	0.212223	0.236751	0.327897	0.22828	0.238019	0.22378	0.245891	0.287603	0.23087	0.233842	0.249077	0.247872	0.263085	0	0	0	0	0	0.1934	0.206339	0.203908	0.278848	0.339438	0.237088	0.243867	0.252516	0.230687	0.250114	0.232228	0.243534	0.265796	0.224706	0.24445	0	0	0	0	0	0.22947	0.232903	0.263452	0.241229	0.238604	0.226653	0.237279	0.257129	0.249036	0.247609
0.23989	0.256385	0.254568	0.240879	0.23743	0.23016	0.261452	0.254759	0.250315	0.227204	0.23635	0.261287	0.248658	0.241917	0.234803	0.23629	0.25574	0.254922	0.238749	0.236751	0.23858	0.259159	0.252587	0.247618	0.232799	0.226777	0.253739	0.253118	0.245853	0.224847	0.228849	0.252218	0.255699	0.247892	0.21787	0.22969	0.256664	0.25429	0.24346	0.224035	0.227034	0.258665	0.25028	0.246746	0.220624	0.231595	0.254413	0.251828	0.247848	0.224401
0.22823	0.223026	0.261266	0.259361	0.251864	0.23987	0.22763	0.252769	0.243321	0.250173	0.23196	0.227451	0.264089	0.2533	0.245946	0.24434	0.227701	0.247313	0.243601	0.248672	0.23697	0.227228	0.255727	0.246342	0.249328	0.231826	0.242226	0.253118	0.246089	0.250463	0.235038	0.238619	0.255839	0.254398	0.24237	0.242438	0.236192	0.255043	0.243381	0.230006	0.21712	0.227665	0.270946	0.262981	0.236826	0.223142	0.22966	0.261269	0.25912	0.239605
0	0	0	0	0	0.24242	0.223371	0.23919	0.247357	0.263172	0.24844	0.221293	0.24876	0.236351	0.260004	0.24339	0.231515	0.244697	0.236717	0.26182	0.24716	0.218916	0.241611	0.237217	0.267859	0.229302	0.237163	0.247634	0.241087	0.265107	0.229273	0.239845	0.247129	0.241096	0.260767	0.229634	0.249219	0.235	0.241277	0.261134	0.235595	0.238232	0.23772	0.246325	0.26391	0.236404	0.242221	0.237355	0.249089	0.255705
0	0	0	0	0	0	0	0	0	0	0.24772	0.236223	0.236149	0.237997	0.262601	0.24407	0.225063	0.259802	0.252942	0.234284	0.23246	0.22507	0.250432	0.255867	0.254402	0.2248	0.234868	0.257172	0.237295	0.265182	0	0	0	0	0	0.237795	0.228677	0.249075	0.248545	0.24901	0	0	0	0	0	0	0	0	0	0
0	0	0	0	0	0	0	0	0	0	0.24101	0.260123	0.250063	0.246226	0.23256	0	0	0	0	0	0	0	0	0	0	0	0	0	0	0	0	0	0	0	0	0	0	0	0	0	0	0	0	0	0	0.236202	0.25416	0.240333	0.243796	0.242081
0.21934	0.230181	0.240743	0.249875	0.277255	0.25819	0.243597	0.249569	0.246843	0.220876	0.23512	0.229528	0.230428	0.239165	0.280189	0.24463	0.244225	0.257198	0.257444	0.219401	0.23492	0.246851	0.271443	0.259772	0.211643	0.202155	0.240768	0.227473	0.245655	0.320419	0.26245	0.238493	0.238505	0.243278	0.227054	0.21172	0.221232	0.233677	0.24376	0.32141	0.225234	0.29806	0.229065	0.236121	0.222813	0.231976	0.256137	0.235914	0.237236	0.260262
0.22625	0.22934	0.249486	0.242937	0.272212	0.26068	0.241138	0.242887	0.235876	0.236844	0.23638	0.2552	0.247423	0.245297	0.244883	0.25089	0.244029	0.243395	0.242849	0.240268	0.2559	0.235095	0.244116	0.233036	0.247232	0.227928	0.260247	0.254129	0.234228	0.235181	0.257721	0.244576	0.238495	0.24224	0.226659	0.264984	0.243923	0.238269	0.234414	0.223475	0.225212	0.257792	0.251731	0.2372	0.24286	0.226116	0.249277	0.251968	0.234953	0.255994
0.26558	0.232077	0.248062	0.232146	0.239598	0.26369	0.238696	0.2475	0.232994	0.237846	0.2592	0.237441	0.240795	0.23625	0.247775	0.25657	0.238111	0.246305	0.231614	0.239147	0.26539	0.243123	0.244355	0.2336	0.232245	0.256504	0.241238	0.237237	0.24085	0.240508	0.255335	0.240716	0.234645	0.240886	0.247136	0.260141	0.245513	0.232785	0.234649	0.234133	0.255244	0.243871	0.232065	0.240768	0.235975	0.238886	0.244565	0.242667	0.238213	0.251771
0.2443	0.240984	0.248559	0.255873	0.232093	0.2544	0.249442	0.244481	0.248234	0.225484	0.24693	0.247144	0.24885	0.251428	0.230483	0.24913	0.241658	0.250064	0.250899	0.229386	0.24408	0.237735	0.249253	0.245353	0.243477	0.24493	0.243408	0.237398	0.250776	0.238884	0.237793	0.242606	0.242968	0.252584	0.238105	0.228866	0.256276	0.247753	0.243015	0.232894	0.238657	0.244802	0.246462	0.24456	0.240717	0.250113	0.242244	0.234656	0.242436	0.248521
0.20997	0.293338	0.22423	0.267027	0.252948	0.18971	0.29841	0.225284	0.277462	0.261852	0.18959	0.309946	0.219132	0.276507	0.264171	0.21146	0.289982	0.228199	0.259864	0.256226	0.19669	0.285953	0.235669	0.26409	0.263938	0.241758	0.251294	0.241688	0.247682	0.230295	0.191479	0.256032	0.282064	0.25746	0.222546	0.242126	0.252284	0.236495	0.244166	0.234663	0.254875	0.239829	0.242301	0.237582	0.239167	0.181275	0.257263	0.290731	0.265416	0.216502
0	0	0	0	0	0	0	0	0	0	0.23946	0.248845	0.238585	0.253853	0.246607	0	0	0	0	0	0.23122	0.265242	0.239093	0.251511	0.245231	0.239903	0.252637	0.246677	0.244694	0.227457	0	0	0	0	0	0	0	0	0	0	0	0	0	0	0	0	0	0	0	0
0.25623	0.251144	0.247836	0.245271	0.226095	0.23855	0.238767	0.244278	0.242582	0.256738	0.2544	0.254197	0.250278	0.244178	0.22235	0	0	0	0	0	0	0	0	0	0	0.237747	0.242868	0.24486	0.241021	0.250098	0.239209	0.246272	0.251344	0.231791	0.243539	0.246413	0.249893	0.238968	0.231852	0.242766	0.247241	0.248581	0.244237	0.2362	0.236841	0.25784	0.243071	0.239807	0.242582	0.229489
0.24169	0.250214	0.237298	0.24921	0.240718	0.23741	0.248604	0.247749	0.250365	0.236208	0.24146	0.244512	0.247661	0.24291	0.247929	0.24996	0.245401	0.244901	0.23846	0.243018	0.23745	0.254218	0.230181	0.251799	0.250611	0.243534	0.245153	0.250333	0.241535	0.231418	0.242398	0.246031	0.248828	0.242214	0.227616	0.24737	0.242848	0.247301	0.234166	0.236386	0.255523	0.241793	0.241355	0.243283	0.230442	0.243516	0.241152	0.24885	0.246132	0.226877
0.24089	0.24077	0.244866	0.24123	0.249896	0.23094	0.241084	0.252486	0.241404	0.262689	0.24458	0.245175	0.240251	0.245171	0.242263	0.24087	0.244047	0.248875	0.231388	0.251044	0.23219	0.25065	0.248924	0.235102	0.255532	0.229514	0.239769	0.247355	0.25595	0.239491	0.234826	0.251473	0.246849	0.236536	0.245148	0.231538	0.239268	0.247161	0.242754	0.254619	0.23308	0.250051	0.260473	0.227338	0.241796	0.230745	0.241474	0.241677	0.250422	0.249098
0.23449	0.242898	0.250321	0.248746	0.261867	0.25827	0.250618	0.2462	0.244374	0.232602	0.24468	0.238945	0.250822	0.252873	0.229043	0.24732	0.249376	0.242262	0.245269	0.238498	0.248	0.249937	0.24271	0.249371	0.248233	0.241791	0.236509	0.251075	0.240692	0.237928	0.256918	0.23548	0.241011	0.244172	0.24659	0.254396	0.236992	0.240645	0.239447	0.237822	0.244782	0.234752	0.252204	0.238938	0.249897	0.239479	0.24676	0.256344	0.237487	0.234851
0.25741	0.189597	0.228341	0.223552	0.30194	0.27054	0.181673	0.230677	0.209882	0.301709	0.26229	0.207705	0.226598	0.221399	0.289762	0.25377	0.204029	0.238028	0.224379	0.286358	0.25043	0.2164	0.232437	0.232248	0.279867	0.209741	0.316138	0.222161	0.247024	0.21638	0.239566	0.25255	0.240656	0.233473	0.24788	0	0	0	0	0	0.233717	0.247409	0.250527	0.224073	0.261889	0.24479	0.242209	0.234559	0.243017	0.255265
0.2678	0.250876	0.235717	0.22704	0.235592	0.25342	0.253683	0.243656	0.229735	0.24177	0.25994	0.241164	0.242018	0.236451	0.240256	0.25207	0.248556	0.244244	0.228981	0.248058	0.255	0.244014	0.246259	0.238456	0.236072	0.244517	0.251615	0.238086	0.23823	0.242101	0.26081	0.244702	0.242419	0.231226	0.240473	0.246302	0.246611	0.240903	0.23895	0.239757	0.260072	0.24208	0.24043	0.240229	0.234136	0.249699	0.245737	0.238118	0.243057	0.232648
0.26006	0.247907	0.234418	0.240716	0.238043	0.25208	0.246644	0.233922	0.242256	0.229608	0.25164	0.245175	0.24229	0.244216	0.237211	0.25942	0.241747	0.231834	0.241269	0.239938	0.25477	0.244567	0.235691	0.244076	0.240275	0.250371	0.235074	0.228086	0.245497	0.246669	0.249703	0.240383	0.233129	0.24019	0.24281	0.252948	0.237027	0.227624	0.248701	0.242615	0.247252	0.237359	0.237194	0.24456	0.244182	0.24583	0.240428	0.235753	0.242093	0.243204
0	0	0	0	0	0.25044	0.252863	0.25044	0.246994	0.222832	0	0	0	0	0	0	0	0	0	0	0	0	0	0	0	0	0	0	0	0	0	0	0	0	0	0	0	0	0	0	0	0	0	0	0	0.261586	0.238187	0.230699	0.233501	0.254171
0.25021	0.247924	0.235931	0.229424	0.244264	0.25158	0.2452	0.240298	0.24084	0.236184	0.24174	0.246106	0.23505	0.242193	0.25291	0.25207	0.257059	0.23711	0.242786	0.236775	0.25912	0.247529	0.236848	0.240384	0.236896	0.25256	0.248573	0.233656	0.240705	0.234757	0.248298	0.246169	0.234817	0.240952	0.241049	0.245856	0.244873	0.237333	0.242858	0.236174	0.249175	0.246812	0.238301	0.240466	0.232601	0.253624	0.246392	0.239602	0.242912	0.235792
0.25943	0.249588	0.236621	0.238508	0.237348	0.23994	0.219718	0.246686	0.257547	0.247958	0	0	0	0	0	0.25639	0.237629	0.243995	0.246899	0.2336	0.23409	0.243676	0.249967	0.257582	0.248975	0.23072	0.225168	0.282312	0.228383	0.244742	0.236243	0.231562	0.240828	0.245394	0.245057	0.218044	0.24016	0.237118	0.284714	0.234965	0.262564	0.246789	0.234323	0.242941	0.224606	0.231416	0.228603	0.281538	0.22797	0.242354
0.24948	0.236173	0.247046	0.236801	0.248647	0.24473	0.238322	0.250225	0.237644	0.248193	0.25181	0.21551	0.252136	0.240497	0.252438	0	0	0	0	0	0	0	0	0	0	0.257565	0.239046	0.244108	0.237572	0.233254	0.244027	0.252034	0.250065	0.228991	0.234371	0	0	0	0	0	0.246325	0.254461	0.251032	0.222677	0.236309	0.244131	0.246656	0.239484	0.242925	0.244374
0.24225	0.229394	0.241285	0.239123	0.265473	0	0	0	0	0	0.24651	0.220075	0.231855	0.223749	0.292559	0.23111	0.218485	0.240507	0.237896	0.288211	0.2324	0.236415	0.245069	0.239908	0.267564	0.230709	0.236417	0.226086	0.238599	0.297459	0.225593	0.243373	0.23272	0.237929	0.2851	0	0	0	0	0	0.239205	0.234591	0.225441	0.244719	0.283015	0	0	0	0	0
0.25804	0.220701	0.233989	0.227165	0.271423	0.2358	0.215352	0.249705	0.25529	0.263667	0.26172	0.21773	0.238381	0.22601	0.267228	0.2357	0.220891	0.22547	0.269656	0.26902	0.23883	0.215812	0.242041	0.260773	0.25711	0.231983	0.233364	0.221828	0.272538	0.266654	0.236321	0.245367	0.228269	0.261469	0.246954	0.248072	0.241293	0.231043	0.26495	0.242267	0.209665	0.252589	0.258742	0.26202	0.232312	0.23561	0.238417	0.231925	0.276542	0.236324
0.23398	0.244097	0.248842	0.253175	0.245619	0.24457	0.234313	0.252249	0.244136	0.236326	0.2404	0.250402	0.247683	0.240673	0.240728	0.24089	0.242834	0.256009	0.248855	0.242169	0.24218	0.24059	0.248561	0.249058	0.248104	0.237334	0.233123	0.253172	0.244589	0.243164	0.236533	0.245184	0.24514	0.249627	0.235661	0.244487	0.2427	0.240624	0.248649	0.239349	0.239809	0.241666	0.242849	0.254436	0.239121	0.240564	0.240152	0.248538	0.247478	0.241503
0.25144	0.255312	0.246673	0.242962	0.228334	0.24997	0.265533	0.244877	0.236591	0.230586	0.25135	0.260392	0.239299	0.237444	0.239631	0.24934	0.236792	0.251072	0.236291	0.24506	0.25134	0.248652	0.243345	0.242449	0.236601	0.234295	0.271554	0.266753	0.223038	0.206683	0.241729	0.257041	0.244129	0.240479	0.225976	0	0	0	0	0	0.235584	0.248247	0.263409	0.231749	0.234197	0.231584	0.26371	0.257957	0.231917	0.224507
0	0	0	0	0	0	0	0	0	0	0.2584	0.24009	0.235062	0.236791	0.249735	0	0	0	0	0	0.23989	0.248724	0.244865	0.247055	0.244101	0.237155	0.246553	0.246763	0.240903	0.243467	0.241952	0.248128	0.257806	0.233513	0.226204	0.24648	0.245902	0.255151	0.234244	0.222417	0.240446	0.247754	0.25586	0.234277	0.232965	0.248805	0.250207	0.247441	0.228512	0.237736
0.24397	0.243113	0.245453	0.246814	0.242827	0.23878	0.221803	0.234758	0.248911	0.271657	0.22345	0.212109	0.242709	0.286496	0.254775	0.22136	0.21246	0.252578	0.272728	0.258362	0.20974	0.210406	0.258539	0.280312	0.259417	0.219862	0.233789	0.23129	0.291613	0.2472	0.215957	0.219911	0.242301	0.293041	0.25213	0.221551	0.225143	0.232484	0.257159	0.289088	0.214091	0.228504	0.243097	0.29121	0.246614	0.235386	0.250322	0.248505	0.249392	0.230294
0.25926	0.234259	0.241703	0.231544	0.247021	0.26021	0.23499	0.244934	0.229021	0.251222	0.25425	0.22831	0.240421	0.238085	0.258989	0.25383	0.235098	0.236952	0.234824	0.246866	0.24834	0.237236	0.241508	0.237017	0.24881	0.242193	0.237404	0.232828	0.240192	0.253619	0.240625	0.236374	0.230183	0.237876	0.251614	0.254674	0.232292	0.228226	0.235251	0.257808	0.247577	0.238829	0.237763	0.241045	0.254274	0.247586	0.237796	0.23528	0.239968	0.25004
0.25828	0.264255	0.242166	0.243577	0.218496	0.24439	0.261292	0.242752	0.251004	0.2215	0.25108	0.270757	0.251003	0.243789	0.233316	0.24646	0.263441	0.246384	0.241306	0.230991	0.24404	0.264779	0.241248	0.249258	0.228914	0.250237	0.247965	0.234559	0.235294	0.234377	0.258658	0.24712	0.237473	0.234985	0.238788	0.244487	0.247377	0.237763	0.243068	0.236008	0.253422	0.253278	0.233656	0.239044	0.238467	0.243191	0.250219	0.239979	0.248943	0.232299
0.25075	0.253254	0.254523	0.23566	0.24179	0.25272	0.256872	0.239089	0.229873	0.245424	0.24696	0.257044	0.249111	0.257648	0.217817	0.24964	0.235883	0.245807	0.230235	0.249946	0.24922	0.255288	0.242189	0.249333	0.241876	0.232642	0.251145	0.270215	0.226553	0.226972	0.227399	0.250167	0.249194	0.255778	0.224959	0.231026	0.25607	0.239527	0.253643	0.229507	0.239742	0.245112	0.25628	0.236858	0.223725	0.242118	0.252402	0.248602	0.235784	0.233924
0.25141	0.228249	0.255754	0.240565	0.24252	0.2314	0.250938	0.247511	0.250804	0.246013	0.25043	0.232643	0.236852	0.242671	0.256664	0.24802	0.255758	0.232898	0.253557	0.236751	0.24114	0.267668	0.234864	0.253051	0.234882	0.247846	0.238575	0.249366	0.24347	0.23286	0.244038	0.240487	0.244355	0.242424	0.242188	0.233353	0.240149	0.249548	0.232584	0.257657	0.240513	0.250384	0.247011	0.248115	0.242632	0.261441	0.233315	0.232613	0.247135	0.242415
0	0	0	0	0	0.20701	0.215655	0.222898	0.272436	0.303418	0.24909	0.262737	0.242721	0.270815	0.205836	0.20692	0.2623	0.240779	0.256328	0.263236	0.24041	0.245156	0.246702	0.231622	0.258464	0.213896	0.239826	0.243258	0.252488	0.253634	0.183405	0.174385	0.207258	0.329948	0.363608	0	0	0	0	0	0.218103	0.239978	0.251774	0.255989	0.25435	0	0	0	0	0
0.23467	0.237407	0.232035	0.259336	0.259782	0.25712	0.243436	0.215911	0.235037	0.268428	0.29406	0.213433	0.203349	0.221688	0.272434	0.25991	0.222157	0.211384	0.238749	0.281342	0.25651	0.230511	0.215735	0.243601	0.270072	0.256258	0.240619	0.234688	0.237704	0.246107	0.254978	0.216658	0.227742	0.254346	0.26857	0	0	0	0	0	0.251086	0.237038	0.221591	0.253896	0.258469	0.24829	0.240681	0.227785	0.248838	0.255401
0.2549	0.241771	0.240088	0.244769	0.232682	0.26722	0.232673	0.245013	0.238007	0.232107	0.2436	0.244333	0.24689	0.249405	0.239902	0.24932	0.24082	0.242953	0.243589	0.244022	0.25444	0.24446	0.252575	0.248269	0.232151	0.243355	0.245382	0.237817	0.248393	0.243907	0.234971	0.249949	0.24714	0.244461	0.235722	0.253806	0.239634	0.236957	0.242885	0.236341	0.23678	0.2478	0.246344	0.243349	0.240884	0.23363	0.248989	0.244581	0.250897	0.238253
0.25494	0.226371	0.246244	0.243401	0.24331	0.22577	0.251936	0.239371	0.253674	0.257763	0.23565	0.247072	0.245995	0.256994	0.234791	0.25948	0.264956	0.229535	0.238648	0.234674	0.25685	0.225712	0.24669	0.244577	0.239768	0.249187	0.253291	0.242258	0.245695	0.238368	0.236198	0.244554	0.252183	0.248667	0.22921	0.253917	0.249299	0.227677	0.235852	0.245094	0.248504	0.260594	0.244333	0.23329	0.224834	0.240027	0.260894	0.244484	0.243585	0.2292
0.25128	0.239446	0.238834	0.239198	0.251793	0.23492	0.245486	0.248473	0.246505	0.232472	0.24411	0.241791	0.2457	0.249782	0.238403	0.24451	0.22344	0.246565	0.246798	0.244458	0.24362	0.254753	0.24906	0.249045	0.228231	0.243087	0.245646	0.246064	0.245247	0.227397	0.239811	0.247085	0.248409	0.24776	0.241505	0.248072	0.24525	0.236667	0.243525	0.235902	0.240714	0.245686	0.237441	0.242862	0.235686	0.246367	0.233096	0.23728	0.250567	0.233347
0.23131	0.25152	0.237987	0.251067	0.255988	0.23538	0.253005	0.243362	0.263512	0.232331	0	0	0	0	0	0.22987	0.234564	0.247845	0.247225	0.259825	0.23998	0.23827	0.249287	0.244602	0.24861	0.221258	0.249721	0.247129	0.246853	0.253498	0.222671	0.2568	0.239602	0.253386	0.243721	0.237283	0.236615	0.249645	0.24529	0.242176	0.234656	0.247685	0.241882	0.252263	0.239911	0.227838	0.242577	0.256398	0.252375	0.236187
0.25029	0.273484	0.255291	0.248508	0.20352	0.2359	0.237075	0.251638	0.242532	0.253343	0	0	0	0	0	0.23864	0.23517	0.245512	0.241883	0.259294	0.21936	0.249384	0.248822	0.251273	0.259782	0.284309	0.25359	0.233849	0.231872	0.198746	0.235228	0.248357	0.25272	0.240308	0.234401	0	0	0	0	0	0.277653	0.253577	0.236194	0.23982	0.196048	0.246199	0.237613	0.235183	0.236207	0.266383
0.24906	0.260999	0.242324	0.244568	0.228735	0.25464	0.261238	0.244176	0.243873	0.224446	0.24948	0.258261	0.241667	0.251277	0.22641	0.24933	0.25353	0.248366	0.24804	0.230968	0.25534	0.25024	0.242495	0.243651	0.225252	0.244148	0.248401	0.240935	0.242838	0.224817	0.253171	0.249503	0.243086	0.243936	0.22505	0.253795	0.249825	0.240452	0.242806	0.220512	0.255702	0.246536	0.243763	0.235278	0.233163	0.257214	0.250265	0.24785	0.235942	0.222988
0.21861	0.210488	0.244742	0.252974	0.291547	0.22482	0.219789	0.233277	0.24742	0.297384	0.2074	0.219592	0.244749	0.257007	0.293185	0.22241	0.225223	0.243463	0.245482	0.28022	0.2068	0.231884	0.244286	0.253689	0.279796	0.222197	0.234477	0.238742	0.252448	0.279902	0.229652	0.22832	0.231882	0.251585	0.249489	0.198115	0.224686	0.250505	0.261786	0.304841	0.225346	0.227677	0.238258	0.255607	0.280324	0.220838	0.230442	0.238849	0.258169	0.28186
0.24343	0.242147	0.247396	0.240478	0.243852	0.24594	0.236344	0.244289	0.239661	0.240557	0.25233	0.240019	0.250663	0.24502	0.233386	0.25536	0.238877	0.242149	0.239977	0.238746	0.26088	0.239912	0.252677	0.233863	0.239462	0.244003	0.241319	0.247172	0.239863	0.242905	0.250651	0.241002	0.238215	0.240505	0.242051	0.252292	0.236066	0.240495	0.239473	0.243356	0.244592	0.243837	0.244237	0.238622	0.239395	0.250997	0.242301	0.243204	0.242621	0.239605
0.23864	0.258227	0.232927	0.242385	0.256388	0.24877	0.246074	0.244821	0.241053	0.240733	0.25075	0.264742	0.240013	0.240447	0.233906	0.24237	0.254831	0.244199	0.244491	0.240799	0.25765	0.234078	0.232063	0.253877	0.239745	0	0	0	0	0	0.24396	0.242652	0.24886	0.2376	0.238636	0.2344	0.23936	0.247376	0.244113	0.246999	0.231672	0.232375	0.234828	0.240071	0.288289	0.245115	0.242887	0.247452	0.24204	0.23684
0.24434	0.235672	0.250355	0.230992	0.257048	0.21095	0.24406	0.265488	0.268852	0.238954	0.21831	0.244029	0.261914	0.259583	0.24506	0.24252	0.234653	0.251717	0.24236	0.248152	0.22691	0.241642	0.259685	0.255016	0.241205	0.241746	0.242099	0.240968	0.238625	0.253922	0.251956	0.241449	0.23814	0.228965	0.254453	0.247048	0.252295	0.219731	0.233721	0.263614	0.234265	0.240414	0.241441	0.241598	0.263013	0.234849	0.239738	0.244462	0.239929	0.261598
0.23101	0.237425	0.24368	0.250402	0.260324	0.2397	0.256765	0.236658	0.242306	0.251682	0	0	0	0	0	0.24825	0.245241	0.241617	0.238598	0.248447	0.24361	0.238395	0.235964	0.244527	0.258181	0.245623	0.24738	0.246301	0.239981	0.232587	0.244004	0.247463	0.246903	0.239269	0.234006	0.257313	0.244781	0.246978	0.22963	0.226015	0.242703	0.249086	0.245699	0.23907	0.236963	0	0	0	0	0
0	0	0	0	0	0.24242	0.223549	0.244154	0.236478	0.26811	0.25752	0.233627	0.233113	0.25472	0.240197	0.22127	0.244742	0.244504	0.257068	0.260227	0.23955	0.236451	0.247802	0.248182	0.248504	0	0	0	0	0	0	0	0	0	0	0.220571	0.238891	0.249677	0.251904	0.254165	0.220909	0.255277	0.246796	0.251723	0.242252	0.246714	0.236911	0.228323	0.268346	0.239316
0.23768	0.235386	0.25179	0.240089	0.247445	0.25325	0.238304	0.242876	0.243208	0.239932	0.20456	0.216208	0.235821	0.255675	0.310478	0.24129	0.248842	0.252669	0.254033	0.22823	0.23293	0.190124	0.232154	0.24703	0.304214	0.208244	0.217845	0.266237	0.255002	0.276958	0.209712	0.200986	0.25643	0.257986	0.306245	0.2344	0.217057	0.236817	0.246649	0.288392	0.188921	0.204798	0.270946	0.259992	0.308883	0.220256	0.239095	0.27486	0.241301	0.235246
0.24212	0.24077	0.237761	0.235308	0.264177	0.23669	0.236308	0.237234	0.237255	0.261369	0.23337	0.231533	0.241486	0.240271	0.263935	0.23721	0.2459	0.235514	0.248416	0.261218	0.23404	0.246583	0.243663	0.23723	0.26694	0.238216	0.232893	0.232634	0.245826	0.278005	0.24638	0.233579	0.231462	0.240768	0.268843	0.242616	0.229192	0.240355	0.236662	0.266441	0.236724	0.228837	0.237559	0.24589	0.270293	0.23363	0.231418	0.240914	0.24732	0.268418
0.24798	0.239714	0.238812	0.244079	0.262056	0.23787	0.241138	0.23945	0.250866	0.259495	0.24218	0.244118	0.244749	0.246767	0.262896	0.23717	0.245829	0.237937	0.250698	0.259861	0.23967	0.236201	0.239161	0.243225	0.263267	0.234731	0.238897	0.239807	0.248775	0.265349	0.238361	0.234002	0.234925	0.2432	0.273017	0.228643	0.237233	0.244097	0.250584	0.261286	0.238378	0.23265	0.243656	0.246088	0.264518	0.232389	0.234177	0.233269	0.248455	0.267476
0.2345	0.247084	0.238066	0.254982	0.255316	0.24044	0.243917	0.232689	0.244462	0.256643	0.23532	0.24317	0.240636	0.249883	0.252249	0.2374	0.242692	0.237156	0.238448	0.258114	0.22978	0.245977	0.235136	0.252487	0.258005	0.240964	0.228198	0.227613	0.249841	0.283134	0.236923	0.225445	0.230667	0.239125	0.297714	0.237216	0.233458	0.241312	0.248623	0.26694	0.236947	0.228573	0.241032	0.238319	0.287574	0.243985	0.227661	0.224247	0.251359	0.28142
0.23622	0.238105	0.24839	0.250816	0.248435	0.23559	0.259688	0.242503	0.255754	0.235843	0.24433	0.244154	0.244194	0.250787	0.240988	0.22577	0.254546	0.245286	0.261607	0.243337	0.23959	0.237022	0.255886	0.24917	0.238756	0.23577	0.243729	0.243366	0.251632	0.241525	0.240692	0.240441	0.244323	0.244225	0.244784	0.234889	0.243717	0.23943	0.247996	0.247271	0.238624	0.245319	0.250634	0.236568	0.243407	0.240564	0.247323	0.238387	0.2382	0.254368
0.26126	0.215908	0.237231	0.248621	0.247257	0.24993	0.223549	0.246946	0.25425	0.239637	0.23688	0.207651	0.227924	0.255022	0.286823	0.24322	0.223547	0.224609	0.250497	0.275275	0.242	0.204752	0.230827	0.250635	0.281857	0.252862	0.242708	0.224667	0.260005	0.236365	0.244863	0.234484	0.236065	0.254398	0.245998	0.241369	0.23586	0.23929	0.247865	0.249191	0.240379	0.235326	0.236516	0.260269	0.251827	0.242599	0.228143	0.236946	0.260532	0.253305
0.245	0.24923	0.240088	0.245747	0.243192	0.24768	0.247036	0.235629	0.242218	0.253603	0.25672	0.232464	0.241316	0.238135	0.248944	0.25188	0.241711	0.233962	0.243739	0.24964	0.25077	0.236415	0.23712	0.242499	0.248504	0.245746	0.240492	0.242613	0.241811	0.244635	0.249859	0.235354	0.235656	0.242713	0.253041	0.220404	0.240526	0.247387	0.237094	0.272564	0.240122	0.245399	0.243097	0.247075	0.239774	0.239982	0.243163	0.246064	0.243096	0.244177
0.23783	0.248032	0.243499	0.242749	0.252689	0	0	0	0	0	0.22285	0.239983	0.247989	0.251893	0.264065	0.23346	0.24795	0.239465	0.257243	0.248802	0	0	0	0	0	0.233379	0.258388	0.242064	0.236571	0.244575	0.233365	0.255345	0.24057	0.241925	0.242962	0	0	0	0	0	0.245375	0.236417	0.247355	0.240071	0.246599	0.232322	0.244301	0.24928	0.248587	0.242232
0.25727	0.251215	0.248605	0.237128	0.23637	0.25463	0.237324	0.242763	0.237681	0.244021	0.25108	0.251387	0.245338	0.24492	0.235039	0.25873	0.245811	0.241266	0.234924	0.231239	0.25346	0.254182	0.240352	0.244064	0.23493	0.256079	0.24327	0.235226	0.235373	0.236107	0.256461	0.244153	0.234495	0.233039	0.232928	0.255854	0.244461	0.235839	0.244911	0.228041	0.259927	0.237371	0.228097	0.238635	0.241568	0.255402	0.245634	0.239989	0.241064	0.233332
0.25464	0.24424	0.239591	0.243589	0.240223	0.2501	0.250831	0.243622	0.240652	0.231223	0.25561	0.233341	0.239548	0.239844	0.273331	0.25913	0.25615	0.240304	0.243225	0.223792	0.24814	0.23563	0.248289	0.24146	0.245678	0.2558	0.248034	0.239344	0.236216	0.226592	0.255201	0.248437	0.239763	0.23296	0.233763	0.249352	0.245044	0.233269	0.232493	0.24136	0.248214	0.250039	0.236935	0.231012	0.244471	0.254262	0.252092	0.233774	0.232352	0.234911
0.23213	0.244204	0.239681	0.237491	0.267794	0.23087	0.239961	0.238422	0.245527	0.25834	0.2364	0.234308	0.239843	0.23669	0.25461	0.23637	0.242264	0.237744	0.244955	0.273316	0.23227	0.240875	0.23915	0.249258	0.263844	0.236206	0.232216	0.233527	0.246169	0.278294	0.231079	0.230841	0.236344	0.250994	0.282413	0.231794	0.231708	0.229892	0.243852	0.269162	0.23612	0.235912	0.234107	0.244034	0.278546	0.240373	0.238601	0.22972	0.24336	0.275162
0.24628	0.244222	0.244719	0.248947	0.236405	0.24658	0.248925	0.247387	0.245114	0.2452	0.2429	0.249758	0.242551	0.252094	0.243361	0.24394	0.245776	0.243983	0.250497	0.245568	0.24884	0.244889	0.237982	0.243263	0.242476	0.241434	0.241147	0.241903	0.246274	0.24072	0.243536	0.243179	0.242032	0.241294	0.239152	0.235134	0.238536	0.235677	0.240741	0.248602	0.24476	0.244469	0.239043	0.24751	0.235108	0.24583	0.24622	0.242441	0.239401	0.235929
0.2381	0.256134	0.248401	0.237228	0.247092	0.23673	0.270112	0.242786	0.251317	0.231482	0.23504	0.264635	0.252249	0.236502	0.243479	0.2514	0.264742	0.239137	0.231112	0.241437	0	0	0	0	0	0.245578	0.248378	0.249656	0.236018	0.23116	0.244194	0.245493	0.240796	0.240334	0.24281	0.236114	0.240709	0.258914	0.248348	0.221752	0.237428	0.247168	0.265903	0.238741	0.218511	0.23514	0.247587	0.254473	0.239058	0.237691
0.24548	0.250804	0.247317	0.246576	0.236075	0.24106	0.247374	0.242978	0.242118	0.254322	0.25792	0.232786	0.247831	0.244417	0.249003	0.23986	0.253815	0.243361	0.242936	0.238769	0.24339	0.247761	0.243685	0.240722	0.237202	0.24598	0.247012	0.240344	0.240955	0.23987	0.245454	0.236534	0.24486	0.238113	0.241535	0.246235	0.24708	0.248957	0.238087	0.234814	0.240748	0.240495	0.239129	0.239807	0.250246	0.248358	0.237003	0.241215	0.242621	0.233271
0	0	0	0	0	0	0	0	0	0	0	0	0	0	0	0	0	0	0	0	0	0	0	0	0	0	0	0	0	0	0	0	0	0	0	0	0	0	0	0	0	0	0	0	0	0.225009	0.243094	0.25871	0.234609	0.25651
0.21948	0.268762	0.253834	0.263765	0.230137	0.21592	0.264481	0.26568	0.276209	0.212473	0	0	0	0	0	0	0	0	0	0	0.2448	0.25354	0.253936	0.236729	0.235448	0	0	0	0	0	0	0	0	0	0	0	0	0	0	0	0.217858	0.25654	0.257376	0.252316	0.22909	0	0	0	0	0
0.23495	0.252128	0.248898	0.248244	0.242579	0	0	0	0	0	0	0	0	0	0	0.22183	0.247861	0.262237	0.252692	0.243136	0	0	0	0	0	0.229078	0.248149	0.250925	0.242614	0.244484	0.222403	0.240521	0.257462	0.242647	0.252859	0.224502	0.259627	0.247892	0.247407	0.229114	0	0	0	0	0	0.230332	0.245576	0.254699	0.248336	0.235883
0.25028	0.250035	0.23417	0.246162	0.248553	0.24658	0.22567	0.239518	0.247056	0.250597	0.25842	0.232929	0.225726	0.233071	0.256262	0.26121	0.227897	0.237914	0.236454	0.250135	0.25803	0.234596	0.245432	0.231034	0.244171	0.257632	0.238725	0.230301	0.234267	0.238004	0.260732	0.241002	0.229247	0.237153	0.253937	0.255643	0.233916	0.231688	0.243185	0.251791	0.261089	0.238393	0.234215	0.240624	0.242708	0.257158	0.238038	0.234462	0.247267	0.242916
0.27111	0.246905	0.237343	0.232222	0.230502	0.2622	0.231622	0.23737	0.232931	0.249879	0.25576	0.235847	0.245429	0.242231	0.239737	0.26034	0.234225	0.240371	0.2353	0.245863	0.26868	0.240161	0.232551	0.239558	0.235695	0.258023	0.248734	0.232247	0.234505	0.240098	0.259617	0.243786	0.237613	0.237824	0.231441	0.254919	0.252879	0.234677	0.236388	0.228056	0.253791	0.249304	0.232151	0.250512	0.227555	0.264158	0.243312	0.23928	0.235679	0.229276
0.24996	0.254095	0.244708	0.248257	0.220393	0.25507	0.250154	0.244821	0.239774	0.226733	0.25109	0.255719	0.246233	0.240598	0.21574	0.25685	0.250856	0.247584	0.237031	0.225503	0.25043	0.253505	0.251237	0.238832	0.224534	0.25389	0.238013	0.237301	0.241205	0.23201	0.26758	0.237565	0.23771	0.235694	0.231092	0.257714	0.24024	0.241129	0.235199	0.233257	0.258753	0.244469	0.240903	0.242809	0.226111	0.222012	0.372881	0.242978	0.182606	0.181355
0.23504	0.219717	0.226353	0.22507	0.309103	0.22529	0.23433	0.222288	0.234322	0.305987	0.2302	0.216137	0.235311	0.231865	0.303171	0.22867	0.226774	0.235129	0.232529	0.29626	0	0	0	0	0	0	0	0	0	0	0	0	0	0	0	0	0	0	0	0	0.216729	0.242057	0.254215	0.225139	0.285629	0.233329	0.237072	0.246839	0.230386	0.274797
0.245	0.238248	0.250412	0.236889	0.248953	0.23075	0.274781	0.244595	0.241491	0.242808	0.22319	0.276916	0.250096	0.250901	0.238096	0.23722	0.276792	0.242432	0.246924	0.231877	0.23078	0.276677	0.244343	0.246842	0.237131	0.245332	0.242386	0.253151	0.239415	0.230553	0.237625	0.242835	0.255409	0.248076	0.236192	0.2348	0.240915	0.240344	0.246336	0.251701	0.243732	0.247512	0.247839	0.239162	0.234501	0.242118	0.238061	0.246075	0.234741	0.257649
0.24345	0.256635	0.239636	0.242648	0.244511	0.2397	0.230196	0.249671	0.245991	0.252224	0.24385	0.256668	0.238177	0.242922	0.246961	0.24842	0.261123	0.244708	0.249632	0.22411	0.26201	0.231099	0.247178	0.237467	0.236319	0.25513	0.246243	0.238409	0.233438	0.23984	0.25858	0.243545	0.234645	0.235563	0.239987	0	0	0	0	0	0	0	0	0	0	0.24431	0.247162	0.242624	0.244944	0.235777
0.26095	0.24009	0.24359	0.230289	0.242721	0.22103	0.250333	0.235459	0.23619	0.250668	0.24858	0.248218	0.241837	0.236389	0.247775	0.23322	0.231248	0.240779	0.222912	0.271498	0.23249	0.250882	0.24813	0.234676	0.265999	0.251923	0.243454	0.243946	0.240705	0.232571	0.254387	0.251736	0.244807	0.242056	0.23768	0.251846	0.254423	0.255204	0.23614	0.236749	0.250639	0.250315	0.241602	0.239926	0.23564	0.247933	0.25123	0.251269	0.245578	0.231661
0.239	0.259318	0.250175	0.239361	0.238785	0.2502	0.250439	0.249151	0.247532	0.235654	0.25032	0.246535	0.253008	0.243714	0.239643	0.24131	0.241159	0.253891	0.243626	0.237129	0.24796	0.248492	0.249956	0.243388	0.234035	0.243366	0.239746	0.255753	0.238796	0.23377	0.244127	0.243935	0.245054	0.241964	0.238378	0.240913	0.237175	0.247892	0.248087	0.245019	0.242715	0.246869	0.249323	0.240031	0.227342	0.225423	0.244519	0.263742	0.249788	0.223353
0.23482	0.243614	0.24682	0.246074	0.249213	0.23735	0.242813	0.244832	0.245665	0.251246	0.23892	0.24351	0.250074	0.241025	0.247504	0.23627	0.245615	0.247686	0.245244	0.245308	0.2344	0.245549	0.24923	0.244427	0.248951	0.235893	0.246955	0.245237	0.239981	0.244893	0.23825	0.243511	0.243699	0.244396	0.244556	0.23892	0.242082	0.239226	0.239839	0.245351	0.237014	0.244274	0.244	0.244705	0.247784	0.23769	0.243106	0.245602	0.242436	0.244784
0.24973	0.242719	0.242042	0.250553	0.236346	0.22357	0.267939	0.245748	0.250866	0.245777	0.25031	0.25486	0.242381	0.238788	0.240032	0.22917	0.274795	0.245308	0.254221	0.232856	0.22683	0.269238	0.251555	0.251849	0.234482	0.236764	0.244808	0.26214	0.241824	0.223815	0.23089	0.248941	0.257452	0.241911	0.223548	0.260519	0.231102	0.232968	0.247682	0.238578	0.235562	0.247455	0.226624	0.246878	0.242677	0.219552	0.24129	0.251237	0.260968	0.246546
0.21318	0.249123	0.247554	0.254932	0.265331	0.23984	0.247107	0.236138	0.237719	0.262771	0.24346	0.247824	0.24612	0.246641	0.241484	0.23353	0.259965	0.248626	0.24908	0.238911	0.21603	0.282243	0.244434	0.263189	0.235342	0.231357	0.238954	0.250172	0.25125	0.244651	0.231469	0.244141	0.241882	0.248602	0.250825	0.223622	0.239874	0.234151	0.25759	0.263946	0.236489	0.242298	0.248677	0.242085	0.239653	0.22511	0.237141	0.25371	0.262551	0.244237
0.25634	0.238552	0.250016	0.232723	0.239716	0.24323	0.248693	0.230982	0.245652	0.255618	0.2417	0.238443	0.24774	0.251491	0.240717	0.24556	0.242531	0.250143	0.248178	0.235512	0.24513	0.248207	0.241418	0.24484	0.243936	0.255308	0.244797	0.246903	0.229699	0.233861	0.241506	0.248059	0.254935	0.232947	0.230621	0.246201	0.248944	0.257645	0.229591	0.220663	0.252449	0.249017	0.245172	0.233619	0.230822	0.233575	0.262446	0.257785	0.231508	0.224188
0.24486	0.229823	0.242291	0.246136	0.24523	0.24431	0.243419	0.248495	0.250992	0.237822	0.24447	0.23753	0.244941	0.251491	0.239796	0.24727	0.23328	0.24635	0.244604	0.243278	0.24214	0.238841	0.242132	0.255692	0.241275	0.246516	0.243856	0.24514	0.24501	0.238626	0.238462	0.238722	0.236247	0.246867	0.239789	0.242561	0.239062	0.241301	0.252479	0.232455	0.252025	0.240908	0.250011	0.239452	0.239151	0.252998	0.242347	0.242387	0.239717	0.236126
0.24064	0.236656	0.244414	0.244857	0.240282	0.24582	0.244238	0.244911	0.243008	0.238871	0.23661	0.246965	0.242721	0.245196	0.237411	0.24394	0.248146	0.244323	0.247751	0.232349	0.23881	0.239287	0.247654	0.253614	0.239721	0.239601	0.245371	0.244559	0.233543	0.240462	0.239298	0.241277	0.239409	0.240085	0.244981	0.249697	0.24461	0.243849	0.237055	0.232213	0.244972	0.237084	0.237753	0.242941	0.258894	0.245987	0.241451	0.242054	0.241024	0.24846
0	0	0	0	0	0	0	0	0	0	0.23794	0.253589	0.252714	0.258854	0.225855	0	0	0	0	0	0.25725	0.239323	0.23771	0.245416	0.23885	0.258783	0.248378	0.22929	0.250934	0.224756	0.255123	0.246387	0.232118	0.248378	0.22971	0	0	0	0	0	0	0	0	0	0	0.252327	0.25146	0.247204	0.237355	0.221439
0.262	0.253237	0.237535	0.224254	0.244358	0.26551	0.238268	0.235357	0.224484	0.245165	0.26588	0.245962	0.241078	0.217529	0.248838	0.26104	0.250731	0.238571	0.225006	0.245686	0.26648	0.247029	0.236905	0.222235	0.245525	0.259017	0.234386	0.230882	0.237374	0.256335	0.259907	0.235709	0.238366	0.239638	0.238605	0.240545	0.232749	0.237	0.241643	0.252457	0.242893	0.2543	0.256129	0.240782	0.213086	0.258589	0.228109	0.23972	0.23523	0.256829
0.23869	0.23349	0.246763	0.240992	0.259487	0.23225	0.241494	0.242356	0.24574	0.261393	0.2343	0.239392	0.252193	0.236502	0.258517	0.23787	0.229679	0.244799	0.240654	0.26575	0.23143	0.236968	0.246883	0.248107	0.258735	0.242785	0.238713	0.239527	0.237019	0.260873	0.235317	0.233636	0.237097	0.242582	0.273215	0.237962	0.236032	0.246753	0.238218	0.260545	0.263593	0.238646	0.240247	0.224797	0.246568	0.239702	0.249874	0.245484	0.231099	0.250328
0.24309	0.244687	0.243996	0.240164	0.235133	0.25011	0.246519	0.23642	0.235939	0.263526	0.26073	0.227021	0.233498	0.240962	0.253311	0.24009	0.244563	0.240462	0.242134	0.259731	0.24576	0.238502	0.237835	0.237467	0.261501	0.249231	0.237232	0.243183	0.235992	0.246274	0.24629	0.23949	0.241581	0.232225	0.256153	0.251601	0.24095	0.241946	0.237826	0.243129	0.251701	0.238404	0.235979	0.241809	0.253028	0.245752	0.236348	0.245215	0.2408	0.245422
0.24742	0.232971	0.240438	0.235572	0.261243	0.25358	0.231818	0.236364	0.229397	0.26428	0.24511	0.242668	0.23283	0.244694	0.258623	0.25291	0.231551	0.237518	0.231739	0.262741	0.26468	0.221038	0.25482	0.23982	0.229667	0.247008	0.226006	0.231989	0.233254	0.286913	0.24048	0.223142	0.225011	0.255331	0.282444	0.261366	0.231068	0.250323	0.2321	0.231095	0.24543	0.231674	0.240946	0.243981	0.248939	0.230063	0.242554	0.239054	0.263753	0.244602
0.24314	0.249785	0.243804	0.247454	0.240529	0.24843	0.228343	0.234397	0.247871	0.257315	0	0	0	0	0	0	0	0	0	0	0	0	0	0	0	0.23205	0.245715	0.254258	0.247735	0.233057	0.256662	0.24177	0.22285	0.245066	0.250628	0.230035	0.248235	0.251699	0.24095	0.238775	0	0	0	0	0	0.253043	0.2463	0.242656	0.231455	0.240516
0.24913	0.239053	0.235107	0.230202	0.265803	0.24394	0.244577	0.244843	0.241943	0.253143	0.24688	0.254448	0.239344	0.237268	0.248944	0.25192	0.226596	0.234404	0.241332	0.261407	0.24253	0.229262	0.24347	0.240822	0.249446	0.238965	0.23419	0.239742	0.248907	0.25802	0.239465	0.249709	0.243075	0.234577	0.24706	0.243162	0.240526	0.24229	0.229185	0.255132	0.241787	0.247087	0.24071	0.239123	0.24783	0.251701	0.252253	0.235473	0.226611	0.250176
0.25368	0.233597	0.230261	0.249675	0.250815	0.24237	0.230517	0.24412	0.244261	0.25629	0.24408	0.21986	0.241837	0.235986	0.273661	0.24097	0.225508	0.248875	0.2434	0.258008	0.25298	0.222983	0.249412	0.250047	0.238144	0.236116	0.249893	0.231935	0.2463	0.255167	0.250807	0.2472	0.223409	0.247313	0.248017	0.245544	0.229101	0.235355	0.235774	0.271989	0.236098	0.244319	0.229086	0.250841	0.262147	0.233161	0.250483	0.242194	0.241182	0.255022
0.24099	0.250411	0.24481	0.251105	0.245254	0.24081	0.236665	0.253085	0.255378	0.238211	0.2285	0.251458	0.246607	0.259017	0.235133	0.23511	0.249858	0.248853	0.248316	0.238982	0.23589	0.238966	0.254798	0.246417	0.239109	0.232776	0.240837	0.255581	0.238336	0.239597	0.231469	0.248769	0.244043	0.243305	0.238196	0.237751	0.245639	0.257656	0.238806	0.233166	0.243754	0.240518	0.242742	0.243481	0.242617	0.241391	0.24006	0.246936	0.245208	0.243341
0.25687	0.245849	0.23827	0.231795	0.241212	0.24634	0.256552	0.259213	0.250127	0.213121	0.24308	0.235633	0.255988	0.240434	0.236125	0.24784	0.254225	0.258409	0.254836	0.210195	0.24469	0.251614	0.241157	0.252049	0.235695	0.241702	0.241468	0.251548	0.242087	0.236729	0.2429	0.252344	0.246086	0.249614	0.217294	0.245288	0.243283	0.242538	0.240545	0.237958	0.2346	0.249993	0.251925	0.243191	0.233239	0.232322	0.246335	0.250925	0.26205	0.221743
0.23865	0.259944	0.245386	0.252673	0.23082	0.23063	0.250956	0.245284	0.249726	0.239991	0.23783	0.261949	0.24467	0.25232	0.235794	0.23937	0.250838	0.246497	0.245457	0.244553	0.20992	0.244175	0.242654	0.250122	0.256227	0.241121	0.243316	0.245914	0.242812	0.234544	0.232629	0.240303	0.25014	0.241162	0.24618	0.244353	0.246337	0.244699	0.241734	0.225985	0.246481	0.240897	0.239161	0.244521	0.234197	0.245864	0.247863	0.248602	0.242621	0.22876
0.24391	0.245993	0.252863	0.244957	0.22203	0.24938	0.249691	0.247274	0.240338	0.233698	0.25351	0.252407	0.245746	0.240246	0.23014	0.24335	0.268378	0.248264	0.24152	0.222021	0.25084	0.244246	0.243629	0.24345	0.23075	0.252962	0.236532	0.246022	0.234662	0.233755	0.252413	0.236672	0.249194	0.239808	0.237589	0.246714	0.226356	0.238581	0.237774	0.248163	0.253511	0.243757	0.25829	0.234738	0.222266	0.248257	0.239417	0.251161	0.233725	0.238952
0.25914	0.226943	0.24752	0.242811	0.231939	0.24554	0.246662	0.249377	0.230099	0.249549	0.25333	0.228812	0.247491	0.26001	0.228393	0.25605	0.232104	0.246928	0.24404	0.236196	0.25484	0.232865	0.238923	0.244402	0.246738	0.246125	0.246404	0.246785	0.242456	0.226046	0.238874	0.251954	0.240828	0.242069	0.229695	0.247382	0.245399	0.249129	0.247786	0.214692	0.238076	0.25886	0.246086	0.24568	0.221247	0.25387	0.243496	0.240301	0.244865	0.245817
0	0	0	0	0	0.24307	0.25518	0.25157	0.251844	0.224246	0.24285	0.247699	0.246142	0.248476	0.24054	0.24111	0.242496	0.238582	0.244529	0.256273	0.23887	0.250579	0.254015	0.247306	0.234353	0.242607	0.247506	0.240452	0.244431	0.239643	0.240748	0.247773	0.245968	0.25169	0.231623	0.240345	0.246668	0.247581	0.238231	0.237958	0.256406	0.246904	0.251462	0.235726	0.216916	0	0	0	0	0
0.2362	0.247763	0.243827	0.248934	0.254232	0.23317	0.24365	0.245431	0.24752	0.256502	0.2366	0.247896	0.245814	0.248878	0.246807	0.23466	0.242781	0.242761	0.247588	0.256438	0.23327	0.241535	0.240851	0.2429	0.258158	0.235189	0.236544	0.237688	0.248881	0.256973	0.235072	0.238436	0.23871	0.248891	0.254954	0.239477	0.240618	0.23814	0.247407	0.255359	0.232108	0.240828	0.241452	0.249577	0.251493	0.235543	0.237003	0.236613	0.242582	0.255705
0.24009	0.261268	0.237671	0.248985	0.235887	0.24115	0.265337	0.244108	0.239824	0.233097	0.24504	0.261806	0.248306	0.250825	0.224179	0.23633	0.268717	0.246894	0.253093	0.234662	0.24103	0.274269	0.241395	0.247944	0.22869	0.238116	0.257297	0.249871	0.241403	0.222981	0.24106	0.248116	0.250398	0.239703	0.23135	0.242984	0.247915	0.249871	0.239368	0.22476	0.235841	0.262547	0.250774	0.238741	0.221688	0.24573	0.248506	0.249312	0.240628	0.225935
0.25413	0.234044	0.259165	0.235647	0.233023	0.265	0.251865	0.244097	0.232731	0.226356	0.25491	0.22405	0.252906	0.240296	0.248979	0.26327	0.242032	0.250132	0.239125	0.223473	0.27207	0.248314	0.25482	0.236429	0.206156	0.27392	0.244051	0.226839	0.234715	0.232086	0.264412	0.242171	0.240409	0.2376	0.223381	0.260686	0.256607	0.248011	0.235185	0.197956	0.248135	0.243734	0.241505	0.237885	0.243939	0.260725	0.237739	0.22486	0.245221	0.250693
0.2377	0.239589	0.246346	0.250829	0.25085	0.23162	0.225848	0.240298	0.240388	0.253391	0.23546	0.252354	0.245372	0.252433	0.241637	0.23719	0.251569	0.240213	0.251362	0.243573	0.2408	0.228013	0.238107	0.242699	0.259512	0.237702	0.243144	0.253677	0.235176	0.246381	0.238841	0.23878	0.24628	0.246065	0.26646	0.238296	0.240721	0.248237	0.240126	0.25418	0.251466	0.245365	0.239172	0.240689	0.252359	0.241335	0.23967	0.236935	0.254579	0.246835
0.23546	0.232327	0.240709	0.245961	0.258992	0.23232	0.235649	0.239247	0.248723	0.262889	0.2379	0.232267	0.238268	0.242696	0.261763	0.23235	0.234581	0.238095	0.248529	0.25953	0.23093	0.241267	0.24135	0.246605	0.260018	0.232709	0.238231	0.24286	0.238204	0.251328	0.231035	0.238012	0.239484	0.235931	0.26347	0.231661	0.237999	0.238462	0.240845	0.252865	0.233069	0.233489	0.236699	0.240742	0.27844	0.237354	0.239509	0.233376	0.241605	0.265608
0.2351	0.264058	0.242867	0.255421	0.260889	0.23817	0.255001	0.241406	0.234936	0.245695	0.22493	0.265476	0.24195	0.258515	0.24257	0.24268	0.254171	0.238039	0.236604	0.253334	0.2387	0.258268	0.231451	0.226202	0.272768	0.234239	0.2376	0.235656	0.250092	0.254575	0.237492	0.235938	0.236387	0.246472	0.262346	0.239688	0.23244	0.233333	0.246126	0.258232	0.229191	0.239668	0.234107	0.254383	0.263484	0.214375	0.225592	0.243807	0.274325	0.269451
0.21721	0.242058	0.242889	0.25364	0.271317	0.23872	0.243116	0.239823	0.247332	0.255689	0.24704	0.238246	0.24297	0.246729	0.262766	0.25566	0.218663	0.245852	0.229533	0.255387	0.24862	0.221823	0.245273	0.230796	0.261301	0.234172	0.238725	0.242097	0.239454	0.266123	0.227499	0.258816	0.241108	0.232934	0.255986	0.239844	0.250648	0.232774	0.246336	0.242645	0.222485	0.246858	0.243839	0.247589	0.258286	0.226295	0.261067	0.239043	0.236009	0.259047
0.23059	0.218716	0.217238	0.245559	0.305274	0.2506	0.244595	0.242537	0.242945	0.240156	0.21185	0.20928	0.226326	0.252547	0.319283	0.24486	0.243565	0.253178	0.241896	0.238403	0.26024	0.246815	0.237642	0.244302	0.231504	0.254962	0.23403	0.235785	0.244378	0.247337	0.218065	0.228206	0.225936	0.272615	0.284963	0.216686	0.234213	0.22643	0.273551	0.241602	0	0	0	0	0	0.237421	0.235486	0.247656	0.247874	0.25007
0.25029	0.244937	0.246425	0.24108	0.238561	0.25591	0.244434	0.243634	0.22793	0.245895	0.26166	0.245926	0.241837	0.236627	0.23989	0.25792	0.251569	0.248671	0.228968	0.239253	0.26278	0.248813	0.244842	0.218154	0.238308	0.245645	0.253647	0.25243	0.235479	0.220796	0.246235	0.251221	0.248054	0.237561	0.224747	0.252258	0.245227	0.242849	0.225146	0.24328	0.248582	0.241069	0.244817	0.232184	0.246158	0.251298	0.243106	0.242548	0.234517	0.243736
0.26897	0.247298	0.23173	0.221958	0.248282	0.27737	0.238625	0.224323	0.228632	0.245	0.25877	0.233377	0.229578	0.223975	0.271466	0.2755	0.242264	0.230373	0.227088	0.240811	0.279	0.234917	0.225736	0.223812	0.248904	0.2724	0.234822	0.23629	0.240363	0.226501	0.238785	0.285074	0.243032	0.220487	0.217476	0	0	0	0	0	0.256518	0.244124	0.240495	0.238161	0.233148	0.258735	0.244059	0.235376	0.241974	0.233924
0.23275	0.27073	0.250344	0.26177	0.218696	0.23488	0.228129	0.255087	0.254789	0.244658	0.23763	0.274016	0.249258	0.257158	0.217947	0.24231	0.24369	0.245093	0.259237	0.233045	0.24044	0.264261	0.241157	0.263239	0.221838	0.227157	0.2435	0.255785	0.251474	0.235561	0.199965	0.242904	0.271935	0.248391	0.253163	0.23381	0.24493	0.253312	0.23844	0.23563	0.239585	0.247903	0.246064	0.255752	0.229196	0.240105	0.245254	0.249688	0.248244	0.245544
0.26512	0.242988	0.230295	0.2399	0.240282	0.26256	0.224797	0.248439	0.240414	0.246202	0.26288	0.230871	0.235923	0.23042	0.253913	0	0	0	0	0	0	0	0	0	0	0.247343	0.238231	0.233624	0.242759	0.24896	0.252458	0.243465	0.218656	0.252019	0.250643	0.238508	0.247435	0.234323	0.24261	0.236492	0.263593	0.249913	0.223032	0.237924	0.234531	0.282855	0.232729	0.224871	0.238675	0.231205
0.24737	0.235654	0.249248	0.2398	0.251887	0.2474	0.247339	0.253153	0.244625	0.235583	0.24677	0.25042	0.258753	0.241666	0.240894	0.24412	0.23082	0.243304	0.249607	0.246653	0.2434	0.244835	0.243674	0.244552	0.240416	0.243992	0.23791	0.232237	0.244194	0.248854	0.242309	0.238264	0.242763	0.255029	0.236905	0.211052	0.221769	0.275129	0.268884	0.234285	0.249734	0.235947	0.251075	0.247536	0.226947	0.249319	0.253149	0.248258	0.225608	0.233803
0.25068	0.272447	0.254625	0.242561	0.210036	0.25836	0.263091	0.255776	0.23822	0.209432	0.26123	0.249829	0.264746	0.237243	0.208598	0.25834	0.266703	0.257764	0.236554	0.207409	0.25613	0.265956	0.252734	0.245453	0.206957	0.23367	0.245773	0.251484	0.246089	0.236608	0.259706	0.245058	0.234591	0.252242	0.217278	0	0	0	0	0	0.245632	0.251291	0.241194	0.250565	0.223178	0.242308	0.24491	0.245699	0.249247	0.232162
0.24457	0.228196	0.259527	0.238144	0.246196	0.24309	0.226062	0.244391	0.24485	0.244823	0.2453	0.237477	0.248567	0.244204	0.249794	0.24232	0.234403	0.258228	0.251099	0.23144	0.23962	0.237985	0.243277	0.249346	0.232787	0.241657	0.240274	0.248624	0.242838	0.239643	0.235373	0.235618	0.248645	0.246538	0.241004	0.240946	0.236077	0.24815	0.237904	0.231972	0.237976	0.22855	0.248946	0.244508	0.243072	0.244466	0.239187	0.244645	0.242766	0.24723
0.20545	0.220451	0.260035	0.250942	0.284054	0.22572	0.213357	0.241418	0.231126	0.305528	0.23527	0.231157	0.245565	0.241816	0.263333	0.22214	0.203672	0.247403	0.234724	0.304416	0.22261	0.197598	0.248142	0.237004	0.303307	0.226498	0.246197	0.253839	0.244892	0.252906	0.231191	0.244416	0.241774	0.247353	0.254696	0.231349	0.234202	0.240742	0.249603	0.2535	0.21513	0.221831	0.27228	0.240689	0.271084	0	0	0	0	0
0.24313	0.249534	0.243702	0.24921	0.241472	0.24377	0.248212	0.243566	0.248272	0.235371	0.24682	0.250653	0.243831	0.248036	0.244671	0.24422	0.249252	0.245965	0.245394	0.235453	0.24129	0.251132	0.243289	0.250159	0.242005	0.240775	0.243018	0.243258	0.242417	0.239263	0.245822	0.241311	0.24314	0.242201	0.238939	0.239087	0.242036	0.25028	0.240871	0.23755	0.241709	0.240242	0.240645	0.245153	0.243756	0.24318	0.241566	0.245204	0.2408	0.246637
0.25493	0.24356	0.241636	0.241632	0.237195	0.25567	0.245931	0.235233	0.235851	0.247581	0.25367	0.247305	0.245134	0.245322	0.232041	0.25186	0.240285	0.238763	0.238749	0.250301	0.25836	0.240768	0.236837	0.233988	0.248233	0.248304	0.242111	0.233753	0.248446	0.243862	0.248487	0.24382	0.235774	0.242858	0.243341	0.257469	0.242928	0.231785	0.239407	0.238321	0.242938	0.245307	0.239731	0.241058	0.242997	0.245573	0.2396	0.239903	0.247307	0.239544
0	0	0	0	0	0.25524	0.225135	0.252588	0.242419	0.237599	0.26849	0.229438	0.250731	0.235685	0.229562	0	0	0	0	0	0.25264	0.224767	0.254174	0.247205	0.235106	0.248527	0.252281	0.242312	0.234004	0.234681	0	0	0	0	0	0	0	0	0	0	0.228744	0.251348	0.249032	0.247707	0.238285	0.245741	0.250368	0.252978	0.230676	0.231388
0.23766	0.263038	0.236587	0.25497	0.238726	0.23158	0.260526	0.241938	0.25118	0.244929	0.25061	0.247681	0.257246	0.238889	0.228842	0.24861	0.246863	0.266041	0.237031	0.222977	0.23343	0.255931	0.245953	0.250985	0.239203	0.250292	0.246587	0.238215	0.238809	0.240053	0.246023	0.241873	0.241398	0.245316	0.240579	0.247326	0.238845	0.238763	0.246701	0.239228	0.241563	0.238577	0.248785	0.242533	0.244045	0.252573	0.253425	0.237312	0.242133	0.238618
0.24346	0.261786	0.252174	0.250428	0.206183	0.2414	0.261221	0.244561	0.254488	0.204141	0.24607	0.271294	0.24348	0.244518	0.216743	0.25302	0.264973	0.248219	0.24987	0.210466	0.25247	0.268882	0.245772	0.248582	0.207345	0.262983	0.246748	0.236581	0.23927	0.232935	0.256528	0.245172	0.235946	0.24638	0.230394	0.244487	0.243729	0.247022	0.238388	0.234648	0.263503	0.24077	0.238462	0.24298	0.221445	0.262548	0.23944	0.240269	0.238015	0.22914
0.24631	0.235422	0.247644	0.244882	0.24285	0.23822	0.238821	0.250621	0.262384	0.231176	0.2429	0.241594	0.248998	0.24639	0.240481	0.24859	0.242478	0.253348	0.246748	0.22175	0.25494	0.220057	0.245035	0.247744	0.237826	0.247835	0.235947	0.235269	0.256858	0.240826	0.24648	0.2387	0.241215	0.249075	0.237998	0.250065	0.236455	0.22372	0.254048	0.240483	0.251544	0.233684	0.231107	0.257543	0.239683	0.249241	0.240876	0.241	0.253774	0.234137
0.23131	0.241181	0.244369	0.247993	0.259051	0.23006	0.242438	0.230462	0.240764	0.280437	0.23003	0.241039	0.241962	0.245963	0.270651	0.23404	0.252442	0.231222	0.243902	0.266282	0.22998	0.238146	0.235011	0.238869	0.280691	0.235926	0.234696	0.237323	0.250684	0.262845	0.231168	0.237577	0.24043	0.245487	0.265595	0.228989	0.240046	0.239301	0.23661	0.273471	0.235528	0.242976	0.247183	0.244495	0.255155	0.23107	0.238578	0.244043	0.251002	0.259624
0.26013	0.238176	0.242291	0.23724	0.240069	0.26045	0.25256	0.241576	0.241541	0.225118	0.25383	0.246553	0.250074	0.240409	0.223058	0.25988	0.249804	0.243474	0.237056	0.231251	0.24656	0.243123	0.244332	0.24131	0.228219	0.265832	0.237106	0.244301	0.239534	0.231464	0.25519	0.240258	0.233441	0.237889	0.237573	0.249029	0.238388	0.234172	0.242231	0.236356	0.259849	0.237003	0.241129	0.23749	0.240732	0.255894	0.240589	0.237086	0.242106	0.23722
0.24745	0.258871	0.24429	0.246739	0.22685	0.24313	0.257443	0.251582	0.252771	0.216704	0.24385	0.261376	0.245259	0.251767	0.230825	0.24139	0.265277	0.249045	0.24977	0.227545	0.23504	0.250365	0.249672	0.252087	0.229985	0.247366	0.243362	0.243495	0.243246	0.237685	0.243681	0.241048	0.241602	0.247708	0.244116	0.226684	0.24175	0.251473	0.250048	0.246379	0.249924	0.248649	0.246978	0.242191	0.231552	0.242778	0.246852	0.247075	0.250567	0.226026
0.2708	0.248425	0.244482	0.226337	0.226956	0.25837	0.240407	0.236714	0.249538	0.230692	0.26179	0.248773	0.250731	0.229918	0.237093	0.25424	0.2423	0.247494	0.23688	0.236456	0.2588	0.24587	0.248607	0.241736	0.225759	0.263665	0.246909	0.237419	0.233807	0.220325	0.261546	0.247475	0.242581	0.233447	0.221969	0.261388	0.256459	0.243129	0.22797	0.212394	0.261693	0.248316	0.245699	0.238398	0.220472	0.255559	0.249771	0.24215	0.236022	0.224583
0.25195	0.255401	0.245205	0.248809	0.208115	0.24851	0.262111	0.240287	0.25603	0.217411	0.24219	0.253338	0.250335	0.255022	0.218183	0.24785	0.254528	0.247381	0.248591	0.217229	0.24969	0.250579	0.239275	0.253714	0.220743	0.247388	0.247414	0.24572	0.24322	0.229248	0.251978	0.249674	0.239903	0.247064	0.22332	0.250098	0.239371	0.24371	0.237146	0.23436	0.248694	0.242746	0.246774	0.245272	0.225351	0.25226	0.240784	0.241473	0.248917	0.231585
0.25211	0.228321	0.23984	0.231419	0.260465	0.25031	0.224458	0.248936	0.233708	0.264987	0.26264	0.236904	0.237747	0.227631	0.252638	0.25099	0.227112	0.242659	0.231614	0.265857	0.25524	0.217346	0.242903	0.226941	0.270084	0.251689	0.233662	0.235387	0.239375	0.258293	0.252458	0.238253	0.231935	0.232343	0.262877	0.247315	0.239657	0.237387	0.239381	0.24452	0.244324	0.243734	0.236075	0.235818	0.252678	0.254005	0.233579	0.238441	0.227812	0.266155
0.29893	0.264344	0.237829	0.207027	0.209388	0.35859	0.352957	0.19582	0.167796	0.160595	0.27406	0.280729	0.241395	0.228511	0.205624	0.30395	0.294029	0.233453	0.208719	0.187038	0.34965	0.335991	0.206664	0.174621	0.165092	0.306763	0.270085	0.229677	0.197933	0.191432	0.340023	0.294285	0.200194	0.170173	0.186054	0.359844	0.327724	0.177656	0.155814	0.159995	0.283622	0.258561	0.235107	0.219754	0.206064	0.268955	0.229925	0.240194	0.220078	0.257118
0.2467	0.248694	0.242347	0.24581	0.236629	0.24719	0.241494	0.249049	0.240526	0.239402	0.24573	0.244297	0.2457	0.243952	0.244588	0.24322	0.240642	0.249634	0.23994	0.227191	0.2465	0.231028	0.250466	0.232386	0.228643	0.235267	0.231745	0.232376	0.238586	0.24981	0.241105	0.239982	0.245064	0.231594	0.243387	0.238864	0.245948	0.249538	0.23793	0.241073	0.244615	0.243424	0.251204	0.237279	0.236279	0.243001	0.244921	0.247613	0.242001	0.23684
0.25223	0.255007	0.247306	0.246425	0.223692	0.23876	0.256908	0.238693	0.245565	0.24751	0.24111	0.246535	0.240851	0.240686	0.256192	0.24932	0.250499	0.248468	0.250861	0.225007	0.24616	0.24933	0.236531	0.245891	0.246079	0.237412	0.232629	0.242301	0.249328	0.23377	0.249491	0.243442	0.239258	0.243738	0.241505	0.242037	0.242368	0.263624	0.238388	0.21643	0.246135	0.246295	0.236667	0.249235	0.233817	0.24961	0.251575	0.238333	0.250567	0.228942
0.28061	0.2373	0.244041	0.242222	0.209258	0.23739	0.253968	0.248269	0.256581	0.229856	0.25803	0.247412	0.248091	0.245975	0.227591	0.24612	0.245419	0.247324	0.252554	0.218811	0.24986	0.250169	0.239808	0.255254	0.226194	0.249712	0.24117	0.242581	0.246208	0.237776	0.25258	0.239914	0.23843	0.244435	0.232139	0.259128	0.237255	0.23786	0.239198	0.241768	0.276044	0.230031	0.214763	0.246614	0.251857	0.246479	0.24337	0.249505	0.24142	0.236005
0.22637	0.23848	0.237129	0.258533	0.264294	0.24741	0.251313	0.24594	0.253548	0.225943	0.24718	0.239589	0.245553	0.243676	0.245898	0.23772	0.238646	0.239149	0.246121	0.260722	0.2321	0.245317	0.252643	0.254828	0.240145	0.245656	0.247965	0.244591	0.240534	0.233542	0.241852	0.25436	0.245882	0.240978	0.22631	0.238586	0.248304	0.238043	0.249185	0.236749	0.245397	0.242263	0.255215	0.236502	0.231841	0.233217	0.237383	0.256194	0.244812	0.239195
0.17534	0.210774	0.206293	0.234982	0.404283	0.22666	0.249317	0.236047	0.238496	0.249655	0.22983	0.250671	0.245157	0.245272	0.257974	0.21366	0.22713	0.220001	0.238234	0.312631	0.22292	0.246762	0.234127	0.238281	0.29104	0.233133	0.250157	0.246495	0.243101	0.24201	0.239889	0.244473	0.249441	0.239309	0.239607	0.234522	0.243237	0.248032	0.243277	0.248995	0.230666	0.249511	0.25014	0.232487	0.25128	0.236191	0.244576	0.243064	0.246462	0.247852
0.2478	0.240877	0.251372	0.243012	0.236641	0.2309	0.245272	0.262582	0.244412	0.235996	0.25258	0.250062	0.247219	0.243199	0.238639	0.24429	0.241248	0.242523	0.239952	0.253546	0.24518	0.247779	0.249706	0.243663	0.236342	0.253219	0.23993	0.239774	0.236756	0.245045	0.247863	0.244347	0.239108	0.240531	0.241474	0.239722	0.240973	0.23928	0.24312	0.254467	0.26024	0.240667	0.232495	0.242454	0.246173	0.238439	0.248058	0.247516	0.242397	0.235686
0.2255	0.239482	0.227054	0.250415	0.282793	0.22855	0.28378	0.238207	0.254112	0.234228	0.23418	0.249758	0.220163	0.261618	0.264136	0.24028	0.234474	0.222866	0.244027	0.279418	0.25792	0.23019	0.242223	0.234977	0.249222	0.272278	0.207181	0.254505	0.249499	0.226972	0.235763	0.251198	0.252527	0.231856	0.228967	0	0	0	0	0	0.237786	0.243975	0.222312	0.24173	0.2804	0.2324	0.234222	0.229495	0.249933	0.281845
0.23843	0.257512	0.245623	0.252611	0.235345	0.24697	0.231675	0.24975	0.23525	0.251316	0.25917	0.244638	0.244454	0.22307	0.244671	0.24399	0.224653	0.2431	0.237796	0.266317	0.25277	0.229601	0.247155	0.235089	0.244548	0.256951	0.237806	0.236075	0.242232	0.248262	0.242242	0.2391	0.239527	0.249193	0.2436	0.245578	0.242196	0.244495	0.230506	0.237701	0.268756	0.250062	0.246194	0.216054	0.226096	0.265097	0.245208	0.247355	0.221371	0.232815
0.24051	0.261232	0.246831	0.249486	0.231409	0.24957	0.23809	0.239326	0.246793	0.247946	0.22712	0.252121	0.240772	0.254393	0.24074	0.23386	0.255116	0.238095	0.246121	0.254904	0.24439	0.246851	0.244343	0.245879	0.244689	0.244796	0.241158	0.245075	0.245537	0.241267	0.248041	0.242927	0.239452	0.239598	0.243721	0.242728	0.243946	0.23571	0.246597	0.243144	0.249197	0.251509	0.245613	0.249537	0.20307	0.24611	0.244105	0.232839	0.249471	0.23965
0.24129	0.246708	0.256296	0.24517	0.233848	0	0	0	0	0	0.24082	0.227397	0.261812	0.256492	0.232466	0	0	0	0	0	0.25725	0.233847	0.24254	0.239708	0.242806	0.259609	0.240825	0.242269	0.229252	0.240326	0.257141	0.239868	0.241581	0.237705	0.234553	0	0	0	0	0	0	0	0	0	0	0.247933	0.236371	0.245323	0.24208	0.244571
0.23404	0.245045	0.240585	0.251933	0.253537	0.24186	0.246662	0.246087	0.247044	0.237327	0.24339	0.259855	0.239707	0.246578	0.240363	0.22835	0.2564	0.242534	0.255738	0.249651	0.2403	0.246762	0.245568	0.250022	0.245466	0.234329	0.242145	0.244817	0.243325	0.242921	0.242621	0.243866	0.245075	0.243962	0.23686	0.235658	0.24453	0.242204	0.244074	0.241345	0.230185	0.247179	0.248957	0.242822	0.239455	0.239949	0.246679	0.247043	0.244152	0.236992
0	0	0	0	0	0	0	0	0	0	0	0	0	0	0	0	0	0	0	0	0	0	0	0	0	0	0	0	0	0	0.237079	0.24177	0.239484	0.250323	0.247744	0.234433	0.262486	0.254376	0.228689	0.224367	0	0	0	0	0	0	0	0	0	0
0	0	0	0	0	0.25405	0.254805	0.243701	0.237819	0.231647	0	0	0	0	0	0.25894	0.258663	0.238877	0.244516	0.224217	0.25847	0.258196	0.236032	0.238882	0.237367	0.255364	0.246955	0.244462	0.232372	0.231282	0.251108	0.24649	0.243807	0.240584	0.227509	0.255821	0.250717	0.245022	0.226911	0.226091	0.254685	0.24765	0.238312	0.232802	0.240246	0.259249	0.242623	0.237452	0.235362	0.236278
0.22429	0.2307	0.256308	0.241168	0.268183	0.22294	0.242189	0.234883	0.259339	0.266896	0.22517	0.232321	0.241135	0.270727	0.256298	0.22968	0.238396	0.23865	0.25476	0.262776	0.21082	0.205019	0.238118	0.239845	0.320955	0.235379	0.246484	0.253323	0.246537	0.230234	0.235049	0.244118	0.252323	0.246196	0.234037	0.229434	0.241293	0.253538	0.251146	0.234391	0.23564	0.246421	0.248957	0.250854	0.231886	0.227984	0.246645	0.256269	0.25087	0.232527
0.23592	0.270425	0.253541	0.233363	0.238514	0.24318	0.268206	0.245895	0.234661	0.237575	0	0	0	0	0	0.23555	0.269091	0.249113	0.234184	0.243974	0.23945	0.276409	0.254151	0.223186	0.239156	0.226833	0.264265	0.270656	0.215982	0.229096	0.248331	0.260764	0.26886	0.192504	0.232549	0.248495	0.250362	0.258871	0.206794	0.240332	0.28	0.259101	0.258677	0.167943	0.23675	0.253949	0.253275	0.25629	0.20449	0.241838
0.25444	0.26751	0.241918	0.223464	0.240046	0.24524	0.266139	0.255607	0.238508	0.222785	0.25213	0.263596	0.247083	0.232619	0.23302	0.24313	0.270838	0.249691	0.233244	0.236302	0.25233	0.262299	0.246316	0.226265	0.238544	0.246919	0.248608	0.244925	0.232016	0.240326	0.240246	0.250935	0.250237	0.229832	0.239759	0.239877	0.257316	0.25286	0.227878	0.226892	0.245889	0.250545	0.242387	0.237016	0.237768	0.246702	0.248713	0.244559	0.233131	0.241321
0.23149	0.252128	0.247419	0.240327	0.255646	0.24493	0.248087	0.251706	0.224546	0.252271	0.23089	0.252443	0.242154	0.249694	0.254527	0.24629	0.240071	0.249419	0.229971	0.254172	0.24029	0.254111	0.250614	0.229669	0.250458	0.237155	0.252247	0.245968	0.226184	0.254044	0.24658	0.240074	0.245817	0.233184	0.24788	0.240768	0.258197	0.244376	0.216728	0.249342	0.236992	0.248087	0.253312	0.22909	0.246811	0.232602	0.24838	0.251129	0.233699	0.250981
0.25181	0.246619	0.248345	0.244292	0.23062	0.24925	0.243935	0.232983	0.243948	0.251187	0.25857	0.240735	0.243514	0.236477	0.240575	0.24121	0.23517	0.240824	0.233194	0.244175	0.25008	0.243551	0.247881	0.242336	0.236837	0.256001	0.24249	0.242097	0.238783	0.227685	0.256026	0.242182	0.24114	0.235392	0.236283	0.251679	0.248475	0.248237	0.235107	0.220709	0.264711	0.24293	0.240989	0.235699	0.225731	0.263644	0.237486	0.243925	0.235705	0.231099
0.24751	0.22283	0.239546	0.222435	0.281073	0.24862	0.225599	0.238987	0.233545	0.267603	0	0	0	0	0	0.24029	0.230428	0.241232	0.236178	0.270342	0.24039	0.233115	0.249366	0.234263	0.261172	0.241612	0.241721	0.249989	0.23665	0.24415	0.232127	0.230394	0.247613	0.246499	0.262483	0	0	0	0	0	0.239395	0.2444	0.249957	0.238122	0.235808	0	0	0	0	0
0.23956	0.253219	0.252084	0.251118	0.231079	0.25204	0.238785	0.249027	0.253812	0.225319	0.2522	0.243008	0.253122	0.240057	0.230376	0.2413	0.242442	0.254526	0.256792	0.227923	0.25026	0.239305	0.248437	0.25051	0.232186	0.229056	0.244211	0.235484	0.263125	0.247853	0.237837	0.237783	0.242075	0.252558	0.245725	0.225537	0.226287	0.247667	0.263028	0.254029	0.248046	0.233833	0.23786	0.254554	0.243088	0.244265	0.256378	0.224936	0.256612	0.235185
0.26164	0.243775	0.247249	0.235045	0.234284	0.25008	0.250208	0.246573	0.240639	0.229149	0.26188	0.254072	0.246097	0.239919	0.227485	0.24763	0.248325	0.24395	0.242485	0.235736	0.25837	0.2542	0.249151	0.240609	0.225629	0.254057	0.246679	0.242376	0.241416	0.231706	0.245688	0.244324	0.240591	0.241767	0.235327	0.248083	0.249162	0.241505	0.240506	0.228222	0.250549	0.244285	0.241333	0.243428	0.225549	0.245886	0.249943	0.244097	0.243901	0.230993
0.23261	0.241002	0.251225	0.253501	0.246621	0.23669	0.248854	0.245782	0.251393	0.244116	0.23386	0.246356	0.249281	0.25222	0.233564	0.23665	0.246079	0.247143	0.253005	0.239749	0.23455	0.25363	0.247121	0.256918	0.236943	0.239054	0.240366	0.238602	0.248578	0.24981	0.235127	0.242239	0.246032	0.244856	0.242431	0.237484	0.242219	0.241484	0.250545	0.237777	0.239172	0.243217	0.245903	0.245943	0.246523	0.231551	0.24499	0.24329	0.24802	0.248992
0.26153	0.240323	0.247419	0.241682	0.213677	0.25137	0.250244	0.247726	0.234423	0.233957	0.24565	0.231193	0.244318	0.245988	0.250844	0.24392	0.252621	0.247675	0.243463	0.243715	0.25239	0.248082	0.247053	0.240709	0.233894	0.254135	0.241571	0.237763	0.237506	0.241767	0.249268	0.243866	0.244194	0.243975	0.240943	0.2401	0.244587	0.243849	0.238401	0.239863	0.23431	0.243814	0.244828	0.244192	0.242328	0.249543	0.243852	0.242237	0.241763	0.247624
0.25174	0.233079	0.23819	0.239323	0.250909	0.24421	0.235114	0.238354	0.24584	0.253897	0.24057	0.22174	0.241916	0.240811	0.262459	0.24112	0.250553	0.241243	0.238561	0.248566	0.24535	0.229066	0.239717	0.251874	0.246031	0.23339	0.244429	0.246484	0.240244	0.234863	0.23244	0.252023	0.250043	0.237771	0.237649	0.219814	0.241053	0.248376	0.243525	0.26384	0.230912	0.248776	0.247172	0.239439	0.232418	0.23211	0.257206	0.246989	0.242014	0.255189
0.24448	0.254829	0.254117	0.23901	0.221253	0.23664	0.265907	0.258931	0.24366	0.225896	0.24262	0.269361	0.25072	0.243877	0.226387	0.24492	0.284546	0.255794	0.24325	0.223426	0.24029	0.257251	0.256555	0.238782	0.214091	0.239233	0.245084	0.245258	0.254397	0.232845	0.241595	0.238298	0.240333	0.249193	0.238317	0.23254	0.24732	0.253022	0.243708	0.216067	0.237942	0.246674	0.248473	0.252763	0.230108	0.238417	0.24376	0.247301	0.250052	0.229884
0.24247	0.239536	0.23967	0.24783	0.25501	0.24585	0.249941	0.234984	0.246041	0.249006	0.2392	0.2395	0.235164	0.245862	0.267972	0.24265	0.250517	0.232139	0.247601	0.254243	0.24109	0.238788	0.232959	0.241773	0.268235	0.233279	0.237232	0.239774	0.248091	0.255197	0.235061	0.235331	0.231828	0.24337	0.277526	0.235669	0.247149	0.234312	0.246937	0.247196	0.237339	0.242757	0.23614	0.245127	0.248757	0.23514	0.243818	0.24357	0.24996	0.249098
0.25116	0.241879	0.248277	0.240089	0.229018	0.25196	0.240692	0.249094	0.235187	0.231647	0.25174	0.24487	0.24433	0.243864	0.235145	0.2545	0.245419	0.245274	0.241344	0.231971	0.25203	0.241392	0.24686	0.236741	0.240098	0.251398	0.24498	0.243882	0.23794	0.231782	0.249279	0.24264	0.24457	0.242201	0.232276	0.253427	0.24453	0.241656	0.237721	0.234254	0.255914	0.24525	0.244129	0.238675	0.230898	0.256755	0.241818	0.238355	0.244311	0.233499
0.23866	0.252986	0.244719	0.254204	0.235675	0.24652	0.248016	0.246799	0.24287	0.23609	0.2504	0.238551	0.241894	0.248149	0.246465	0.22968	0.249608	0.245388	0.260967	0.234284	0.2432	0.253326	0.239705	0.260173	0.242488	0.236462	0.246324	0.245043	0.25254	0.234423	0.240525	0.250327	0.246301	0.244527	0.238666	0.243719	0.242459	0.24214	0.242362	0.232985	0.240055	0.24216	0.244043	0.250512	0.229242	0.24488	0.243174	0.241656	0.247782	0.241017
0.24328	0.245903	0.241274	0.251193	0.240447	0.24672	0.245984	0.245262	0.248234	0.239555	0.24402	0.246285	0.241973	0.250084	0.240067	0.24551	0.246542	0.242364	0.247526	0.238533	0.24688	0.249205	0.244389	0.247656	0.236672	0.244293	0.241709	0.238409	0.243878	0.245409	0.245532	0.237737	0.237796	0.242713	0.246985	0.245667	0.242356	0.237538	0.243538	0.244897	0.242323	0.242011	0.238581	0.245785	0.245976	0.242956	0.240853	0.237957	0.246383	0.24524
0.19473	0.235976	0.247362	0.277429	0.274804	0.20777	0.246252	0.242311	0.258211	0.26507	0	0	0	0	0	0.19816	0.244439	0.244323	0.265757	0.274614	0.20512	0.247725	0.248731	0.264967	0.264856	0.208244	0.239276	0.248871	0.249789	0.279143	0.205586	0.240658	0.246796	0.251388	0.280531	0.205441	0.246371	0.242871	0.248937	0.27781	0.201092	0.233753	0.248968	0.261638	0.283167	0.206994	0.246369	0.246968	0.255411	0.269314
0.25182	0.256081	0.248108	0.239662	0.22897	0.25653	0.255251	0.247331	0.241955	0.225649	0.25124	0.269629	0.246244	0.239718	0.224297	0.24677	0.259341	0.242478	0.243413	0.223662	0.2425	0.255235	0.252269	0.242512	0.219754	0.241177	0.252545	0.257441	0.230147	0.227412	0.242543	0.252046	0.257656	0.23162	0.225749	0.24825	0.24867	0.243677	0.241394	0.218139	0.242502	0.253944	0.248022	0.240005	0.228877	0.247575	0.250357	0.248892	0.238305	0.225889
0.2278	0.239518	0.230657	0.226111	0.299112	0.22515	0.23556	0.240818	0.247532	0.273614	0.25643	0.235078	0.244545	0.241892	0.240681	0.21697	0.248325	0.241504	0.244429	0.277954	0.23348	0.244835	0.246429	0.252487	0.24748	0.228039	0.247667	0.250602	0.241074	0.248763	0.247093	0.248552	0.239215	0.244645	0.232063	0.232396	0.246142	0.241817	0.241917	0.251096	0.223871	0.23976	0.263194	0.239597	0.249578	0.235341	0.247392	0.260871	0.239717	0.227894
0.2389	0.250893	0.246029	0.253376	0.230738	0.23807	0.252774	0.239835	0.236867	0.236774	0.24072	0.267177	0.245179	0.261065	0.220142	0.24035	0.258539	0.249419	0.246397	0.237837	0.23842	0.257411	0.246089	0.241247	0.239556	0.231793	0.251305	0.255516	0.245721	0.229536	0.240425	0.239994	0.240269	0.236851	0.235661	0.24845	0.23721	0.24171	0.236597	0.245895	0.220752	0.254277	0.265118	0.251486	0.212888	0.242431	0.253793	0.234559	0.248785	0.236035
0.23615	0.241378	0.258951	0.257128	0.229418	0.21822	0.248854	0.255132	0.272599	0.234487	0	0	0	0	0	0.24165	0.224617	0.262984	0.234573	0.251422	0.23146	0.240554	0.252802	0.259547	0.23945	0.237334	0.249848	0.258419	0.235373	0.228793	0.230198	0.241449	0.259559	0.238323	0.243038	0.215405	0.261045	0.251398	0.24244	0.240392	0.236914	0.255598	0.257548	0.23587	0.223147	0.228621	0.254678	0.259419	0.243954	0.224553
0.19564	0.192923	0.256387	0.33359	0.227014	0.21593	0.220859	0.25399	0.303406	0.218719	0.18901	0.191628	0.259387	0.341792	0.225171	0.21582	0.224866	0.25379	0.294119	0.230802	0.19261	0.191159	0.25761	0.313043	0.219978	0.219426	0.207973	0.259688	0.307674	0.246001	0.216325	0.233361	0.257	0.270946	0.238894	0.232774	0.239188	0.248183	0.271342	0.233786	0.212683	0.221601	0.260677	0.285193	0.24289	0.184473	0.189256	0.261097	0.324124	0.251877
0.25946	0.270229	0.261187	0.236676	0.196509	0.25104	0.261773	0.259326	0.237004	0.210846	0.26065	0.266461	0.261721	0.236225	0.206863	0.25626	0.273833	0.267581	0.239564	0.189717	0.24966	0.269542	0.265241	0.241122	0.195113	0.262938	0.261808	0.252097	0.236058	0.199945	0.261758	0.260546	0.251548	0.234367	0.181774	0.25326	0.255589	0.249624	0.234715	0.201781	0.252215	0.258791	0.255935	0.234461	0.20044	0.25737	0.260194	0.250656	0.234293	0.200205
0.24671	0.24204	0.243612	0.249938	0.242037	0.25024	0.245325	0.241802	0.246354	0.240274	0.24468	0.247538	0.246029	0.250147	0.236219	0.24905	0.239341	0.246814	0.244993	0.236291	0.25364	0.246548	0.240873	0.24698	0.232175	0.250628	0.239551	0.235871	0.242759	0.244924	0.247539	0.238803	0.235366	0.245789	0.249444	0.251123	0.235906	0.227699	0.24129	0.252457	0.249342	0.238623	0.238527	0.245917	0.2471	0.243404	0.235372	0.237796	0.246079	0.248278
0.22745	0.249033	0.237739	0.245321	0.26407	0.22567	0.241423	0.242661	0.244675	0.260803	0.24118	0.24453	0.239152	0.241276	0.257242	0.22175	0.246988	0.238186	0.240053	0.274614	0.22496	0.239537	0.246362	0.244539	0.265598	0.234932	0.230758	0.256688	0.240982	0.25714	0.234336	0.231929	0.242505	0.246827	0.269131	0.237294	0.235848	0.243355	0.243225	0.257627	0.233695	0.243998	0.248215	0.242888	0.250505	0.247251	0.240658	0.240172	0.23886	0.265715
0.25255	0.24957	0.240404	0.256751	0.225577	0.24019	0.249816	0.237336	0.255153	0.242914	0.25531	0.249274	0.240919	0.255223	0.232277	0.24519	0.25656	0.241572	0.25145	0.228383	0.24098	0.253719	0.243107	0.256843	0.231763	0.232999	0.239253	0.239968	0.254568	0.243012	0.240581	0.243969	0.237624	0.24801	0.24533	0.237194	0.234476	0.244538	0.251616	0.241254	0.230823	0.243826	0.235979	0.255028	0.244258	0.243504	0.246174	0.243753	0.252441	0.234213
0.24275	0.248407	0.2388	0.239612	0.251039	0.23871	0.248782	0.239235	0.241504	0.246767	0.24028	0.250868	0.236115	0.239417	0.247693	0.24254	0.24877	0.238175	0.243513	0.249026	0.23972	0.247047	0.239581	0.241473	0.248162	0.238328	0.243706	0.239893	0.242364	0.246654	0.239499	0.240349	0.24328	0.244461	0.245269	0.240857	0.238571	0.241129	0.244009	0.248556	0.242033	0.238749	0.239699	0.244824	0.249836	0.235118	0.24337	0.241774	0.246066	0.245255
0	0	0	0	0	0.21025	0.203324	0.239541	0.2543	0.307201	0	0	0	0	0	0.21157	0.206132	0.224156	0.250861	0.324292	0.21803	0.222073	0.231621	0.247406	0.300858	0.206981	0.240596	0.235645	0.242719	0.305927	0.211797	0.266607	0.22015	0.240045	0.288394	0.204761	0.260782	0.225613	0.249747	0.28301	0.220462	0.223002	0.240387	0.244798	0.297864	0.208907	0.216882	0.213064	0.250329	0.359415
0.24124	0.247066	0.245758	0.248671	0.239822	0.23455	0.250725	0.248246	0.251042	0.237669	0.24089	0.248648	0.242483	0.250247	0.241508	0.23725	0.252478	0.246475	0.254309	0.234839	0.24337	0.244906	0.245624	0.250835	0.236778	0.240093	0.242914	0.242312	0.248775	0.240311	0.237525	0.242617	0.242882	0.245053	0.242446	0.240757	0.246222	0.246839	0.24397	0.2317	0.239596	0.244687	0.243108	0.244626	0.241963	0.241357	0.244944	0.242742	0.246277	0.240121
0.23969	0.245975	0.23792	0.247153	0.241531	0.24635	0.24766	0.245239	0.244813	0.239343	0.25117	0.254072	0.245304	0.24634	0.234531	0.23886	0.251587	0.246746	0.243438	0.240752	0.24353	0.253897	0.241803	0.243863	0.242017	0.236697	0.247035	0.252484	0.23798	0.234681	0.232886	0.247028	0.252215	0.239191	0.232139	0.246101	0.244415	0.245355	0.237577	0.234043	0.236277	0.24726	0.251548	0.244547	0.232737	0.234335	0.249012	0.250613	0.23259	0.241412
0.24305	0.219825	0.241703	0.235835	0.270221	0.24229	0.232067	0.250134	0.245189	0.251505	0.24013	0.230316	0.238971	0.239228	0.25206	0.24079	0.236382	0.244527	0.24646	0.24617	0.24373	0.239305	0.246804	0.242499	0.250176	0.232206	0.242777	0.24128	0.242798	0.251115	0.238283	0.239788	0.243161	0.239217	0.255667	0.242906	0.242105	0.242839	0.230506	0.25548	0.235472	0.241287	0.244645	0.237134	0.265293	0.236493	0.240313	0.244989	0.241064	0.258393
0.25361	0.236209	0.247193	0.235346	0.246138	0.25393	0.239837	0.243238	0.235576	0.24474	0.24784	0.240502	0.242358	0.246918	0.241696	0.24879	0.236489	0.244584	0.235137	0.243892	0.25236	0.240857	0.243255	0.238068	0.243018	0.246204	0.244636	0.245882	0.238046	0.236471	0.246692	0.246868	0.241893	0.240085	0.232261	0.248517	0.246806	0.243677	0.2358	0.23501	0.242379	0.243378	0.246301	0.242112	0.232859	0.248503	0.245657	0.249613	0.241103	0.239559
0.24363	0.261339	0.246504	0.254505	0.218613	0.22995	0.26147	0.245476	0.253874	0.240085	0.23732	0.26254	0.244941	0.252232	0.229574	0.23663	0.247612	0.255488	0.247538	0.247586	0.22629	0.25841	0.24635	0.256555	0.244207	0.240841	0.234386	0.243624	0.235716	0.263407	0.24474	0.234232	0.241344	0.23626	0.269147	0.239744	0.23172	0.24	0.244623	0.269555	0.243318	0.227895	0.244602	0.233408	0.270856	0.250974	0.223616	0.236032	0.237988	0.275147
0.2514	0.240233	0.238439	0.236199	0.238938	0.25139	0.242242	0.245284	0.242181	0.233285	0.25161	0.239535	0.243593	0.237017	0.245615	0.25421	0.241818	0.24293	0.241432	0.241413	0.25032	0.250454	0.245205	0.242161	0.234412	0.244595	0.243603	0.23714	0.244457	0.247944	0.247316	0.245871	0.236366	0.24203	0.241474	0.238374	0.243603	0.239247	0.240819	0.247241	0.248091	0.242183	0.236935	0.240373	0.249046	0.244746	0.245151	0.233817	0.242001	0.24928
0.24514	0.244311	0.240269	0.237993	0.251711	0.24856	0.245058	0.237675	0.233971	0.25233	0.24783	0.241558	0.2382	0.235911	0.253453	0.2516	0.24369	0.241028	0.237595	0.24761	0.24981	0.245995	0.238617	0.236791	0.25173	0.251521	0.244705	0.235495	0.236729	0.251237	0.247261	0.243969	0.235495	0.233854	0.252859	0.244298	0.243626	0.233011	0.235277	0.251444	0.249376	0.244227	0.233925	0.233974	0.255566	0.249364	0.242508	0.236258	0.233804	0.255538
0.2508	0.248729	0.245792	0.241682	0.232446	0.24522	0.249566	0.252758	0.244236	0.229703	0.25586	0.247233	0.248488	0.243538	0.229798	0.24394	0.250072	0.248728	0.251551	0.232573	0.25216	0.243711	0.244513	0.243851	0.233752	0.244506	0.245164	0.244097	0.244168	0.232071	0.236655	0.242698	0.244688	0.247866	0.223669	0.239232	0.243351	0.245559	0.244309	0.229235	0.249063	0.240139	0.245344	0.242572	0.23906	0.242028	0.243163	0.242581	0.245353	0.234182
0.24932	0.247817	0.24839	0.249574	0.220404	0.22797	0.251045	0.246426	0.250804	0.248747	0.24156	0.245497	0.238087	0.249028	0.251045	0.23091	0.253922	0.239692	0.24987	0.252295	0.23331	0.246726	0.241338	0.251887	0.256097	0.242272	0.225317	0.230505	0.249341	0.278339	0.238986	0.223474	0.231968	0.242792	0.27666	0.241158	0.220122	0.232323	0.248505	0.278747	0.250818	0.220142	0.227269	0.244745	0.278379	0.246702	0.224891	0.23457	0.249141	0.267583
0.24873	0.241807	0.24848	0.24034	0.23095	0.24715	0.252061	0.245307	0.247633	0.235006	0.24493	0.248576	0.248544	0.241037	0.233634	0.24182	0.251943	0.248264	0.241482	0.241873	0.24283	0.245549	0.24347	0.251749	0.243194	0.254392	0.238862	0.238817	0.240376	0.231266	0.253874	0.229615	0.239452	0.243291	0.243675	0.252859	0.241453	0.245817	0.234806	0.219484	0.262229	0.241839	0.245893	0.239162	0.229606	0.263207	0.245116	0.242237	0.239704	0.222654
0.25401	0.252003	0.244776	0.25571	0.209682	0.25408	0.241512	0.24672	0.245414	0.218507	0.24717	0.253893	0.247196	0.243324	0.223471	0.26224	0.246114	0.244516	0.246949	0.224122	0.24701	0.249669	0.244649	0.252525	0.231351	0.263184	0.236337	0.241849	0.242456	0.224923	0.259472	0.238333	0.241129	0.248523	0.227919	0.263091	0.240092	0.239387	0.240584	0.229855	0.260452	0.238726	0.233581	0.243784	0.225442	0.26645	0.238072	0.236258	0.240707	0.22835
0.24968	0.248264	0.240947	0.243602	0.241884	0.25133	0.243436	0.241972	0.242356	0.24342	0.24239	0.240878	0.246154	0.245272	0.246241	0.25176	0.246702	0.24361	0.245507	0.235842	0.25107	0.243783	0.244819	0.240309	0.241523	0.248036	0.245026	0.243538	0.241956	0.234802	0.249435	0.249251	0.244785	0.236286	0.237589	0.248595	0.244221	0.237774	0.242845	0.237202	0.245296	0.244584	0.244742	0.242638	0.236355	0.244097	0.241853	0.245559	0.244509	0.242825
0.25489	0.231004	0.244358	0.243752	0.234614	0.25858	0.23139	0.243871	0.243083	0.233686	0.25405	0.22951	0.244715	0.244719	0.238592	0.25797	0.23246	0.246792	0.238561	0.232597	0.25852	0.232205	0.247983	0.240296	0.233847	0.256817	0.234053	0.228312	0.242864	0.250235	0.25829	0.232926	0.230333	0.241294	0.247895	0.259918	0.233321	0.229957	0.244675	0.246802	0.256484	0.233385	0.231409	0.242651	0.25055	0.259249	0.231614	0.229505	0.24171	0.252211
0.24418	0.244293	0.248119	0.248357	0.241236	0.24401	0.246038	0.242073	0.248209	0.253273	0.24457	0.249382	0.245882	0.246302	0.233103	0.24386	0.246863	0.246826	0.24735	0.244092	0.24278	0.247618	0.244921	0.246379	0.239439	0.241679	0.24428	0.240011	0.243299	0.24418	0.238808	0.239742	0.242893	0.242542	0.24832	0.23499	0.241899	0.240753	0.248126	0.237807	0.232231	0.239392	0.245054	0.251973	0.250277	0.244444	0.239256	0.234688	0.246251	0.251027
0.25056	0.264201	0.263559	0.225898	0.21965	0.24752	0.267047	0.260773	0.232267	0.225884	0.21435	0.296215	0.279566	0.287953	0.170295	0.2451	0.25394	0.259349	0.232166	0.233989	0.24876	0.247975	0.252541	0.231297	0.230103	0.231458	0.253176	0.214323	0.256082	0.262178	0.237235	0.25263	0.214817	0.264203	0.253314	0.229133	0.25225	0.213656	0.26342	0.250809	0.228151	0.250464	0.252398	0.248076	0.235063	0.230857	0.254574	0.220731	0.265798	0.254262
0.23475	0.260588	0.24499	0.250691	0.239021	0.24346	0.261595	0.244131	0.250528	0.228536	0.22984	0.247287	0.237305	0.238801	0.278253	0.23554	0.249448	0.24181	0.245018	0.253912	0.24906	0.257126	0.244128	0.241135	0.234105	0.241903	0.246909	0.251882	0.240666	0.239112	0.244105	0.235434	0.231215	0.231068	0.28047	0.242483	0.250202	0.245097	0.239577	0.230127	0.242178	0.238025	0.232527	0.233145	0.277771	0.228341	0.250276	0.251473	0.241446	0.245392
0.24086	0.222132	0.244132	0.263075	0.24318	0.23494	0.228895	0.25027	0.261507	0.246025	0.25595	0.223495	0.239254	0.248802	0.245178	0.24223	0.228039	0.250325	0.26513	0.245379	0.24398	0.231956	0.254854	0.24718	0.242405	0.237434	0.235797	0.234107	0.250737	0.247276	0.230812	0.234621	0.232462	0.266766	0.249808	0.233988	0.244083	0.240495	0.245159	0.250068	0.240915	0.253887	0.24243	0.235883	0.24286	0.23391	0.239428	0.243484	0.241182	0.246683
0.20604	0.256152	0.246447	0.253175	0.265685	0.21928	0.23695	0.248846	0.248435	0.264681	0.21107	0.248719	0.250674	0.254016	0.26351	0.2307	0.243066	0.250483	0.252065	0.255671	0.22066	0.243087	0.251611	0.245966	0.265469	0.208132	0.245417	0.242484	0.248933	0.27975	0.218399	0.244496	0.244183	0.24521	0.276448	0.220427	0.24827	0.253183	0.248309	0.242841	0.214113	0.244055	0.245376	0.247984	0.276631	0.210461	0.242404	0.240849	0.248165	0.27981
0.23444	0.23163	0.240032	0.237918	0.247811	0.234	0.249691	0.247636	0.238195	0.246001	0.23616	0.245819	0.246324	0.233549	0.241295	0.25248	0.244813	0.238809	0.243852	0.258598	0.24208	0.23324	0.248981	0.238506	0.25552	0.241154	0.252063	0.250828	0.237414	0.229734	0.232685	0.244668	0.252484	0.240374	0.237907	0.238029	0.243946	0.24443	0.23797	0.240543	0.242066	0.251337	0.24728	0.235844	0.229667	0.240463	0.24306	0.243548	0.239321	0.251574
0.25058	0.23823	0.244448	0.244443	0.236535	0.2392	0.241298	0.242944	0.240677	0.245542	0.25034	0.24274	0.2474	0.239429	0.239347	0.2532	0.238485	0.242761	0.238034	0.242169	0.2448	0.241481	0.240091	0.238256	0.245702	0.246684	0.249079	0.240376	0.24214	0.234757	0.249402	0.248323	0.239871	0.240676	0.233141	0.244943	0.243534	0.242462	0.235774	0.231533	0.246537	0.245732	0.241903	0.238451	0.234272	0.254072	0.243726	0.242409	0.240417	0.238253
0.25359	0.251305	0.242957	0.244857	0.226001	0.25534	0.25256	0.240253	0.245339	0.228076	0.25289	0.254502	0.244556	0.246239	0.224073	0.25218	0.251818	0.244595	0.245657	0.22712	0.25617	0.251186	0.243935	0.246567	0.226347	0.259933	0.238989	0.23828	0.240547	0.238474	0.261122	0.237771	0.237054	0.239585	0.238924	0.2565	0.237656	0.236032	0.241787	0.237414	0.258518	0.237038	0.234796	0.241914	0.237996	0.259786	0.23567	0.238935	0.241935	0.237782
0	0	0	0	0	0.25975	0.266085	0.228506	0.226251	0.245483	0	0	0	0	0	0.22995	0.252211	0.24763	0.246698	0.25416	0.24761	0.239109	0.24957	0.233762	0.248986	0	0	0	0	0	0	0	0	0	0	0	0	0	0	0	0	0	0	0	0	0	0	0	0	0
0.24066	0.250303	0.245442	0.249223	0.235062	0.24451	0.250582	0.247003	0.245778	0.236467	0.23939	0.248504	0.247366	0.250549	0.232714	0.23645	0.248521	0.243689	0.250134	0.236716	0.22944	0.253398	0.245364	0.252074	0.242664	0.237021	0.241193	0.254086	0.245444	0.237701	0.244417	0.247624	0.241688	0.242345	0.239774	0.233643	0.238731	0.245753	0.24597	0.237444	0.235092	0.24649	0.252774	0.244218	0.231537	0.239032	0.240072	0.243441	0.242238	0.245878
0.22431	0.235923	0.234271	0.242786	0.282852	0.22604	0.23303	0.236624	0.24371	0.285057	0.22241	0.237136	0.237305	0.243211	0.285052	0.22354	0.236613	0.241221	0.242611	0.277258	0.2267	0.232259	0.238832	0.241035	0.288155	0.220867	0.2317	0.232021	0.240218	0.313985	0.219894	0.227243	0.23686	0.24065	0.301039	0.223466	0.231171	0.236624	0.236401	0.289798	0.225625	0.229572	0.238419	0.242296	0.283623	0.228174	0.231051	0.236172	0.242674	0.296518
0.26266	0.251126	0.240788	0.240791	0.226107	0.25819	0.247856	0.237788	0.239649	0.233285	0.26079	0.251619	0.241486	0.240635	0.227461	0.25887	0.250499	0.24147	0.239062	0.228973	0.25866	0.247457	0.240783	0.242111	0.233211	0.259632	0.241789	0.235763	0.237572	0.2333	0.258624	0.246512	0.239807	0.234617	0.230819	0.253427	0.244495	0.236538	0.243904	0.231987	0.256115	0.244515	0.243043	0.237332	0.235139	0.255637	0.244565	0.239161	0.238054	0.234243
0.24169	0.247245	0.238145	0.244417	0.250214	0.23937	0.2421	0.238987	0.239837	0.24982	0.24418	0.245676	0.238223	0.246252	0.249109	0.2384	0.222763	0.240156	0.259149	0.241826	0.2396	0.25206	0.240477	0.246993	0.246067	0.24397	0.241147	0.243247	0.241455	0.244393	0.242276	0.240166	0.25014	0.24086	0.240974	0.245901	0.244918	0.237688	0.240336	0.241829	0.241653	0.239656	0.245204	0.246628	0.248711	0.240284	0.239221	0.23586	0.247452	0.247609
0	0	0	0	0	0.22279	0.231247	0.275799	0.242231	0.247769	0.22035	0.248343	0.252159	0.257509	0.251907	0.21389	0.217558	0.273605	0.230812	0.281318	0.21965	0.236415	0.276353	0.251048	0.239615	0.216388	0.238885	0.270151	0.230489	0.260812	0.224901	0.238127	0.281409	0.22861	0.235023	0	0	0	0	0	0.235584	0.23976	0.279903	0.227207	0.224348	0.228073	0.254413	0.269344	0.235388	0.221484
0.2402	0.253111	0.237366	0.248545	0.243675	0.2578	0.247499	0.238874	0.244286	0.232307	0.26129	0.239088	0.237815	0.232971	0.248389	0.24518	0.245597	0.239737	0.233771	0.232172	0.2983	0.206411	0.23441	0.219018	0.24051	0.233301	0.250077	0.249978	0.22521	0.222723	0.230901	0.256479	0.250978	0.228754	0.211571	0.22635	0.265265	0.253151	0.240466	0.219786	0.244961	0.248282	0.244731	0.233263	0.234212	0.23221	0.242611	0.245774	0.240272	0.234516
0.23975	0.273788	0.257189	0.243953	0.218036	0.25111	0.274977	0.248744	0.242093	0.213781	0.24418	0.278187	0.264236	0.241641	0.206426	0.24472	0.256524	0.246758	0.235702	0.234957	0.25055	0.262156	0.249151	0.244577	0.218765	0.243366	0.249032	0.256107	0.236545	0.226926	0.240112	0.247406	0.256624	0.237377	0.226887	0.246324	0.251666	0.245645	0.23227	0.226756	0.243497	0.251153	0.256989	0.24273	0.220153	0.23826	0.262388	0.261419	0.224473	0.220862
0.2482	0.246958	0.251914	0.252698	0.227439	0.24134	0.239854	0.245069	0.243284	0.241582	0.23101	0.250384	0.252782	0.248526	0.239406	0.23772	0.240981	0.25208	0.248529	0.241755	0.24364	0.245602	0.246634	0.249333	0.238497	0.239892	0.239379	0.247785	0.247959	0.237776	0.242833	0.240131	0.242624	0.241833	0.239228	0.243262	0.244461	0.24014	0.237591	0.234648	0.241653	0.236842	0.245398	0.244508	0.237282	0.241078	0.239509	0.246817	0.244324	0.242597
0.23019	0.21106	0.240077	0.231619	0.300066	0.23189	0.212038	0.248857	0.229673	0.28963	0.22807	0.209763	0.236138	0.228448	0.312225	0.24288	0.2059	0.238039	0.244642	0.278875	0.23764	0.201041	0.259413	0.216076	0.292252	0.235479	0.233146	0.226667	0.242825	0.28843	0.230187	0.244336	0.225957	0.237995	0.287043	0.224802	0.236889	0.215946	0.238859	0.307849	0.2119	0.234695	0.220215	0.24622	0.325662	0.223041	0.232476	0.223484	0.237064	0.315564
0.25212	0.246654	0.232712	0.256387	0.227769	0.24754	0.254788	0.233266	0.251192	0.23893	0.24202	0.257724	0.233294	0.252986	0.232053	0.24781	0.235526	0.229241	0.254999	0.238852	0.26905	0.239394	0.241667	0.249333	0.217117	0.269194	0.231114	0.20757	0.251566	0.263361	0.238027	0.235503	0.226828	0.254017	0.268342	0.250699	0.22456	0.214011	0.258492	0.274695	0.243855	0.228802	0.241989	0.250472	0.254319	0.258779	0.224558	0.214409	0.267475	0.259912
0.24453	0.266669	0.241647	0.246801	0.230632	0.23698	0.246519	0.244108	0.245051	0.257185	0.24544	0.264044	0.241497	0.247671	0.232289	0.24416	0.254474	0.246905	0.244579	0.236031	0.24568	0.263173	0.239864	0.246404	0.238344	0.24397	0.241881	0.248495	0.236914	0.238262	0.243848	0.24893	0.247204	0.23856	0.229574	0.246702	0.244507	0.249613	0.234427	0.231548	0.248728	0.240299	0.249634	0.239781	0.234014	0.247195	0.246369	0.244484	0.244509	0.230765
0.24282	0.246064	0.247701	0.241707	0.239692	0.23606	0.262949	0.244448	0.258599	0.228442	0.23291	0.258136	0.241305	0.258314	0.230542	0.25091	0.227255	0.244561	0.238698	0.25357	0.24117	0.250811	0.239615	0.248695	0.246985	0.253789	0.238185	0.234505	0.244602	0.250463	0.246335	0.241609	0.241785	0.240913	0.23434	0.24913	0.239543	0.243419	0.241002	0.243114	0.258317	0.237428	0.231656	0.24622	0.248605	0.240731	0.237934	0.243172	0.24179	0.255629
0.25957	0.261697	0.264847	0.240829	0.190489	0.24984	0.262343	0.257653	0.235576	0.203092	0.25076	0.260123	0.262945	0.239969	0.201551	0.25417	0.267166	0.259972	0.234811	0.212898	0.24719	0.264012	0.261862	0.234914	0.207204	0.249086	0.255357	0.258011	0.232767	0.209323	0.255781	0.259893	0.257333	0.229136	0.190274	0.250109	0.253462	0.255183	0.232806	0.207586	0.251343	0.257068	0.26186	0.230419	0.206991	0.261776	0.257619	0.251129	0.232999	0.198959
0.24419	0.235189	0.243702	0.237755	0.273308	0.22978	0.241868	0.248393	0.236566	0.262441	0.23079	0.24718	0.248998	0.232783	0.267098	0.22651	0.248004	0.243497	0.242686	0.261065	0.23595	0.245709	0.243856	0.238256	0.266163	0.229101	0.238851	0.243978	0.246182	0.260114	0.231704	0.238631	0.248462	0.24061	0.255637	0.241102	0.24032	0.242699	0.24546	0.251549	0.231951	0.23837	0.242022	0.247168	0.262208	0.233429	0.238486	0.242301	0.247769	0.259168
0.23357	0.260248	0.246323	0.236575	0.251145	0.24982	0.256427	0.243317	0.238546	0.231058	0.25625	0.256614	0.244296	0.247646	0.230117	0.23555	0.271284	0.244368	0.241708	0.236952	0.23182	0.271611	0.242688	0.258408	0.223133	0.254828	0.244476	0.245978	0.234649	0.238778	0.248733	0.241002	0.239656	0.239283	0.235312	0.25218	0.241796	0.245742	0.256884	0.234572	0.249476	0.244561	0.245247	0.242651	0.233543	0.245774	0.247645	0.245828	0.242925	0.233803
0.24297	0.240734	0.244685	0.249198	0.238809	0.24751	0.243454	0.233763	0.25964	0.252636	0.24719	0.239052	0.246086	0.250096	0.242688	0.24858	0.2364	0.237178	0.255801	0.241755	0.24221	0.234738	0.228934	0.258445	0.249504	0.247544	0.230793	0.229312	0.247156	0.268809	0.246848	0.229202	0.231333	0.249482	0.273199	0.242026	0.230576	0.234226	0.239577	0.25994	0.246537	0.231708	0.228602	0.249946	0.270734	0.243214	0.230913	0.228452	0.249722	0.270848
0.22916	0.268029	0.25624	0.247717	0.236087	0.24296	0.25926	0.254386	0.246379	0.235395	0.23973	0.258243	0.256668	0.254707	0.223967	0.24661	0.285597	0.257266	0.206085	0.237955	0.23562	0.256858	0.257644	0.249759	0.232434	0.245969	0.266262	0.272624	0.197551	0.218914	0.233243	0.250373	0.258	0.244593	0.22203	0.234533	0.255521	0.254075	0.240401	0.220331	0.241429	0.270954	0.268731	0.204784	0.216779	0.250907	0.257608	0.26428	0.211274	0.22115
0.23791	0.247406	0.238473	0.234242	0.238196	0.24108	0.252774	0.242752	0.247131	0.234511	0.23588	0.238533	0.239141	0.247584	0.240894	0.238	0.250214	0.242489	0.250322	0.244116	0.24192	0.248528	0.238878	0.250597	0.232869	0.240462	0.235958	0.234097	0.255726	0.242162	0.257253	0.230749	0.22929	0.254687	0.239152	0.242416	0.236363	0.238387	0.253224	0.239259	0.255154	0.234258	0.233785	0.25408	0.239577	0.250683	0.236291	0.236387	0.249102	0.241382
0.26964	0.241879	0.243906	0.226663	0.231833	0.2562	0.236665	0.249547	0.235651	0.232543	0.25817	0.23318	0.241656	0.236049	0.237565	0.25357	0.253441	0.244878	0.227777	0.235594	0.25305	0.24471	0.247439	0.233775	0.235989	0.251834	0.250754	0.234021	0.233254	0.247655	0.253483	0.242549	0.239204	0.224733	0.26476	0.226172	0.251014	0.23386	0.24146	0.264838	0.251131	0.244308	0.235645	0.236305	0.248073	0.245484	0.2416	0.233075	0.23523	0.255097
0.24411	0.239786	0.241387	0.239649	0.255823	0.23922	0.246127	0.247851	0.242381	0.248924	0	0	0	0	0	0.2607	0.2259	0.242342	0.232467	0.251575	0.25026	0.235648	0.244955	0.239483	0.247562	0.236518	0.242616	0.255258	0.239362	0.239324	0.241874	0.243981	0.245677	0.240794	0.239349	0.253617	0.24151	0.238075	0.217042	0.262435	0.250673	0.241012	0.244516	0.247562	0.228679	0.23864	0.240474	0.253215	0.243967	0.23845
0.23264	0.244526	0.233627	0.239599	0.274345	0	0	0	0	0	0.22649	0.24999	0.235424	0.247257	0.270651	0	0	0	0	0	0	0	0	0	0	0.238339	0.239861	0.250645	0.237572	0.249066	0	0	0	0	0	0	0	0	0	0	0.235483	0.246708	0.246936	0.242507	0.244228	0.236873	0.249196	0.251581	0.232722	0.244602
0.22733	0.254507	0.23461	0.261093	0.257036	0.25022	0.247446	0.241666	0.24178	0.240722	0.24433	0.249113	0.244103	0.254381	0.235417	0.239	0.244617	0.220918	0.293016	0.230141	0.24925	0.243783	0.243584	0.240496	0.243854	0.239914	0.248493	0.25572	0.239665	0.243376	0.243781	0.245321	0.243548	0.228124	0.229908	0.235146	0.247343	0.249419	0.244728	0.231851	0.235181	0.2427	0.25072	0.242269	0.239303	0.237231	0.247415	0.240785	0.24113	0.256054
0.24629	0.213833	0.244934	0.22325	0.250073	0.2476	0.249067	0.24663	0.241153	0.23959	0.26397	0.221239	0.244375	0.228033	0.250325	0.23909	0.217202	0.255171	0.247011	0.250289	0.24723	0.247243	0.246645	0.229169	0.242288	0.238697	0.250422	0.239634	0.240192	0.235697	0.247328	0.239673	0.238	0.236404	0.249626	0.244943	0.237541	0.24343	0.237695	0.248042	0.254607	0.239932	0.228086	0.238504	0.251082	0.24952	0.242025	0.233613	0.239744	0.252287
0.26049	0.255115	0.233537	0.255296	0.21991	0.2671	0.253415	0.228303	0.243259	0.229408	0.25929	0.2441	0.234053	0.250222	0.234461	0.25942	0.250535	0.233204	0.254196	0.225857	0.25983	0.251097	0.244207	0.249621	0.217353	0.257744	0.235292	0.236817	0.252777	0.23072	0.243859	0.251301	0.227301	0.257211	0.235114	0.259506	0.235563	0.22471	0.241708	0.252578	0.259446	0.233891	0.239914	0.24198	0.239121	0.252808	0.245875	0.23914	0.237764	0.239103
0.24513	0.256563	0.254399	0.250678	0.211556	0.24473	0.25452	0.25486	0.255967	0.213109	0.24611	0.248576	0.25234	0.24595	0.222055	0.24583	0.259626	0.254333	0.250472	0.217206	0.24661	0.259231	0.254809	0.246692	0.213962	0.246383	0.246645	0.245538	0.241271	0.22635	0.249692	0.244175	0.248301	0.241517	0.225764	0.253138	0.242962	0.243301	0.244309	0.216234	0.249376	0.246203	0.247452	0.241664	0.225229	0.246669	0.245703	0.246301	0.245432	0.225661
0.25345	0.237604	0.229471	0.241645	0.260406	0.24355	0.257389	0.235538	0.250001	0.240663	0.2975	0.197876	0.220197	0.209526	0.272504	0.25127	0.248966	0.238741	0.247526	0.240469	0.26271	0.247315	0.230487	0.228518	0.250541	0.248505	0.246634	0.237376	0.246642	0.234574	0.252045	0.244393	0.232903	0.238823	0.246453	0	0	0	0	0	0	0	0	0	0	0.245763	0.238314	0.244484	0.236233	0.238466
0.23931	0.22308	0.224761	0.228244	0.296154	0.24993	0.231408	0.236805	0.244073	0.263172	0.23998	0.230584	0.23343	0.245071	0.27208	0.24822	0.233904	0.236873	0.244316	0.260522	0.25127	0.236879	0.232675	0.240321	0.261266	0.243645	0.23582	0.22128	0.253528	0.268217	0.244807	0.233934	0.226495	0.256264	0.266247	0.249864	0.230999	0.223419	0.252793	0.26638	0.240569	0.233489	0.233796	0.244916	0.269746	0.240317	0.229235	0.229	0.247729	0.267036
0.22555	0.247674	0.24351	0.241381	0.264224	0.23219	0.25117	0.239586	0.247369	0.261593	0.23352	0.246893	0.242075	0.246892	0.257065	0.2302	0.25246	0.240836	0.247011	0.25665	0.22729	0.252024	0.240341	0.250623	0.255144	0.237937	0.234569	0.238269	0.242653	0.265926	0.232172	0.231562	0.23728	0.248799	0.269632	0.229501	0.238445	0.23328	0.247094	0.268179	0.230934	0.238244	0.237011	0.245522	0.26739	0.234961	0.232866	0.236516	0.247254	0.270484
0.25554	0.254167	0.245453	0.247065	0.221677	0.22389	0.24643	0.240909	0.24752	0.259012	0.27067	0.231175	0.234677	0.241125	0.233351	0.25539	0.238307	0.244097	0.245056	0.268229	0.24234	0.225801	0.238243	0.239845	0.253578	0.248639	0.239436	0.242473	0.253607	0.242875	0.229864	0.245573	0.24815	0.24316	0.2356	0.255108	0.240812	0.241763	0.236858	0.236719	0.245587	0.248018	0.246613	0.241717	0.230093	0.253982	0.245507	0.239398	0.24695	0.228183
0.25832	0.263718	0.247181	0.236826	0.219921	0.25365	0.254021	0.251356	0.23802	0.225755	0.26751	0.218106	0.244318	0.243161	0.237825	0.25998	0.265615	0.242285	0.237846	0.221136	0.25434	0.256341	0.23712	0.243463	0.233493	0.261821	0.234741	0.222484	0.248025	0.251616	0.255491	0.237325	0.236107	0.243502	0.241201	0.243897	0.23801	0.248677	0.240113	0.238669	0.260452	0.236463	0.239688	0.243033	0.237145	0.248648	0.242117	0.247516	0.237764	0.233635
0.23578	0.253272	0.252942	0.245735	0.235851	0.25116	0.245735	0.244448	0.243484	0.238141	0.23647	0.252192	0.251082	0.245071	0.225112	0.24759	0.240517	0.241119	0.235927	0.246937	0.22361	0.259053	0.25219	0.254953	0.229632	0.254202	0.242398	0.243989	0.242153	0.238702	0.23467	0.245252	0.242312	0.246367	0.242355	0.263269	0.238319	0.234957	0.236676	0.245366	0.25416	0.241827	0.234183	0.23325	0.24061	0.230209	0.233947	0.243269	0.243796	0.246364
0.24655	0.237765	0.250299	0.23645	0.258191	0.24862	0.229804	0.238173	0.244061	0.255759	0.249	0.231264	0.245972	0.236238	0.255542	0.24476	0.226043	0.240145	0.239463	0.265337	0.25335	0.228477	0.229931	0.243363	0.260606	0.238149	0.24521	0.242118	0.252264	0.241676	0.253807	0.234701	0.226258	0.252282	0.250734	0.203949	0.216176	0.338387	0.220061	0.218849	0.245911	0.247179	0.240602	0.243692	0.239729	0.247116	0.243565	0.242258	0.233369	0.245042
0.2499	0.251985	0.237197	0.237128	0.247752	0.24969	0.250386	0.236228	0.234247	0.248476	0.24957	0.254036	0.237804	0.235999	0.241685	0.25734	0.248235	0.23933	0.234899	0.24617	0.25058	0.25429	0.235907	0.234513	0.249693	0.261587	0.227292	0.228624	0.228778	0.272436	0.259506	0.226224	0.231215	0.229425	0.277207	0.259718	0.228037	0.22957	0.223133	0.273985	0.263615	0.225977	0.230237	0.230143	0.275658	0.260457	0.226052	0.232903	0.22966	0.273658
0.2559	0.275577	0.255754	0.239524	0.21112	0.25489	0.27471	0.251254	0.232919	0.215973	0.25025	0.260284	0.252567	0.239831	0.21934	0.25971	0.273084	0.253631	0.239476	0.213724	0.26242	0.269078	0.253505	0.240296	0.202342	0.257967	0.247207	0.24128	0.23669	0.224149	0.253093	0.241621	0.229989	0.240505	0.244586	0.259183	0.252341	0.230656	0.23976	0.233892	0.26072	0.252382	0.23757	0.234303	0.222995	0.256006	0.251414	0.240301	0.23911	0.22712
0.24498	0.243578	0.229821	0.229436	0.273968	0.23507	0.237966	0.222197	0.215272	0.306105	0.23965	0.281499	0.248862	0.246616	0.219989	0.23698	0.253494	0.24464	0.24236	0.234497	0.25458	0.252416	0.239252	0.243225	0.228372	0.253588	0.23776	0.243645	0.244523	0.232996	0.243291	0.245264	0.242011	0.23668	0.238211	0.239499	0.2431	0.251376	0.236323	0.232334	0.248638	0.248385	0.243548	0.240413	0.227889	0.245461	0.25331	0.236946	0.245063	0.230735
0.23676	0.24449	0.235333	0.237454	0.275099	0.24156	0.231408	0.229874	0.246367	0.283619	0.24293	0.248307	0.22857	0.239994	0.266307	0.24596	0.236275	0.237088	0.242573	0.258055	0.24043	0.238806	0.23729	0.244289	0.260018	0.234686	0.239494	0.239086	0.241574	0.26239	0.238194	0.237703	0.240968	0.243278	0.25714	0.239521	0.237175	0.235677	0.246754	0.256327	0.224877	0.241207	0.249613	0.254238	0.24859	0.225244	0.246944	0.252817	0.232748	0.261583
0.23723	0.253398	0.246142	0.246965	0.238208	0.25183	0.241726	0.241429	0.246893	0.239567	0.24893	0.237512	0.243899	0.242545	0.242794	0.24376	0.237825	0.246486	0.248353	0.241755	0.24651	0.245852	0.249502	0.248119	0.239521	0.245254	0.24234	0.24272	0.247617	0.23682	0.247662	0.243729	0.235247	0.248089	0.237771	0.245455	0.240652	0.236419	0.241381	0.240014	0.250125	0.24324	0.239118	0.242796	0.235838	0.246546	0.243807	0.241806	0.251002	0.236354
0.25566	0.25871	0.248413	0.242586	0.213629	0.25604	0.261399	0.250089	0.246793	0.210953	0.25427	0.255003	0.248918	0.244141	0.209283	0.25395	0.258752	0.248988	0.248077	0.21409	0.26229	0.254432	0.249298	0.244627	0.211796	0.259721	0.24529	0.242935	0.243654	0.223891	0.258602	0.245367	0.24514	0.243988	0.224686	0.255654	0.244712	0.245828	0.24078	0.218698	0.256183	0.244779	0.244462	0.2446	0.228284	0.250359	0.246312	0.245355	0.243981	0.228243
0.2449	0.23544	0.238642	0.236839	0.255257	0.24168	0.241066	0.237856	0.242644	0.253603	0.24842	0.238157	0.238823	0.239253	0.257195	0.24339	0.241872	0.236906	0.240705	0.256887	0.2465	0.240429	0.236372	0.238769	0.256097	0.250192	0.236452	0.234387	0.239389	0.258414	0.250216	0.233842	0.233161	0.239572	0.25931	0.250955	0.23363	0.234097	0.239185	0.258595	0.244425	0.236268	0.236194	0.239755	0.257025	0.249196	0.236371	0.234054	0.238873	0.260307
0.25343	0.248998	0.240427	0.245258	0.234496	0.24879	0.245272	0.241938	0.245402	0.234535	0.25294	0.244083	0.24161	0.244694	0.236255	0.25249	0.244225	0.240983	0.246623	0.232077	0.2506	0.247636	0.242336	0.246279	0.231009	0.253041	0.23667	0.233226	0.244444	0.242905	0.250785	0.236672	0.232796	0.244212	0.243842	0.253305	0.234693	0.233355	0.243447	0.24461	0.252058	0.238037	0.234785	0.243639	0.24517	0.253222	0.238049	0.233	0.245353	0.240379
0.23034	0.249373	0.248876	0.257868	0.23677	0.24194	0.242599	0.251955	0.245126	0.239814	0.24235	0.265387	0.244148	0.252094	0.234956	0.23366	0.267968	0.254741	0.254848	0.222304	0.22794	0.244104	0.255761	0.255379	0.242088	0.252728	0.241744	0.22971	0.226342	0.269522	0.226072	0.251198	0.263011	0.238494	0.229999	0.238887	0.242985	0.256355	0.243577	0.22411	0.230588	0.251452	0.251989	0.242704	0.234896	0.230835	0.246438	0.244624	0.243888	0.253427
0.24638	0.241897	0.242765	0.238483	0.239598	0.25423	0.232245	0.255708	0.241955	0.231246	0.23878	0.239034	0.245939	0.24257	0.256805	0.24169	0.263708	0.242579	0.241018	0.22437	0.2537	0.252006	0.235442	0.233162	0.248786	0.247712	0.248814	0.240312	0.240205	0.238065	0.244417	0.243293	0.238021	0.241465	0.244267	0.240011	0.247698	0.247806	0.241303	0.229311	0.236221	0.246548	0.238785	0.235647	0.259624	0.246401	0.244105	0.240538	0.243281	0.241838
0.24023	0.256313	0.244075	0.245747	0.240977	0.24791	0.248871	0.251129	0.24084	0.233521	0.24075	0.222152	0.207439	0.217228	0.329541	0	0	0	0	0	0.24812	0.25115	0.253653	0.242124	0.228325	0.21803	0.213253	0.210441	0.257793	0.345245	0.235964	0.239971	0.240893	0.25219	0.247485	0	0	0	0	0	0.214806	0.214285	0.206183	0.264903	0.346986	0.242476	0.244347	0.248656	0.236893	0.242703
0	0	0	0	0	0.24202	0.246216	0.24187	0.243472	0.249407	0	0	0	0	0	0	0	0	0	0	0	0	0	0	0	0.250158	0.239482	0.238011	0.238164	0.25066	0.254364	0.251782	0.249355	0.232014	0.218129	0.253683	0.235094	0.236645	0.242322	0.243628	0.257356	0.236773	0.233624	0.246957	0.24131	0.248268	0.243508	0.23343	0.248217	0.244435
0.24759	0.245045	0.236575	0.235785	0.255646	0.2548	0.254235	0.240931	0.239687	0.236255	0.23968	0.248433	0.243888	0.23855	0.249605	0.24314	0.24492	0.243361	0.234435	0.251091	0.23314	0.238681	0.240703	0.241197	0.25651	0.245902	0.246852	0.250914	0.230713	0.24588	0.242186	0.25601	0.252323	0.22054	0.23818	0.236604	0.243672	0.246215	0.235904	0.249448	0.233594	0.242195	0.239968	0.241743	0.253833	0.236124	0.242071	0.239807	0.242647	0.256328
0.22467	0.261572	0.248277	0.254104	0.238432	0.23943	0.255928	0.253651	0.251242	0.223822	0.23155	0.261985	0.247933	0.249091	0.226375	0.23485	0.262032	0.247052	0.248742	0.226577	0.2353	0.260515	0.249548	0.245966	0.225759	0.227514	0.253452	0.250828	0.24189	0.238232	0.231659	0.245814	0.250075	0.242095	0.242962	0.219168	0.2474	0.251409	0.242845	0.25285	0.214471	0.259296	0.250559	0.24826	0.244364	0.227659	0.260699	0.249269	0.246053	0.229838
0.24584	0.245241	0.241568	0.247742	0.24503	0.24202	0.242634	0.240773	0.244825	0.251128	0.24137	0.254699	0.23743	0.24791	0.24964	0.24682	0.245348	0.241198	0.248228	0.243384	0.2437	0.244353	0.241316	0.247643	0.241546	0.247075	0.244843	0.237688	0.242653	0.246578	0.252402	0.24138	0.238882	0.244383	0.240958	0.239432	0.242242	0.24543	0.24312	0.240241	0.242357	0.243378	0.240753	0.243994	0.24628	0.2446	0.243852	0.240753	0.244957	0.243235
0.21447	0.273574	0.271545	0.25768	0.220098	0.23851	0.248301	0.244561	0.243359	0.243762	0.22253	0.275483	0.260033	0.249895	0.230424	0.24362	0.251676	0.258738	0.240416	0.230094	0.27746	0.225766	0.247076	0.227792	0.230856	0.246181	0.234718	0.260419	0.23041	0.225378	0.258491	0.235595	0.237849	0.233499	0.248047	0	0	0	0	0	0.290573	0.22809	0.217602	0.233053	0.246295	0.257169	0.238819	0.241796	0.236207	0.237964
0.23808	0.236567	0.248797	0.246714	0.254008	0.24664	0.233528	0.242164	0.244587	0.248983	0.23462	0.248862	0.247672	0.245938	0.250644	0.23852	0.228325	0.255918	0.235927	0.259908	0.23762	0.222644	0.236973	0.243037	0.265928	0.236083	0.240332	0.228914	0.245128	0.273483	0.227511	0.247807	0.230871	0.237245	0.276251	0.22969	0.238479	0.235215	0.234662	0.255556	0.237372	0.236061	0.234	0.247641	0.264518	0.236493	0.240945	0.240613	0.241684	0.262494
0.27902	0.230843	0.236191	0.22571	0.239846	0.28535	0.229501	0.231559	0.222115	0.240227	0	0	0	0	0	0.26736	0.228877	0.235536	0.237783	0.243833	0.24765	0.227353	0.243016	0.24151	0.256215	0.253007	0.246335	0.245161	0.234426	0.231949	0.279166	0.218331	0.24343	0.227177	0.242674	0.263871	0.229032	0.24557	0.231617	0.237626	0.279542	0.234281	0.238269	0.223744	0.234668	0.272735	0.238463	0.24229	0.228617	0.227925
0.25863	0.242451	0.24246	0.241243	0.235663	0.25443	0.250671	0.24533	0.246956	0.234476	0.25293	0.250885	0.243083	0.243487	0.241696	0.25754	0.249875	0.250823	0.250084	0.225196	0.25995	0.242908	0.242631	0.24683	0.228113	0.257453	0.243488	0.241108	0.24239	0.237336	0.251866	0.24059	0.233731	0.245053	0.242324	0.238263	0.253702	0.246484	0.238519	0.23052	0.254439	0.237646	0.232538	0.245719	0.245337	0.248671	0.244921	0.235032	0.24472	0.245149
0.25588	0.2527	0.251654	0.240189	0.226084	0.25964	0.247784	0.249648	0.246066	0.225	0.2574	0.245604	0.25047	0.241037	0.228075	0.25154	0.254528	0.250291	0.241006	0.22339	0.25092	0.247511	0.248652	0.244151	0.223828	0.246584	0.243396	0.249516	0.241824	0.234635	0.247093	0.243866	0.244667	0.242135	0.22968	0.244821	0.241716	0.238398	0.242584	0.231911	0.252092	0.242206	0.244226	0.239294	0.230336	0.249051	0.243669	0.244774	0.246158	0.228927
0.22377	0.240967	0.241703	0.274606	0.240953	0.22602	0.264446	0.248303	0.21917	0.265718	0.25172	0.241039	0.234065	0.233386	0.26122	0.26072	0.252157	0.243667	0.235664	0.229776	0.24482	0.252006	0.234886	0.239683	0.253437	0.265418	0.246461	0.239602	0.228567	0.229521	0.245365	0.247314	0.242043	0.23902	0.238545	0.385886	0.266489	0.137753	0.171186	0.2439	0.259245	0.24726	0.234591	0.23982	0.231734	0.263196	0.245794	0.234161	0.227984	0.243402
0.24092	0.262609	0.258669	0.250415	0.224564	0.24106	0.248622	0.247319	0.252283	0.235524	0.24602	0.249095	0.242336	0.243475	0.25553	0.24901	0.255651	0.25174	0.249106	0.218516	0.24537	0.254682	0.25448	0.250247	0.235518	0.253722	0.242317	0.235075	0.237164	0.247382	0.250696	0.245092	0.244946	0.237613	0.23176	0.244298	0.242139	0.251667	0.235329	0.231019	0.248705	0.237084	0.243473	0.244402	0.246386	0.244645	0.239853	0.239699	0.243598	0.243189
0.24503	0.237443	0.23766	0.238219	0.259216	0.24076	0.24226	0.244142	0.240514	0.254746	0.23935	0.243044	0.240511	0.246164	0.258257	0.24255	0.241818	0.234076	0.238811	0.265101	0.24054	0.248117	0.237222	0.240309	0.257922	0.244226	0.239287	0.241118	0.237361	0.257306	0.240491	0.240154	0.239677	0.240873	0.253831	0.237695	0.233195	0.241366	0.243604	0.233725	0.237909	0.239358	0.240183	0.245114	0.257192	0.23523	0.239888	0.239366	0.245142	0.255037
0.2454	0.247334	0.249203	0.249399	0.231244	0.24604	0.247089	0.250462	0.244186	0.233992	0.25285	0.243026	0.251037	0.242294	0.240197	0.24319	0.251408	0.252001	0.24399	0.237164	0.2404	0.253201	0.253562	0.245891	0.233281	0.244796	0.238977	0.249043	0.241864	0.240508	0.247495	0.23713	0.249699	0.239283	0.245163	0.250299	0.239566	0.244032	0.239068	0.244338	0.245274	0.240437	0.240946	0.241532	0.247237	0.253703	0.237302	0.239957	0.242647	0.242384
0.24536	0.249838	0.243578	0.244543	0.238173	0.24423	0.251402	0.246551	0.249024	0.235972	0.24517	0.25341	0.245077	0.247584	0.24002	0.2409	0.249644	0.245422	0.246986	0.241153	0.24431	0.251435	0.248142	0.245303	0.236213	0.24283	0.23861	0.24415	0.244497	0.239931	0.246034	0.241197	0.244753	0.245013	0.242583	0.244732	0.236969	0.246032	0.242728	0.245638	0.248024	0.243251	0.239548	0.245732	0.246188	0.246702	0.238314	0.245882	0.242106	0.242567
0.25272	0.242415	0.239512	0.244305	0.238797	0.25888	0.24659	0.240886	0.242431	0.237068	0.24644	0.254717	0.237033	0.241804	0.231427	0.24394	0.242407	0.241221	0.249406	0.249085	0.24221	0.25486	0.243527	0.245353	0.238991	0.24798	0.242742	0.238946	0.238296	0.244651	0.250428	0.237107	0.244043	0.236549	0.244146	0.238831	0.242139	0.24671	0.238819	0.248813	0.250952	0.24579	0.241333	0.237161	0.253742	0.244556	0.245864	0.247892	0.238754	0.239453
0.23061	0.255794	0.232407	0.243878	0.266592	0.25444	0.205302	0.231841	0.231552	0.283478	0.23456	0.25008	0.246913	0.230848	0.264513	0.23043	0.266417	0.243746	0.247839	0.244541	0.2382	0.261461	0.245432	0.251061	0.23334	0.241523	0.24133	0.239828	0.24002	0.255243	0.217351	0.237771	0.237828	0.252742	0.279438	0.226717	0.235128	0.237774	0.25095	0.268633	0.235774	0.246249	0.256226	0.239649	0.243133	0.195611	0.210848	0.242978	0.314396	0.269497
0.24213	0.259694	0.248221	0.242071	0.235462	0.25569	0.263929	0.237721	0.234661	0.234181	0	0	0	0	0	0.24798	0.255027	0.244176	0.240604	0.237294	0.24001	0.252042	0.243776	0.240734	0.246797	0.240964	0.238954	0.236065	0.23511	0.240341	0.237213	0.251759	0.249462	0.234459	0.233657	0.242383	0.246096	0.238118	0.239407	0.239198	0.260653	0.233891	0.235914	0.23745	0.248377	0.264247	0.232223	0.239925	0.238793	0.239316
0.21828	0.21682	0.212494	0.234066	0.336781	0.20589	0.225634	0.210801	0.247558	0.33413	0.21149	0.209799	0.211156	0.229855	0.356489	0.21893	0.24271	0.220239	0.24557	0.301359	0.21554	0.228013	0.217651	0.23723	0.323945	0.206859	0.227165	0.247473	0.242443	0.30746	0.212857	0.225834	0.223075	0.241635	0.334995	0	0	0	0	0	0.212962	0.228653	0.248688	0.241032	0.297955	0.221185	0.217295	0.225677	0.247861	0.327245
0.25812	0.246493	0.239648	0.23975	0.230785	0.24879	0.247499	0.239631	0.245715	0.236856	0.26047	0.247287	0.237634	0.243877	0.232973	0.26377	0.247523	0.238005	0.239513	0.233541	0.25245	0.248688	0.238481	0.241022	0.233258	0.248751	0.238736	0.238054	0.244036	0.238854	0.247908	0.239776	0.235903	0.242332	0.239699	0.245222	0.240927	0.241204	0.243721	0.237157	0.250114	0.241988	0.238538	0.241006	0.237829	0.256878	0.240566	0.236699	0.242806	0.234228
0.24467	0.24957	0.253721	0.240691	0.234862	0.251	0.249584	0.234917	0.25148	0.23629	0.26339	0.234719	0.265313	0.234642	0.217864	0.25201	0.258735	0.237212	0.23693	0.241224	0.25602	0.262085	0.24008	0.239132	0.228713	0.236708	0.250594	0.245064	0.231516	0.251935	0.241004	0.247246	0.248839	0.239112	0.234871	0.243908	0.237072	0.244903	0.24559	0.238896	0.255344	0.240426	0.230774	0.24489	0.245595	0.252953	0.243726	0.24514	0.237368	0.233742
0.32599	0.272822	0.235852	0.205509	0.184338	0.28055	0.23458	0.229399	0.211687	0.200605	0.32641	0.270704	0.236705	0.211712	0.168028	0.29867	0.262407	0.225991	0.212204	0.198923	0.26126	0.234043	0.23195	0.214086	0.201895	0.292386	0.263576	0.237914	0.221234	0.180385	0.267156	0.259698	0.237344	0.230463	0.188772	0.271319	0.259958	0.237893	0.221722	0.185937	0.279464	0.252325	0.237903	0.230274	0.205699	0.260021	0.253149	0.237527	0.23428	0.216821
0.24099	0.233186	0.239704	0.237416	0.265543	0.23944	0.241155	0.242062	0.23827	0.260462	0.23878	0.238318	0.238914	0.235258	0.26999	0.23569	0.241302	0.241753	0.242686	0.258279	0.23607	0.239983	0.240443	0.239733	0.256356	0.235535	0.236968	0.232559	0.239889	0.274955	0.234648	0.234782	0.233495	0.241964	0.27616	0.236838	0.232955	0.231946	0.235146	0.273879	0.241552	0.236107	0.23528	0.239465	0.268606	0.239825	0.236555	0.235086	0.23812	0.274676
0.22846	0.256492	0.247475	0.261193	0.238066	0.22689	0.244755	0.24101	0.257985	0.250574	0.23723	0.251441	0.249031	0.264005	0.24846	0.23966	0.262656	0.252578	0.252905	0.224158	0.23459	0.242677	0.247246	0.247756	0.246055	0.223839	0.245796	0.268624	0.246787	0.238459	0.233733	0.251633	0.263828	0.240531	0.226705	0.227786	0.245239	0.255785	0.241421	0.233695	0.235908	0.246192	0.264828	0.243494	0.237312	0.229582	0.235946	0.257946	0.253946	0.247214
0	0	0	0	0	0.23286	0.219914	0.247455	0.238057	0.276855	0	0	0	0	0	0	0	0	0	0	0.24194	0.21822	0.248368	0.236116	0.268483	0	0	0	0	0	0	0	0	0	0	0	0	0	0	0	0.248303	0.244503	0.246032	0.243876	0.229409	0.250236	0.244186	0.246914	0.2408	0.23037
0.26218	0.258209	0.242302	0.235672	0.225176	0.23769	0.277133	0.239891	0.241466	0.237999	0.25119	0.260947	0.240342	0.246038	0.230306	0.23559	0.274581	0.247437	0.246736	0.230236	0.23272	0.285257	0.244672	0.239633	0.235624	0.229737	0.25336	0.271892	0.240389	0.209672	0.233689	0.257064	0.257645	0.241622	0.216489	0.24894	0.255795	0.246774	0.232989	0.219242	0	0	0	0	0	0.227972	0.259642	0.279172	0.23977	0.195785
0.27073	0.281927	0.251011	0.203539	0.220569	0.2687	0.279201	0.249388	0.22773	0.203104	0.273	0.287389	0.239446	0.218497	0.213934	0.27134	0.284813	0.239228	0.227351	0.20807	0.26413	0.28433	0.245579	0.237267	0.200541	0.259006	0.260592	0.25343	0.220839	0.208929	0.256394	0.252069	0.249194	0.237495	0.208915	0.258103	0.256607	0.253022	0.227551	0.203232	0.281755	0.25391	0.257559	0.185836	0.222159	0.270163	0.257585	0.255989	0.203605	0.215561
0.22984	0.243167	0.243025	0.255697	0.253608	0.22682	0.253968	0.240445	0.253285	0.251328	0.23258	0.248773	0.248363	0.252433	0.247457	0.23598	0.247701	0.246214	0.248943	0.252968	0.22769	0.250811	0.242529	0.256981	0.252236	0.237032	0.235683	0.241763	0.243733	0.262921	0.228302	0.231723	0.237129	0.242319	0.270027	0.227285	0.227316	0.23771	0.250976	0.279745	0.228788	0.237382	0.237495	0.249985	0.26318	0.234134	0.236509	0.237484	0.254263	0.267446
0.24678	0.259568	0.252004	0.244995	0.228829	0.2518	0.248444	0.247873	0.235701	0.241476	0.2327	0.256686	0.251671	0.240359	0.245887	0.24304	0.247237	0.251117	0.241344	0.238616	0.24806	0.245959	0.251192	0.235202	0.240275	0.240931	0.253957	0.243914	0.231529	0.234924	0.229953	0.244049	0.254323	0.246315	0.236556	0.241481	0.255612	0.244645	0.237904	0.22922	0.238814	0.253738	0.239613	0.241045	0.232783	0.239389	0.246944	0.245882	0.241235	0.236263
0	0	0	0	0	0.25285	0.229341	0.236341	0.237568	0.259095	0	0	0	0	0	0.24415	0.230179	0.246667	0.249757	0.24748	0.22678	0.254414	0.257202	0.274004	0.217635	0.233167	0.238461	0.250043	0.262151	0.230462	0.234124	0.243442	0.244688	0.254227	0.23768	0	0	0	0	0	0.245978	0.243435	0.241409	0.237898	0.247389	0.246848	0.247668	0.243011	0.245234	0.230765
0.25157	0.261572	0.247419	0.241971	0.226755	0.25038	0.25714	0.247557	0.241353	0.22665	0.25419	0.254878	0.247672	0.241427	0.228311	0.25131	0.257451	0.247245	0.242874	0.232573	0.24793	0.256912	0.250478	0.242424	0.225558	0.260012	0.243373	0.239656	0.236663	0.227609	0.261323	0.238952	0.240086	0.233802	0.231061	0.248985	0.241945	0.244366	0.237238	0.229598	0.260106	0.241391	0.239849	0.235094	0.23333	0.258701	0.241071	0.242613	0.237883	0.227454
0.25448	0.237747	0.243318	0.246538	0.234826	0.25633	0.23809	0.247817	0.246292	0.232425	0.25204	0.245264	0.248646	0.246226	0.230967	0.24899	0.241979	0.246973	0.252115	0.231015	0.24406	0.24446	0.247019	0.244151	0.234365	0.252415	0.232916	0.235753	0.243549	0.246578	0.253561	0.234885	0.240677	0.242529	0.249444	0.250254	0.229901	0.23472	0.236832	0.2522	0.254998	0.238358	0.235527	0.237819	0.246158	0.247038	0.235188	0.241355	0.245301	0.242794
0.24841	0.24762	0.244053	0.241494	0.235568	0.24812	0.244024	0.244606	0.24475	0.240934	0.25286	0.241773	0.240364	0.241138	0.242169	0.24764	0.24861	0.244946	0.248667	0.241767	0.24722	0.245727	0.246849	0.24345	0.238049	0.240071	0.244315	0.248441	0.238691	0.239795	0.245231	0.241128	0.24014	0.243962	0.23941	0.246201	0.242539	0.245914	0.238323	0.230868	0.238926	0.247064	0.245387	0.239992	0.239273	0.242207	0.244461	0.248032	0.242384	0.235397
0.24056	0.248765	0.248582	0.245032	0.235592	0.23369	0.24602	0.245691	0.255027	0.241334	0.23605	0.249525	0.254187	0.247634	0.232194	0.24224	0.248432	0.252725	0.246197	0.234107	0.23248	0.254379	0.248278	0.256092	0.229797	0.237311	0.241445	0.24228	0.24002	0.240022	0.242923	0.239249	0.238882	0.249837	0.24407	0.241937	0.241338	0.246258	0.24214	0.234133	0.247543	0.239323	0.240323	0.245719	0.248407	0.240161	0.239773	0.243097	0.251939	0.249918
0.22581	0.232184	0.235615	0.249173	0.281391	0.2255	0.23221	0.239032	0.25405	0.28653	0.22344	0.245461	0.242188	0.252132	0.274606	0.22816	0.244492	0.236374	0.242435	0.27976	0.22801	0.258125	0.239399	0.257845	0.25532	0.226587	0.239471	0.235301	0.246669	0.278521	0.225838	0.231413	0.236979	0.249587	0.273412	0.217799	0.238742	0.243183	0.249538	0.275995	0.217802	0.234488	0.239129	0.239807	0.291344	0.227491	0.235751	0.240538	0.235758	0.288224
0.25325	0.248747	0.240461	0.245848	0.23102	0.24817	0.251865	0.239122	0.243008	0.23761	0.25085	0.25264	0.241282	0.237934	0.225903	0.26086	0.249145	0.237563	0.23836	0.234426	0.25807	0.249027	0.243187	0.242086	0.230515	0.257911	0.243546	0.242656	0.244589	0.223876	0.259149	0.244611	0.241194	0.243055	0.219905	0.256099	0.243729	0.242172	0.242571	0.220512	0.248661	0.241172	0.239763	0.241914	0.247343	0.240015	0.249391	0.242215	0.245657	0.232785
0.2456	0.240573	0.247249	0.244944	0.236935	0.2528	0.237698	0.243656	0.244762	0.230598	0.24222	0.238712	0.242879	0.247433	0.246489	0.2446	0.243048	0.24164	0.246134	0.239725	0.25844	0.240286	0.24491	0.243225	0.227901	0.238641	0.247001	0.238559	0.249776	0.24028	0.247473	0.238264	0.234817	0.246604	0.24026	0.244609	0.2431	0.239548	0.249512	0.2395	0.24552	0.24409	0.240796	0.24801	0.240625	0.2376	0.244967	0.237807	0.249339	0.237083
0.23157	0.265882	0.239331	0.270591	0.229206	0.24271	0.263181	0.242808	0.251418	0.232484	0.20685	0.266443	0.257325	0.26682	0.24414	0.24665	0.252763	0.242579	0.252366	0.232301	0.26038	0.264796	0.227074	0.249533	0.225523	0.246908	0.234937	0.228344	0.252343	0.251419	0.24745	0.235881	0.229441	0.244014	0.260843	0.260152	0.232715	0.218505	0.235199	0.266486	0.237998	0.22894	0.23128	0.245548	0.269138	0.272478	0.229614	0.210946	0.234609	0.275921
0.25224	0.24102	0.226523	0.21719	0.264342	0.22905	0.241066	0.2417	0.246154	0.260238	0.24106	0.245013	0.235572	0.239316	0.282668	0.21987	0.254047	0.24147	0.247425	0.267969	0.23052	0.248635	0.245477	0.25071	0.261313	0.232977	0.239792	0.233989	0.24505	0.275759	0.228693	0.243431	0.250441	0.246209	0.261769	0.228031	0.234133	0.234054	0.243956	0.26567	0.22548	0.226574	0.238075	0.245377	0.293669	0.238394	0.235176	0.234667	0.238318	0.278504
0.2511	0.226604	0.258476	0.241481	0.232376	0.24905	0.224369	0.253775	0.24277	0.252684	0.25755	0.218249	0.251807	0.240648	0.244057	0.25622	0.234867	0.261603	0.234561	0.245804	0.25292	0.232187	0.254174	0.239495	0.2427	0.247868	0.243201	0.24357	0.237138	0.248293	0.249881	0.235137	0.230032	0.243226	0.260631	0.243685	0.2431	0.239796	0.239904	0.246681	0.246056	0.248454	0.231452	0.245667	0.261174	0.24375	0.235556	0.240097	0.246898	0.260049
0.23976	0.251663	0.243872	0.249424	0.240152	0.24058	0.249905	0.239812	0.251192	0.241676	0.23873	0.250384	0.237441	0.249694	0.244081	0.24264	0.254403	0.237461	0.250598	0.240445	0.24306	0.24876	0.23576	0.246742	0.247421	0.257967	0.231298	0.227763	0.239678	0.271981	0.257487	0.2306	0.227323	0.239822	0.272471	0.25709	0.226641	0.225839	0.235643	0.277311	0.256775	0.229802	0.229355	0.234488	0.270612	0.256263	0.230281	0.230409	0.238939	0.270514
0.22921	0.266008	0.236225	0.254694	0.244724	0.24223	0.243312	0.241327	0.243509	0.256408	0.2387	0.264097	0.236455	0.251604	0.244305	0.25102	0.25148	0.236238	0.234786	0.253924	0.23615	0.255699	0.240567	0.248707	0.246114	0.237367	0.241204	0.240538	0.245984	0.260493	0.240313	0.237737	0.236849	0.240991	0.260434	0.239733	0.234362	0.240452	0.24742	0.259048	0.239596	0.238198	0.236484	0.246786	0.260946	0.243415	0.23112	0.237807	0.240509	0.269132
0.23934	0.256546	0.247102	0.261431	0.22923	0.24226	0.240924	0.245883	0.23357	0.259589	0.23736	0.266729	0.253201	0.263339	0.2304	0.24164	0.26861	0.242013	0.256691	0.238781	0.23609	0.24405	0.247371	0.226415	0.262843	0.235803	0.234282	0.244936	0.237309	0.258854	0.234514	0.235068	0.240226	0.23534	0.259159	0.22782	0.228334	0.252817	0.236872	0.256584	0.235114	0.234626	0.24557	0.24119	0.259958	0.238864	0.234854	0.247086	0.236471	0.269603
0.24866	0.251824	0.241511	0.238583	0.243875	0.23997	0.249531	0.241621	0.24564	0.244245	0.24262	0.255075	0.24595	0.231463	0.238344	0.23521	0.249501	0.24832	0.247664	0.250065	0.23597	0.242552	0.24762	0.237643	0.250081	0.244953	0.245279	0.247043	0.238704	0.233664	0.233466	0.247051	0.250269	0.237929	0.235539	0.23647	0.244976	0.258538	0.239381	0.232334	0.240837	0.250705	0.246807	0.236042	0.23368	0.252696	0.24052	0.241021	0.245129	0.246698
0.24986	0.243167	0.24298	0.243276	0.241	0.25123	0.250368	0.23893	0.243559	0.242914	0.24664	0.251906	0.236331	0.248501	0.25265	0.24304	0.242977	0.236906	0.238423	0.248365	0.25103	0.239876	0.240613	0.2526	0.240898	0.254716	0.230793	0.231742	0.242574	0.259719	0.249826	0.244932	0.238538	0.242463	0.236587	0.24481	0.230782	0.229505	0.241512	0.265443	0.257949	0.24015	0.230591	0.245021	0.254943	0.249476	0.227718	0.235979	0.242978	0.266094
0.23469	0.272572	0.250389	0.244982	0.214961	0.2361	0.277133	0.252938	0.248284	0.207712	0.23763	0.260499	0.251094	0.248714	0.230317	0.23645	0.273191	0.247131	0.245657	0.211021	0.2453	0.273751	0.249072	0.246116	0.21295	0.233692	0.246094	0.245194	0.24896	0.229961	0.236499	0.250992	0.242215	0.251874	0.225536	0.231304	0.246462	0.253032	0.250871	0.228918	0.230308	0.2485	0.245559	0.256542	0.220457	0.226183	0.247093	0.252893	0.25483	0.227256
0.25174	0.253165	0.239309	0.238796	0.240988	0.22574	0.288805	0.25217	0.243208	0.229938	0	0	0	0	0	0.24529	0.263654	0.243678	0.231739	0.244057	0.22864	0.280762	0.250886	0.242837	0.233941	0	0	0	0	0	0.256383	0.235835	0.250914	0.244724	0.219646	0	0	0	0	0	0	0	0	0	0	0.258466	0.247093	0.239785	0.242859	0.223034
0.26428	0.260731	0.238597	0.241494	0.222796	0.27319	0.237627	0.241474	0.227843	0.23048	0.24431	0.271276	0.240987	0.244065	0.224663	0.29012	0.251355	0.227825	0.209295	0.222954	0.26362	0.269809	0.240012	0.247581	0.218436	0.265943	0.243213	0.237161	0.234781	0.241251	0.265606	0.241896	0.234935	0.22263	0.236238	0.266654	0.244255	0.225903	0.202885	0.248208	0.26765	0.243102	0.236215	0.234949	0.219393	0.257628	0.236797	0.242591	0.244297	0.238496
0.24555	0.256617	0.252242	0.252724	0.219426	0.24922	0.247838	0.241994	0.238496	0.244375	0.23461	0.244315	0.240228	0.252308	0.255058	0.25091	0.2359	0.248264	0.243087	0.252968	0.24673	0.245798	0.242801	0.237605	0.24901	0.243768	0.244625	0.23914	0.239968	0.235394	0.246614	0.238825	0.243903	0.241136	0.243023	0.244665	0.241876	0.242323	0.233787	0.256387	0.249309	0.246479	0.242989	0.237793	0.238938	0.248939	0.238681	0.241677	0.247953	0.238572
0.24621	0.247746	0.245386	0.24896	0.245925	0.23703	0.248925	0.241452	0.253899	0.241794	0.24812	0.249847	0.255727	0.252358	0.227437	0.24488	0.253316	0.241979	0.253105	0.236786	0.24335	0.250169	0.246441	0.249258	0.233823	0.240719	0.243615	0.242462	0.243549	0.244909	0.240636	0.242869	0.243247	0.243331	0.248396	0.238864	0.243088	0.240935	0.243211	0.245986	0.237517	0.242689	0.24728	0.240861	0.249973	0.242755	0.245772	0.244097	0.240153	0.244389
0.22156	0.212867	0.237434	0.242711	0.300326	0.23544	0.236237	0.242039	0.225486	0.280484	0.2176	0.218446	0.237815	0.239505	0.305862	0.22167	0.222121	0.230554	0.241808	0.303637	0.22675	0.229512	0.243436	0.238131	0.282139	0.217315	0.235683	0.228817	0.252593	0.29664	0.220942	0.224162	0.232677	0.244882	0.308917	0	0	0	0	0	0.226106	0.221417	0.220032	0.25541	0.313564	0.226765	0.221363	0.22728	0.252837	0.306147
0	0	0	0	0	0	0	0	0	0	0	0	0	0	0	0	0	0	0	0	0.24236	0.202754	0.219953	0.280813	0.261077	0	0	0	0	0	0.213002	0.218617	0.211269	0.336718	0.251235	0.234188	0.222947	0.210634	0.306544	0.249992	0.24172	0.222704	0.204183	0.295608	0.26663	0	0	0	0	0
0.24586	0.247835	0.240653	0.244706	0.249896	0.24685	0.253166	0.244018	0.240664	0.239402	0.24501	0.252622	0.242766	0.244555	0.234779	0.24669	0.245134	0.235412	0.240567	0.246134	0.25019	0.250758	0.241826	0.243112	0.235777	0.240518	0.244969	0.235376	0.246853	0.248793	0.239856	0.244565	0.241387	0.243147	0.243235	0.244832	0.249596	0.239699	0.243917	0.235419	0.242111	0.246973	0.241624	0.243586	0.240413	0.244913	0.247047	0.243419	0.240324	0.237418
0.23668	0.267868	0.254252	0.254455	0.221771	0.23267	0.253968	0.247851	0.253348	0.237469	0.2667	0.24428	0.237577	0.246729	0.231887	0.22979	0.260731	0.25285	0.262522	0.226955	0.21283	0.25841	0.24957	0.25474	0.237661	0.216421	0.255851	0.245742	0.247314	0.247625	0.218477	0.25389	0.243495	0.247866	0.240366	0.228276	0.269977	0.244355	0.244845	0.229417	0.218126	0.259469	0.245	0.250209	0.244668	0.224495	0.262044	0.243656	0.240879	0.244906
0.24474	0.234563	0.240291	0.241394	0.262633	0.25257	0.235507	0.244934	0.238283	0.249266	0.2371	0.240627	0.243854	0.262724	0.242912	0.24601	0.230054	0.243372	0.25204	0.246665	0.24807	0.234738	0.243663	0.237029	0.255085	0.240406	0.25274	0.234989	0.236993	0.252026	0.233555	0.251061	0.235903	0.25152	0.244617	0.231071	0.249036	0.237452	0.241682	0.251323	0.233036	0.243343	0.236269	0.245114	0.262299	0.235878	0.249196	0.24272	0.240034	0.252242
0.24647	0.251806	0.237999	0.240992	0.238962	0.24703	0.249673	0.241813	0.250453	0.241122	0.24085	0.262146	0.24374	0.250549	0.234	0.25205	0.252603	0.238865	0.24394	0.23177	0.25018	0.254825	0.239275	0.245716	0.237885	0.250147	0.240389	0.233538	0.245365	0.236562	0.244105	0.244863	0.242204	0.236233	0.23267	0.251178	0.237804	0.231785	0.244166	0.236386	0.247744	0.244779	0.24014	0.240242	0.236203	0.252942	0.24175	0.239893	0.248587	0.235519
0.23491	0.242898	0.239365	0.238244	0.259181	0.23962	0.231996	0.246912	0.244562	0.259366	0.23154	0.247001	0.241441	0.244769	0.259461	0.2379	0.231515	0.243383	0.239238	0.263284	0.24176	0.242338	0.245454	0.239833	0.254496	0.236418	0.243431	0.241785	0.241969	0.255303	0.235986	0.239799	0.244634	0.230161	0.258536	0.242216	0.241224	0.236258	0.239015	0.257869	0.238411	0.242815	0.23886	0.238477	0.257359	0.235856	0.242244	0.244946	0.240589	0.259366
0.24018	0.243739	0.240416	0.251143	0.253184	0.23912	0.234437	0.236545	0.2446	0.254734	0.2398	0.239822	0.237996	0.248048	0.249794	0.23888	0.229697	0.23548	0.249319	0.252272	0.23515	0.228227	0.236655	0.247268	0.263844	0.239724	0.237232	0.233538	0.246129	0.254818	0.238841	0.23831	0.231763	0.244067	0.26095	0.237729	0.231731	0.227903	0.251734	0.272201	0.239563	0.235625	0.228774	0.253093	0.26464	0.237925	0.231304	0.231086	0.249999	0.261583
0.24992	0.230771	0.240935	0.24522	0.250144	0	0	0	0	0	0	0	0	0	0	0.24272	0.255437	0.245512	0.24572	0.237459	0.24158	0.240821	0.244116	0.248119	0.24343	0.242718	0.247024	0.25885	0.231411	0.229172	0.24532	0.240555	0.246484	0.233105	0.240139	0	0	0	0	0	0.245218	0.250246	0.251559	0.232645	0.231142	0.246166	0.247541	0.245774	0.236695	0.237782
0.25851	0.220326	0.264711	0.22113	0.205712	0.26715	0.228895	0.254657	0.23431	0.228465	0.25212	0.230763	0.259512	0.221424	0.207902	0.25971	0.227843	0.26107	0.234711	0.220522	0.25519	0.22887	0.258075	0.223286	0.230044	0.254683	0.24234	0.233323	0.246932	0.224164	0.252156	0.242388	0.228817	0.239375	0.219996	0.259785	0.251472	0.239903	0.232336	0.224911	0.245162	0.238646	0.240753	0.242125	0.216642	0.257684	0.237015	0.236807	0.23915	0.223869
0.25607	0.250679	0.235898	0.2499	0.233731	0.25209	0.251402	0.236895	0.255153	0.226414	0.2505	0.244458	0.239922	0.251164	0.240079	0.25407	0.246738	0.240722	0.256127	0.23013	0.2422	0.231367	0.242064	0.262275	0.242888	0.263597	0.23287	0.242398	0.243088	0.233148	0.265327	0.236443	0.239817	0.241451	0.229285	0.259339	0.23634	0.242645	0.239682	0.228903	0.253724	0.236796	0.243097	0.241387	0.233741	0.261016	0.236819	0.235194	0.246264	0.242339
0.24	0.252879	0.252275	0.250315	0.228676	0.24043	0.260935	0.2578	0.257985	0.217093	0.24598	0.241111	0.238733	0.259809	0.245049	0.24081	0.262353	0.247313	0.261732	0.234343	0.24736	0.237093	0.247552	0.247556	0.236519	0.253152	0.241812	0.243204	0.242877	0.239719	0.247963	0.251645	0.237796	0.241583	0.240427	0.240289	0.252055	0.245022	0.239486	0.231276	0.246448	0.242068	0.23786	0.247075	0.239987	0.231204	0.243852	0.240473	0.249155	0.242308
0.23077	0.238462	0.258284	0.250841	0.245843	0.24055	0.238055	0.249162	0.241115	0.25114	0.24058	0.240216	0.250867	0.244857	0.247197	0.23738	0.23754	0.257843	0.240579	0.250596	0.23753	0.239394	0.253993	0.240284	0.249399	0.239166	0.237381	0.242376	0.233675	0.264348	0.239577	0.233372	0.240785	0.248418	0.261572	0.227797	0.234934	0.238172	0.241721	0.280259	0.236668	0.241103	0.239204	0.237148	0.265187	0.239915	0.243266	0.239914	0.235415	0.264682
0.23742	0.250267	0.244697	0.255647	0.232753	0.23678	0.249531	0.249411	0.245088	0.246437	0.23503	0.244942	0.24723	0.244266	0.238486	0.23752	0.242442	0.243995	0.24172	0.248908	0.24579	0.250775	0.242302	0.24877	0.236225	0.229324	0.238839	0.243581	0.256819	0.235682	0.234425	0.238837	0.247613	0.243305	0.24914	0.227764	0.237576	0.250323	0.242819	0.258882	0.227671	0.248845	0.252032	0.239478	0.246979	0.232423	0.240704	0.23828	0.244179	0.235185
0.22335	0.247441	0.238755	0.243163	0.249354	0.21697	0.249299	0.236963	0.253661	0.272412	0.20749	0.234809	0.216741	0.239881	0.334805	0.21714	0.246382	0.233532	0.248215	0.283785	0.22263	0.249848	0.232846	0.251862	0.271649	0.255186	0.22751	0.218806	0.241772	0.282603	0.231893	0.225777	0.225419	0.241754	0.287407	0.225793	0.252341	0.251699	0.233225	0.248042	0.259781	0.229526	0.218237	0.237306	0.280461	0.218993	0.211538	0.218086	0.236959	0.361101
0.24634	0.238892	0.245724	0.240465	0.237089	0.24103	0.245557	0.248699	0.247896	0.237893	0.24165	0.251906	0.251014	0.248538	0.234732	0.24181	0.248663	0.248241	0.244341	0.236267	0.24421	0.243158	0.252416	0.245804	0.238014	0.242405	0.241307	0.244871	0.241864	0.24204	0.243792	0.243511	0.245215	0.238639	0.235919	0.245634	0.243203	0.244645	0.23614	0.242418	0.240368	0.246134	0.242269	0.242296	0.243559	0.24176	0.241818	0.248656	0.243901	0.238602
0.24402	0.229412	0.260284	0.243338	0.239586	0	0	0	0	0	0.21956	0.247144	0.253926	0.273994	0.236314	0.27189	0.203815	0.256983	0.203051	0.265408	0.23552	0.22441	0.262837	0.237718	0.255426	0.222766	0.231229	0.272161	0.253751	0.232617	0.232719	0.234678	0.259979	0.244987	0.240306	0	0	0	0	0	0.229638	0.24092	0.259763	0.244758	0.239091	0.227592	0.237049	0.265871	0.246462	0.237251
0.25282	0.270336	0.261312	0.236412	0.207526	0.25522	0.271592	0.25719	0.235237	0.203434	0.24491	0.263722	0.254617	0.240233	0.216885	0.25048	0.272139	0.257481	0.239212	0.208377	0.24845	0.262495	0.257734	0.236391	0.209912	0.249823	0.258101	0.254301	0.231332	0.208231	0.245554	0.258988	0.254484	0.229793	0.209825	0.245366	0.259867	0.252323	0.227408	0.207904	0.251533	0.261398	0.25314	0.229879	0.203936	0.248257	0.257045	0.250624	0.236471	0.211627
0.25179	0.243113	0.246097	0.246475	0.229453	0.25273	0.241458	0.241519	0.245577	0.235018	0.2494	0.242615	0.246811	0.241766	0.240292	0.25997	0.237772	0.244561	0.247062	0.234166	0.25106	0.241856	0.243209	0.244952	0.23221	0.248818	0.246128	0.232581	0.252382	0.24025	0.246023	0.240681	0.23757	0.246932	0.240488	0.24521	0.243889	0.236753	0.250165	0.234784	0.252539	0.24324	0.233677	0.248774	0.233847	0.25652	0.239819	0.234495	0.244733	0.238845
0.25642	0.226371	0.231944	0.23123	0.267912	0.24627	0.240175	0.255007	0.240815	0.237186	0.25317	0.234791	0.266242	0.239379	0.22955	0.26588	0.230143	0.236635	0.248729	0.233293	0.26524	0.235488	0.244343	0.242824	0.227524	0.238563	0.23582	0.243645	0.243746	0.256866	0.239599	0.237737	0.245473	0.239467	0.253709	0.246302	0.232577	0.243634	0.241316	0.248299	0.253567	0.241724	0.242226	0.239715	0.236096	0.251276	0.248484	0.233581	0.249656	0.231904
0.24752	0.247102	0.241997	0.247931	0.234261	0.24056	0.256427	0.242808	0.258875	0.220451	0.25054	0.251727	0.246698	0.238914	0.24054	0.24087	0.253886	0.246339	0.254372	0.231275	0.24124	0.257875	0.24228	0.252387	0.225441	0.245869	0.239253	0.234893	0.258807	0.233952	0.245097	0.242067	0.238667	0.249574	0.233657	0.249675	0.238696	0.237054	0.253342	0.227965	0.242737	0.241264	0.238419	0.256068	0.232084	0.240407	0.24129	0.240817	0.251214	0.241519
0.25301	0.238445	0.241365	0.237077	0.24331	0.25324	0.244737	0.245578	0.240476	0.239767	0.25475	0.248916	0.241814	0.238537	0.233198	0.25264	0.240357	0.238775	0.242046	0.24329	0.26248	0.236041	0.240443	0.235803	0.236519	0.253454	0.246622	0.244452	0.236835	0.224119	0.252703	0.248597	0.246946	0.237127	0.224215	0.250466	0.245913	0.240742	0.233839	0.227255	0.248404	0.247053	0.245871	0.239781	0.229333	0.25283	0.248817	0.245323	0.240694	0.228957
0.23373	0.254739	0.256703	0.243037	0.239044	0.22586	0.242902	0.256432	0.240113	0.263703	0.24213	0.249829	0.258447	0.246754	0.238285	0.22071	0.247309	0.253427	0.242259	0.263827	0.22425	0.267704	0.253448	0.26906	0.22039	0.22795	0.24164	0.24171	0.245207	0.248095	0.2338	0.23839	0.247699	0.239887	0.25714	0.236437	0.2353	0.248892	0.241081	0.255904	0.234913	0.242941	0.241108	0.245034	0.25166	0.226183	0.245174	0.253882	0.244047	0.238526
0.24103	0.25279	0.246165	0.248859	0.240776	0.24245	0.254805	0.242175	0.246229	0.232189	0.2421	0.259998	0.249677	0.245724	0.23452	0.24336	0.246453	0.244538	0.242485	0.23923	0.24415	0.248849	0.25338	0.24116	0.232799	0.242417	0.247093	0.245333	0.238796	0.238049	0.24822	0.24846	0.239742	0.23806	0.240427	0.246313	0.244861	0.244269	0.238113	0.233	0.239395	0.248891	0.240979	0.241071	0.238938	0.235666	0.248196	0.249269	0.242819	0.237144
0.25065	0.251663	0.24656	0.242435	0.22983	0.24432	0.253041	0.246324	0.244775	0.234558	0.25074	0.253553	0.246664	0.24296	0.233634	0.2448	0.25271	0.246339	0.242673	0.232797	0.24174	0.256377	0.250682	0.243463	0.231645	0.248349	0.236211	0.242484	0.24114	0.241282	0.252603	0.240716	0.241376	0.240886	0.238317	0.251123	0.234293	0.236989	0.245172	0.246092	0.254651	0.238623	0.242731	0.240071	0.241796	0.252663	0.240095	0.241215	0.238622	0.241989
0.24249	0.244097	0.237264	0.242736	0.248353	0.25173	0.241013	0.244527	0.239123	0.24454	0.24619	0.256847	0.237033	0.245485	0.246076	0.24813	0.223173	0.234597	0.232692	0.248294	0.24818	0.244728	0.24584	0.238356	0.242806	0.24369	0.245359	0.240817	0.245918	0.239855	0.250171	0.248414	0.241828	0.242424	0.232655	0.245444	0.245479	0.240699	0.23797	0.242206	0.248705	0.245043	0.238935	0.244653	0.239471	0.23675	0.245059	0.240753	0.250527	0.241838
0.25289	0.251144	0.239286	0.248382	0.233789	0.25014	0.248586	0.238795	0.242055	0.232354	0.25032	0.251602	0.240409	0.247307	0.231946	0.24915	0.245473	0.240439	0.249645	0.23445	0.25481	0.248688	0.241418	0.245804	0.231527	0.255085	0.237072	0.24028	0.24655	0.243649	0.253941	0.238413	0.236989	0.248142	0.240882	0.252058	0.23745	0.238452	0.248126	0.237716	0.252707	0.241471	0.237957	0.240255	0.240838	0.255704	0.235636	0.237548	0.248996	0.239939
0.22656	0.234474	0.245747	0.256977	0.250957	0.22639	0.224316	0.24239	0.25306	0.259613	0.22602	0.245658	0.250448	0.270602	0.241271	0.23748	0.240927	0.245444	0.251688	0.246122	0.23363	0.218791	0.243277	0.245165	0.266069	0.237837	0.235005	0.238645	0.248393	0.263619	0.228135	0.232777	0.239538	0.242411	0.267037	0.236738	0.233492	0.238989	0.248754	0.268028	0.247074	0.227769	0.237817	0.249524	0.267193	0.235677	0.231855	0.247301	0.241592	0.258925
0.24412	0.261947	0.248706	0.247981	0.225612	0.25058	0.255447	0.243532	0.243948	0.22526	0.24707	0.249507	0.24893	0.25041	0.231793	0.24787	0.25066	0.245625	0.246548	0.229846	0.24516	0.257893	0.246316	0.246442	0.239556	0.238317	0.243305	0.240935	0.243799	0.237245	0.245142	0.242606	0.245097	0.244067	0.237953	0.24187	0.247297	0.238172	0.235983	0.2317	0.241988	0.244388	0.24286	0.246944	0.237753	0.244667	0.24661	0.246247	0.246739	0.236916
0.25016	0.240573	0.245273	0.243953	0.236075	0.24299	0.238197	0.250134	0.248673	0.235536	0.25174	0.240556	0.245089	0.240459	0.237176	0.23921	0.242086	0.249634	0.252215	0.224358	0.24821	0.234631	0.248437	0.242762	0.233446	0.24846	0.247047	0.248333	0.245142	0.226213	0.243503	0.245447	0.247645	0.248694	0.226963	0.247215	0.249676	0.24086	0.244845	0.233196	0.250125	0.246272	0.240064	0.244271	0.22991	0.249889	0.245817	0.242634	0.249999	0.22674
0.23593	0.254417	0.242867	0.246877	0.246173	0.23069	0.250885	0.24516	0.248823	0.248889	0.23795	0.252497	0.247774	0.252572	0.240292	0.22747	0.253138	0.248173	0.24992	0.245485	0.22963	0.256858	0.245012	0.250372	0.240616	0.230408	0.240102	0.246022	0.245313	0.252375	0.233611	0.241163	0.238807	0.246972	0.253223	0.222498	0.24032	0.243054	0.249067	0.252245	0.245442	0.240185	0.242269	0.2478	0.251356	0.233262	0.242853	0.242237	0.2467	0.248323
0	0	0	0	0	0	0	0	0	0	0	0	0	0	0	0	0	0	0	0	0	0	0	0	0	0	0	0	0	0	0	0	0	0	0	0	0	0	0	0	0.245296	0.242964	0.24757	0.236976	0.241325	0	0	0	0	0
0.25111	0.241682	0.25275	0.240942	0.232423	0.23984	0.251865	0.252294	0.242594	0.238188	0.25587	0.237262	0.253428	0.233298	0.236904	0.23827	0.230713	0.248739	0.251074	0.24087	0.2507	0.243247	0.247722	0.235652	0.238838	0.236574	0.243029	0.247258	0.250881	0.239946	0.232975	0.255219	0.250828	0.24684	0.226416	0.235814	0.246748	0.244022	0.239577	0.246077	0.242547	0.245962	0.242699	0.240189	0.234896	0.243504	0.252747	0.242763	0.244548	0.229094
0.24486	0.22934	0.239953	0.234932	0.280955	0.23646	0.222641	0.246562	0.23901	0.287603	0.23903	0.261842	0.227981	0.244606	0.258269	0.25087	0.225455	0.246939	0.237821	0.267863	0.2494	0.225462	0.23483	0.236441	0.245796	0.248427	0.2435	0.245699	0.230713	0.24544	0.23757	0.243946	0.245237	0.238993	0.246787	0.241536	0.242128	0.241344	0.221852	0.267877	0.256216	0.241632	0.250645	0.204955	0.252739	0.244108	0.23744	0.254075	0.221688	0.259487
0.24094	0.225548	0.238236	0.246563	0.242591	0.24453	0.235489	0.23088	0.24307	0.268452	0.24354	0.256077	0.229952	0.246289	0.25494	0.22632	0.239127	0.239964	0.251626	0.265939	0.24317	0.237717	0.240783	0.23355	0.255285	0.214757	0.247322	0.262258	0.251026	0.232905	0.220407	0.246581	0.266602	0.24362	0.23349	0.212221	0.255063	0.246183	0.240388	0.250673	0.231057	0.246306	0.250925	0.244692	0.239714	0.241995	0.244163	0.246699	0.256031	0.22633
0.26257	0.246386	0.246346	0.246576	0.225671	0.25838	0.259955	0.246664	0.243597	0.222219	0.26154	0.252371	0.24527	0.246063	0.220874	0.25902	0.251765	0.247981	0.243614	0.236125	0.2544	0.259035	0.246951	0.249083	0.230903	0.256381	0.240263	0.235602	0.245932	0.230158	0.258402	0.241976	0.235312	0.245289	0.230424	0.256645	0.243271	0.23357	0.242715	0.229009	0.263973	0.239496	0.232699	0.244337	0.233467	0.261676	0.238405	0.224366	0.249075	0.233605
0.23942	0.285164	0.259245	0.243853	0.208881	0.26129	0.251241	0.250033	0.234673	0.233144	0.25636	0.264438	0.246607	0.235371	0.227827	0.24127	0.281943	0.255748	0.245206	0.211422	0.24015	0.256662	0.257802	0.244877	0.221779	0.272177	0.234833	0.231355	0.230818	0.24544	0.237168	0.2402	0.244828	0.245184	0.245618	0.2456	0.240412	0.253226	0.231408	0.23687	0.240222	0.241528	0.255032	0.246562	0.243468	0.237276	0.241635	0.242914	0.245789	0.251239
0.24825	0.245867	0.246797	0.241858	0.234414	0.25192	0.215067	0.243464	0.247131	0.260721	0.23361	0.226753	0.2399	0.254054	0.253736	0.25321	0.235009	0.247935	0.245407	0.229587	0.25624	0.223268	0.243357	0.243713	0.246997	0.249075	0.235706	0.242484	0.247735	0.242071	0.228771	0.240372	0.239108	0.253005	0.239911	0.227786	0.240103	0.239108	0.250022	0.241118	0.233729	0.245307	0.242731	0.253066	0.236218	0.230723	0.244565	0.245108	0.256269	0.232557
0.24645	0.228303	0.241274	0.242448	0.252064	0.23528	0.259528	0.248959	0.257697	0.227782	0.24066	0.243903	0.240342	0.235396	0.263947	0.22609	0.246275	0.247335	0.264064	0.243974	0.22647	0.248153	0.252768	0.270299	0.23022	0.24159	0.241158	0.24043	0.246155	0.247458	0.235194	0.249972	0.240258	0.247037	0.255257	0.244153	0.236409	0.234419	0.249708	0.249403	0.239965	0.240311	0.243978	0.246996	0.240869	0.237734	0.245128	0.247366	0.24303	0.248824
0.24216	0.250858	0.245194	0.246099	0.234979	0.23962	0.244737	0.249004	0.252897	0.235536	0.2413	0.24351	0.246664	0.248161	0.238084	0.24232	0.250232	0.245784	0.251438	0.236916	0.23938	0.252006	0.248153	0.251749	0.234094	0.242115	0.244372	0.242774	0.244957	0.238125	0.239064	0.242766	0.243409	0.245631	0.2373	0.244453	0.242025	0.241215	0.245015	0.239017	0.240613	0.246869	0.245968	0.242888	0.235519	0.241682	0.245105	0.246613	0.241829	0.234334
0.24223	0.244919	0.242618	0.248219	0.238644	0.24105	0.277846	0.256364	0.250653	0.207747	0.23884	0.25529	0.241406	0.253351	0.246288	0.24327	0.255776	0.240485	0.258936	0.231015	0.23587	0.276124	0.244309	0.262776	0.235707	0.238462	0.237703	0.258785	0.237848	0.228383	0.224377	0.25271	0.257978	0.244185	0.21104	0.246491	0.248041	0.244495	0.237447	0.230868	0.244458	0.250613	0.256054	0.243902	0.20997	0.232199	0.264549	0.252269	0.250884	0.213267
0.24557	0.252897	0.247746	0.257065	0.222478	0.24532	0.259795	0.244074	0.261407	0.217364	0.24608	0.24641	0.248397	0.250209	0.233599	0.24192	0.251943	0.251842	0.252804	0.22745	0.24209	0.249848	0.249457	0.253889	0.229585	0.24188	0.242513	0.245011	0.252066	0.231995	0.245554	0.239009	0.241183	0.249982	0.237847	0	0	0	0	0	0.241888	0.240231	0.243667	0.255291	0.233938	0.241704	0.239876	0.237731	0.253655	0.245817
0.2472	0.236745	0.24534	0.244417	0.245572	0.24448	0.246198	0.248382	0.23896	0.243962	0.24999	0.254734	0.243004	0.249569	0.229704	0.24511	0.244296	0.245874	0.248554	0.23897	0.2474	0.23481	0.24567	0.235903	0.259947	0.23978	0.238024	0.246645	0.250368	0.24022	0.231202	0.242973	0.243452	0.246696	0.234735	0.246023	0.243111	0.239484	0.241734	0.240105	0.234108	0.23976	0.253677	0.247628	0.237692	0.23996	0.245208	0.246129	0.243637	0.238496
0.24597	0.248389	0.249599	0.24645	0.231009	0.24272	0.250529	0.245849	0.249425	0.232472	0.24841	0.247269	0.250323	0.247948	0.231557	0.24722	0.247861	0.245761	0.240617	0.237235	0.24658	0.248885	0.247269	0.244577	0.232069	0.246919	0.247001	0.239462	0.243391	0.239157	0.245699	0.244347	0.242129	0.242463	0.241262	0.2453	0.238536	0.242871	0.245198	0.238578	0.240267	0.244503	0.243688	0.243218	0.243164	0.242811	0.2436	0.241333	0.2434	0.239635
0.25255	0.230861	0.242449	0.248596	0.240553	0.25079	0.24406	0.238433	0.239311	0.252742	0.25637	0.234558	0.239118	0.243751	0.243455	0.25233	0.240089	0.240224	0.237858	0.242298	0.25306	0.236808	0.240204	0.239483	0.237979	0.246975	0.239436	0.234946	0.244536	0.247837	0.252948	0.236488	0.234839	0.240163	0.243463	0.251512	0.238536	0.23186	0.241198	0.249645	0.246939	0.245744	0.234161	0.244679	0.246857	0.245998	0.237383	0.236785	0.241143	0.247351
0.2382	0.242308	0.247814	0.252937	0.240694	0.25464	0.242314	0.242819	0.244913	0.242395	0.24481	0.23463	0.243355	0.245322	0.251387	0.24145	0.251034	0.252827	0.24414	0.2319	0.23831	0.25759	0.249037	0.240334	0.233458	0.23768	0.244166	0.247398	0.245142	0.24327	0.24019	0.238001	0.245688	0.242437	0.246165	0.235658	0.237404	0.242602	0.239983	0.246697	0.242256	0.241816	0.235548	0.24988	0.242069	0.238786	0.244358	0.239237	0.250118	0.244496
0.25823	0.228303	0.240111	0.241306	0.24113	0.24484	0.251295	0.240784	0.250503	0.236597	0.24234	0.251458	0.240466	0.245912	0.237778	0.26387	0.239269	0.237439	0.238498	0.237412	0.24828	0.245923	0.247802	0.240484	0.239168	0.250594	0.241101	0.231129	0.241403	0.242769	0.247829	0.240143	0.244828	0.240426	0.240685	0.24481	0.242997	0.237065	0.244022	0.24133	0.244414	0.240552	0.249656	0.241427	0.243954	0.242095	0.242359	0.24671	0.243717	0.246106
0.24225	0.246315	0.241477	0.243301	0.252453	0.24665	0.243864	0.23746	0.243384	0.250845	0.24412	0.245264	0.240364	0.243148	0.25016	0.24627	0.249056	0.240734	0.243814	0.244836	0.24617	0.247761	0.240159	0.244514	0.242676	0.246706	0.236314	0.238247	0.243404	0.258293	0.246034	0.230886	0.231742	0.24429	0.264046	0.249408	0.232028	0.232312	0.241159	0.26124	0.245587	0.235246	0.236247	0.244692	0.259943	0.248581	0.231212	0.233398	0.243981	0.263603
0.24022	0.247638	0.24952	0.248219	0.238691	0.2397	0.240407	0.245748	0.241379	0.25418	0.24259	0.24419	0.254187	0.240447	0.242322	0.24993	0.249145	0.241323	0.254008	0.249404	0.24799	0.24059	0.242654	0.242762	0.252047	0.246606	0.241147	0.240226	0.242548	0.245106	0.236544	0.238722	0.243473	0.246551	0.25122	0.241603	0.247332	0.240333	0.237512	0.243975	0.244861	0.24363	0.24657	0.238675	0.24552	0.239121	0.243519	0.251882	0.238358	0.244966
0.25469	0.263199	0.246888	0.253966	0.208752	0.24791	0.266263	0.250168	0.256619	0.224069	0.24655	0.262862	0.249757	0.251026	0.220013	0.24072	0.256275	0.256971	0.265569	0.208625	0.24417	0.259605	0.261612	0.247593	0.213997	0.24817	0.233111	0.246064	0.24917	0.237731	0.222883	0.26978	0.252409	0.240558	0.222956	0.258549	0.245502	0.245559	0.237695	0.216052	0.231694	0.244136	0.253516	0.243375	0.229394	0.255615	0.241117	0.23771	0.240773	0.236734
0.26657	0.250285	0.239873	0.237742	0.228558	0.27555	0.242813	0.241474	0.227767	0.229962	0.26194	0.24564	0.241701	0.24002	0.229869	0.26526	0.240695	0.242693	0.241708	0.228702	0.26332	0.247422	0.239252	0.240434	0.228914	0.263218	0.24234	0.235021	0.238783	0.241464	0.263743	0.240429	0.234065	0.237351	0.242324	0.263726	0.235494	0.233086	0.239342	0.242887	0.266409	0.240989	0.234172	0.239676	0.238771	0.260859	0.239957	0.233968	0.242793	0.240941
0.23126	0.237514	0.259165	0.243564	0.252571	0.22385	0.255714	0.25105	0.242068	0.255948	0.20944	0.263471	0.263137	0.24404	0.253394	0.22934	0.266203	0.255216	0.245143	0.252354	0.22039	0.261603	0.254174	0.245265	0.24994	0.220465	0.249721	0.251828	0.245484	0.239582	0.216325	0.241815	0.251215	0.245	0.243038	0.220905	0.241716	0.246914	0.246898	0.242252	0.225022	0.244905	0.248473	0.247905	0.240869	0.223097	0.245932	0.25572	0.251148	0.238253
0.2295	0.242701	0.242517	0.255973	0.245772	0.2351	0.240781	0.237483	0.256619	0.240179	0.21892	0.267535	0.249723	0.276319	0.223471	0.22887	0.247023	0.240734	0.260679	0.241271	0.23243	0.245335	0.235737	0.253339	0.25598	0.244629	0.234018	0.239645	0.258162	0.246563	0.239019	0.236019	0.240968	0.252808	0.259401	0.236548	0.227637	0.237269	0.254701	0.255601	0.238691	0.235315	0.239796	0.255357	0.247541	0.243012	0.229821	0.240043	0.252798	0.25654
0.24564	0.252432	0.248062	0.248407	0.234225	0.2436	0.251812	0.243916	0.242181	0.246673	0.25162	0.250384	0.241576	0.239316	0.242086	0.24411	0.250499	0.244119	0.244955	0.230779	0.24352	0.246226	0.249434	0.24161	0.23241	0.239423	0.245692	0.244914	0.239784	0.235455	0.245354	0.246535	0.242269	0.241557	0.239152	0.246391	0.241407	0.242344	0.236662	0.242176	0.237808	0.245606	0.247505	0.2372	0.243574	0.240306	0.249713	0.248333	0.235217	0.233058
0.25092	0.235153	0.252038	0.242197	0.234378	0.23562	0.24447	0.244052	0.24579	0.246284	0.25304	0.235167	0.245587	0.240711	0.240398	0.25886	0.231658	0.246577	0.241419	0.241	0.24981	0.233204	0.245715	0.245553	0.250835	0.244684	0.244085	0.243473	0.242812	0.237913	0.240871	0.242217	0.243785	0.236536	0.235676	0.240267	0.242208	0.243559	0.239708	0.237202	0.243486	0.24247	0.248419	0.232776	0.232981	0.243605	0.24584	0.246807	0.236207	0.238314
0.244	0.241181	0.243962	0.23921	0.237854	0.25174	0.249531	0.239349	0.242193	0.236208	0.24602	0.245157	0.240942	0.24115	0.232714	0.24867	0.247006	0.242636	0.241244	0.242877	0.25072	0.245138	0.241611	0.237955	0.236966	0.246829	0.244051	0.243011	0.244365	0.234772	0.250528	0.2424	0.243323	0.241767	0.2339	0.251412	0.238948	0.240495	0.236832	0.232259	0.243642	0.242459	0.243355	0.239807	0.232722	0.246524	0.240704	0.241505	0.240984	0.233423
0.23747	0.257315	0.252343	0.236249	0.241095	0.25084	0.254449	0.245567	0.241153	0.235442	0.24798	0.267893	0.247321	0.242156	0.228086	0.24547	0.253494	0.244267	0.249544	0.228772	0.2506	0.277605	0.254458	0.241648	0.207569	0.247165	0.252304	0.249613	0.234044	0.22333	0.251978	0.252034	0.24643	0.241044	0.234188	0.240267	0.251403	0.244817	0.242845	0.242615	0.240714	0.244687	0.247505	0.227062	0.236218	0.24999	0.257665	0.24772	0.239137	0.222684
0.23602	0.249892	0.242099	0.246839	0.245466	0.22904	0.250689	0.243927	0.243434	0.262406	0.24486	0.255844	0.240783	0.256441	0.234767	0.24039	0.245437	0.250766	0.246911	0.233493	0.23606	0.250811	0.246339	0.250397	0.239168	0.239803	0.237818	0.239376	0.244154	0.261677	0.247495	0.234071	0.240656	0.234091	0.246241	0.251045	0.236832	0.242785	0.23976	0.248889	0.244536	0.235935	0.237667	0.240426	0.2616	0.252551	0.237509	0.242893	0.240259	0.246789
0.24104	0.243649	0.242788	0.245986	0.239751	0.24521	0.256267	0.244968	0.250603	0.24058	0.24675	0.24009	0.238778	0.253263	0.238982	0.24966	0.252014	0.241062	0.237257	0.24067	0.23545	0.250312	0.248765	0.246041	0.236036	0.23987	0.242857	0.245538	0.242667	0.240341	0.235674	0.238825	0.251387	0.241806	0.23944	0.2345	0.25066	0.239269	0.240022	0.234542	0.246928	0.244675	0.240204	0.245416	0.236476	0.234715	0.250173	0.246495	0.244641	0.241397
0.23324	0.243936	0.258307	0.248633	0.226001	0.24358	0.255019	0.258603	0.253448	0.200641	0.26561	0.260231	0.257823	0.244844	0.201964	0.24727	0.251284	0.256428	0.248253	0.204105	0.25285	0.251293	0.265105	0.249133	0.198257	0.264949	0.235143	0.242559	0.246274	0.212222	0.257632	0.237611	0.241839	0.244277	0.207655	0.259729	0.238868	0.243968	0.247499	0.205953	0.259871	0.237945	0.242161	0.249156	0.208176	0.261765	0.239945	0.244516	0.248904	0.209257
0.23218	0.247048	0.252998	0.262121	0.231892	0.23558	0.232424	0.243905	0.247282	0.259059	0.23676	0.251297	0.244806	0.246742	0.248259	0.23084	0.249893	0.247947	0.258472	0.235642	0.23251	0.245834	0.238991	0.254565	0.240934	0.232642	0.245543	0.24129	0.248209	0.244013	0.23157	0.238654	0.245462	0.25913	0.240731	0.23264	0.236969	0.23828	0.253812	0.237928	0.237853	0.241724	0.243914	0.255054	0.243924	0.237723	0.247438	0.24014	0.246528	0.24246
0.25294	0.251537	0.250344	0.24246	0.237713	0.22856	0.2524	0.242865	0.244136	0.238011	0.24211	0.233055	0.251524	0.241163	0.234673	0.25257	0.235098	0.247448	0.234837	0.237801	0.22346	0.255824	0.249287	0.237417	0.237049	0.232385	0.240309	0.258344	0.248973	0.23978	0.237893	0.246444	0.258107	0.235129	0.236344	0.23391	0.244735	0.234957	0.243983	0.234179	0.243262	0.246123	0.243	0.249616	0.23944	0.23287	0.24622	0.251828	0.244825	0.232572
0.24047	0.256152	0.237298	0.247943	0.241047	0.25055	0.252489	0.247274	0.235663	0.250067	0.23266	0.241505	0.239458	0.263352	0.24964	0.23227	0.259769	0.237484	0.254685	0.242889	0.24143	0.247564	0.24855	0.243651	0.247126	0.239345	0.25235	0.24472	0.252303	0.235364	0.223128	0.251416	0.246667	0.242266	0.253102	0.233041	0.244507	0.24472	0.242832	0.247256	0.231862	0.248856	0.260688	0.245693	0.233984	0.221241	0.241795	0.251419	0.263766	0.238329
0	0	0	0	0	0.23743	0.258155	0.247093	0.248949	0.236314	0.24533	0.242328	0.241916	0.257698	0.236892	0.24128	0.264243	0.247573	0.234536	0.24172	0.2381	0.254076	0.250704	0.240046	0.243218	0.239948	0.2612	0.256086	0.228225	0.224347	0.245153	0.253226	0.255473	0.227006	0.225931	0.249007	0.248635	0.249645	0.23495	0.222311	0.237249	0.251785	0.260839	0.233053	0.228968	0.233351	0.249702	0.262323	0.235533	0.230294
0.24283	0.248604	0.246865	0.248545	0.239504	0.24056	0.243704	0.244753	0.248422	0.24566	0.24536	0.238515	0.239514	0.240221	0.255979	0.24603	0.23754	0.246611	0.245394	0.248389	0.2446	0.237664	0.246656	0.243638	0.251977	0.232463	0.234959	0.245172	0.241021	0.248854	0.230812	0.236431	0.246215	0.245158	0.247076	0.242817	0.239428	0.242591	0.239904	0.250249	0.241921	0.238404	0.234355	0.241229	0.258347	0.240854	0.236176	0.240021	0.243637	0.260064
0.24822	0.238713	0.250604	0.24182	0.244005	0.24569	0.239213	0.247998	0.241516	0.243703	0.24973	0.227218	0.247445	0.234994	0.24427	0.25054	0.240981	0.247437	0.242598	0.241531	0.24649	0.247297	0.250217	0.241773	0.239203	0.249309	0.239092	0.237989	0.241732	0.247519	0.248086	0.242881	0.236548	0.24525	0.242507	0.237183	0.236375	0.247226	0.239368	0.238548	0.247141	0.243791	0.234602	0.24115	0.237814	0.249666	0.242404	0.234634	0.244126	0.243007
0.2406	0.259193	0.233198	0.261481	0.235215	0.19215	0.248996	0.232576	0.24668	0.312999	0.23402	0.259192	0.239571	0.258113	0.241177	0.23527	0.260375	0.24712	0.259776	0.228076	0.23922	0.255449	0.244944	0.271976	0.216941	0.248337	0.242547	0.230333	0.255476	0.239946	0.241462	0.227839	0.238301	0.256212	0.255106	0	0	0	0	0	0.237987	0.241885	0.241473	0.25333	0.242434	0.253401	0.240738	0.233441	0.248363	0.240941
0.22174	0.23789	0.231493	0.244982	0.291547	0.21621	0.230285	0.22984	0.24678	0.296889	0.2301	0.224265	0.239809	0.243663	0.28543	0.22255	0.230945	0.231324	0.243413	0.292212	0.22352	0.22887	0.233515	0.239407	0.290168	0.222778	0.242031	0.243978	0.244773	0.26843	0.225492	0.236271	0.24472	0.244685	0.268843	0.227341	0.233836	0.236882	0.243172	0.287152	0.226866	0.23358	0.236527	0.244126	0.281084	0.225255	0.233993	0.235	0.244918	0.29111
0.23326	0.234617	0.233684	0.250553	0.27603	0.23186	0.235667	0.233481	0.254689	0.266767	0.23228	0.238175	0.235719	0.252597	0.266378	0.23192	0.233708	0.23069	0.25224	0.269751	0.22797	0.233276	0.233412	0.253414	0.270519	0.235245	0.226649	0.228656	0.253277	0.281192	0.232429	0.228561	0.23057	0.2473	0.283066	0.230714	0.227968	0.234269	0.251355	0.273138	0.234824	0.230238	0.233118	0.250354	0.274944	0.232154	0.229005	0.229882	0.251662	0.278139
0.24822	0.248354	0.240438	0.239424	0.247834	0.24437	0.246822	0.245182	0.242945	0.245436	0.2451	0.254001	0.246324	0.246051	0.239819	0.24391	0.248984	0.241357	0.24256	0.242853	0.25159	0.251221	0.24279	0.237342	0.249116	0.245299	0.245451	0.243785	0.241798	0.245303	0.243179	0.242744	0.245957	0.234696	0.241429	0.241035	0.233858	0.246871	0.246414	0.244126	0.244145	0.238714	0.248333	0.242796	0.242221	0.250952	0.236394	0.244505	0.238067	0.24407
0.23158	0.24889	0.242584	0.255095	0.238196	0.23355	0.239605	0.237675	0.255905	0.242937	0.24211	0.240126	0.240205	0.248161	0.242546	0.23714	0.234421	0.247448	0.24888	0.239466	0.24607	0.245495	0.240136	0.229319	0.245608	0.244696	0.23372	0.230409	0.251066	0.264636	0.24135	0.238035	0.234527	0.250994	0.25761	0.244554	0.229478	0.225645	0.25193	0.27152	0.243396	0.229687	0.225043	0.244521	0.271008	0.248693	0.239899	0.23543	0.244654	0.246987
0.25199	0.236942	0.242042	0.254468	0.235203	0.25021	0.243597	0.243713	0.248523	0.237764	0.25118	0.229295	0.245791	0.24747	0.245096	0.24939	0.243084	0.249351	0.247375	0.239501	0.24854	0.242552	0.246305	0.247881	0.24363	0.249187	0.235361	0.238269	0.244404	0.249021	0.24832	0.235056	0.238839	0.240361	0.24706	0.245455	0.240561	0.238602	0.243447	0.245578	0.251433	0.239518	0.236914	0.244508	0.248863	0.248346	0.239922	0.236753	0.243967	0.248004
0.24341	0.229716	0.251462	0.237479	0.264459	0.22825	0.238019	0.257891	0.249688	0.252094	0.22012	0.232249	0.264995	0.25124	0.255519	0.23135	0.239412	0.25448	0.250535	0.25311	0.23091	0.245031	0.251668	0.24892	0.245796	0.224308	0.242226	0.250097	0.254555	0.250038	0.224321	0.239226	0.248344	0.245723	0.261435	0.239254	0.241762	0.235054	0.245826	0.250355	0.232354	0.248385	0.244376	0.240005	0.25476	0.226865	0.236889	0.242828	0.248429	0.265335
0.23335	0.263736	0.251248	0.242949	0.239339	0.23035	0.259848	0.255335	0.259514	0.229337	0.23702	0.252067	0.251116	0.253011	0.238911	0.23693	0.254136	0.251808	0.273431	0.231617	0.23865	0.26105	0.249616	0.265718	0.230114	0.222364	0.246748	0.254495	0.256542	0.233178	0.228057	0.242239	0.251441	0.255239	0.23009	0.243284	0.222078	0.255366	0.26542	0.248632	0.226631	0.245927	0.253559	0.259097	0.233893	0.241178	0.240681	0.239462	0.249075	0.252667
0.23921	0.257029	0.25371	0.243991	0.232517	0.23902	0.247856	0.239439	0.261833	0.233132	0.24372	0.280013	0.250618	0.243839	0.217888	0.24481	0.272799	0.250257	0.245971	0.218315	0.24209	0.258999	0.252655	0.243338	0.230138	0.242294	0.244521	0.241484	0.236137	0.248551	0.245398	0.248792	0.242376	0.24412	0.230196	0.241236	0.256379	0.253624	0.230937	0.221676	0.242882	0.25515	0.245183	0.238859	0.229667	0.240944	0.255206	0.250237	0.239387	0.225342
0.23569	0.248371	0.251225	0.235948	0.247763	0.24453	0.257835	0.24629	0.251167	0.225778	0.23834	0.243796	0.242823	0.24796	0.242357	0.24053	0.243316	0.253269	0.246347	0.234119	0.24592	0.252809	0.248641	0.243826	0.235	0.239859	0.246576	0.245936	0.244207	0.228368	0.236521	0.249583	0.250237	0.242319	0.230545	0.244364	0.244449	0.242452	0.234715	0.22792	0.239015	0.250108	0.24771	0.242994	0.236248	0.239792	0.248001	0.248538	0.243096	0.236248
0.24422	0.224529	0.247136	0.233777	0.261467	0.23657	0.258316	0.253967	0.242557	0.236067	0.2179	0.283593	0.246652	0.259218	0.2357	0.22689	0.267808	0.254061	0.245745	0.239029	0.22749	0.272467	0.252496	0.24708	0.235094	0.237289	0.25328	0.247226	0.244655	0.22943	0.227901	0.250499	0.242602	0.240939	0.25509	0.216185	0.247732	0.247677	0.247708	0.256085	0.228576	0.253083	0.247989	0.245903	0.239759	0.226261	0.249127	0.255624	0.246488	0.241746
0.22463	0.230074	0.269659	0.262021	0.234673	0.25146	0.243793	0.229727	0.236816	0.258788	0.28538	0.201367	0.237974	0.204198	0.267004	0	0	0	0	0	0.2727	0.237735	0.21434	0.211958	0.27743	0	0	0	0	0	0.251967	0.232135	0.236785	0.249929	0.244495	0.273769	0.245525	0.22086	0.231695	0.237036	0.267996	0.241747	0.218484	0.250815	0.237191	0.247653	0.231832	0.240495	0.25186	0.246516
0.2575	0.24703	0.249079	0.249248	0.216516	0.24605	0.243597	0.247885	0.244136	0.229573	0.25651	0.24351	0.242675	0.24688	0.231049	0.25308	0.246667	0.247664	0.244867	0.216816	0.25219	0.244032	0.245851	0.242236	0.229149	0.248851	0.244567	0.243054	0.244826	0.231813	0.251253	0.243637	0.239591	0.243594	0.227631	0.2564	0.249505	0.241	0.238414	0.23043	0.252103	0.249844	0.244484	0.239057	0.228026	0.252953	0.248978	0.244774	0.239572	0.239088
0.24549	0.25651	0.244019	0.244367	0.236429	0.2403	0.252738	0.246641	0.247746	0.234358	0.24421	0.254555	0.247559	0.250272	0.229928	0.24051	0.255312	0.246429	0.247149	0.24054	0.24001	0.249937	0.24652	0.248144	0.233281	0.249522	0.244533	0.244194	0.239349	0.240963	0.24609	0.243121	0.239516	0.236615	0.241065	0.247103	0.237335	0.241817	0.23946	0.245895	0.244704	0.242562	0.244075	0.242454	0.238984	0.250963	0.241899	0.240484	0.240747	0.24445
0.25789	0.231004	0.232001	0.228746	0.26539	0.24129	0.243222	0.251175	0.254413	0.232696	0.24606	0.260034	0.241225	0.233134	0.248153	0.24562	0.245687	0.244255	0.24498	0.242499	0.2435	0.245352	0.248028	0.251724	0.233364	0.243925	0.241927	0.240559	0.250408	0.238186	0.241205	0.243099	0.244473	0.242726	0.231896	0.240289	0.245147	0.244817	0.249277	0.227119	0.241575	0.247374	0.239935	0.249656	0.241127	0.246087	0.242427	0.238054	0.244535	0.238238
0.2509	0.24068	0.243556	0.242774	0.237972	0.23715	0.238251	0.238082	0.240952	0.265317	0.21852	0.254341	0.240738	0.24982	0.255979	0.24931	0.241747	0.244391	0.243012	0.245284	0.24379	0.239555	0.240533	0.236804	0.260324	0.236395	0.254405	0.24772	0.240745	0.236653	0.238216	0.250625	0.247355	0.235852	0.244556	0.236793	0.244449	0.244118	0.239734	0.244187	0.237461	0.247007	0.248527	0.24061	0.23944	0.234111	0.24699	0.248667	0.239189	0.244921
0.24044	0.261983	0.240788	0.250252	0.240211	0.24302	0.261559	0.243272	0.256155	0.233945	0.23572	0.251566	0.249915	0.246478	0.239914	0.23924	0.25631	0.246577	0.255688	0.241696	0.24475	0.256234	0.243368	0.25469	0.238038	0.25084	0.238908	0.236763	0.244128	0.245394	0.260342	0.233006	0.229688	0.244238	0.248745	0.259406	0.231891	0.230011	0.249381	0.241254	0.246034	0.239576	0.239763	0.240768	0.256873	0.245897	0.235211	0.245688	0.245287	0.250313
0.23786	0.232989	0.241963	0.254167	0.258073	0.23423	0.242528	0.249501	0.260605	0.259495	0.23548	0.229152	0.246754	0.253803	0.254799	0.22925	0.229145	0.248354	0.261757	0.259164	0.23475	0.242748	0.241304	0.256843	0.254108	0.229771	0.233938	0.246591	0.255621	0.25236	0.231949	0.232971	0.241419	0.255213	0.257974	0.237383	0.242837	0.247548	0.243342	0.23885	0.226933	0.243699	0.246108	0.247418	0.249046	0.232356	0.242014	0.249366	0.251728	0.256616
0.21572	0.203208	0.217159	0.248445	0.320662	0.2017	0.20769	0.223588	0.255967	0.318963	0.2153	0.209978	0.226134	0.248991	0.314644	0.20721	0.206364	0.221926	0.250084	0.298349	0.20662	0.215812	0.232562	0.251711	0.30804	0.207674	0.211187	0.22286	0.254515	0.333576	0.218556	0.21715	0.228785	0.24429	0.306306	0.214091	0.219265	0.223129	0.259551	0.314441	0.212426	0.212229	0.229172	0.255002	0.322577	0.21111	0.208424	0.219323	0.252349	0.349117
0	0	0	0	0	0	0	0	0	0	0	0	0	0	0	0	0	0	0	0	0	0	0	0	0	0	0	0	0	0	0	0	0	0	0	0	0	0	0	0	0	0	0	0	0	0.250303	0.23967	0.229129	0.250131	0.250632
0.22583	0.244061	0.239501	0.250954	0.257626	0.22332	0.240656	0.235041	0.249763	0.271115	0.22835	0.247609	0.239764	0.249757	0.25494	0.22694	0.247736	0.238446	0.245382	0.260734	0.22515	0.249723	0.239218	0.246367	0.256462	0.236217	0.234271	0.232882	0.249631	0.263756	0.231737	0.230989	0.236548	0.246131	0.265078	0.235524	0.227923	0.230656	0.241656	0.27468	0.230577	0.23079	0.23757	0.245166	0.269503	0.232825	0.232027	0.237581	0.248481	0.26778
0.24889	0.2571	0.247249	0.245346	0.218602	0.25756	0.253433	0.23893	0.243259	0.21965	0.25388	0.260875	0.250153	0.241527	0.22549	0.2545	0.253672	0.246328	0.242335	0.237058	0.25343	0.261157	0.245171	0.239257	0.22006	0.257006	0.247655	0.241925	0.236848	0.231646	0.256115	0.240601	0.240559	0.239309	0.237088	0.257558	0.245044	0.240893	0.234702	0.23309	0.25853	0.246915	0.244118	0.238978	0.231446	0.256017	0.24599	0.242108	0.238846	0.226922
0.26045	0.226157	0.248966	0.236663	0.248164	0.2735	0.215121	0.235448	0.234686	0.245094	0.25197	0.228633	0.250391	0.237896	0.253359	0.27224	0.205294	0.246939	0.228517	0.250525	0.2592	0.22309	0.248017	0.246379	0.235648	0.249466	0.243029	0.23543	0.244602	0.247185	0.267457	0.22958	0.229054	0.257132	0.229407	0.260297	0.252707	0.234989	0.228911	0.22919	0.26651	0.228515	0.239398	0.250051	0.228041	0.248615	0.243462	0.24115	0.249445	0.232755
0.23908	0.236048	0.240472	0.24448	0.250344	0.23096	0.24112	0.238523	0.249412	0.258517	0.24606	0.238049	0.239945	0.250461	0.248554	0.2398	0.239483	0.239579	0.246397	0.257618	0.23755	0.242552	0.243402	0.243012	0.260665	0.235815	0.233685	0.250806	0.236611	0.244575	0.235685	0.237863	0.241624	0.245736	0.252859	0.241759	0.24008	0.235925	0.250414	0.23814	0.23707	0.241965	0.245054	0.242625	0.242024	0.237533	0.241301	0.250301	0.244693	0.244192
0.25477	0.239464	0.237716	0.246111	0.249425	0.24682	0.240621	0.236827	0.246104	0.248511	0.25343	0.236635	0.239288	0.244643	0.238356	0.24989	0.232549	0.240054	0.245294	0.253747	0.24513	0.240393	0.239842	0.242875	0.24735	0.249589	0.246909	0.236667	0.245405	0.228383	0.24416	0.244576	0.240871	0.247655	0.233353	0.250455	0.242917	0.241946	0.242675	0.229719	0.24448	0.243504	0.23314	0.250578	0.240215	0.244958	0.242784	0.240312	0.247346	0.231904
0.24502	0.253988	0.250344	0.244217	0.235899	0.23801	0.241298	0.245646	0.232104	0.243974	0.24736	0.254054	0.242993	0.232091	0.241484	0.24879	0.223601	0.223443	0.214361	0.301477	0.24882	0.241	0.242461	0.228142	0.24622	0.252426	0.246278	0.235613	0.235281	0.241069	0.248086	0.237015	0.239086	0.235497	0.251402	0.249441	0.241544	0.237419	0.230166	0.239515	0.248225	0.240713	0.242806	0.244626	0.237251	0.248324	0.246725	0.246753	0.23746	0.247533
0.24073	0.242809	0.243409	0.247278	0.25197	0.24032	0.245771	0.241915	0.246367	0.244363	0.24047	0.243545	0.2451	0.248978	0.24846	0.23515	0.244671	0.24455	0.254685	0.248436	0.237	0.24744	0.252621	0.245391	0.237531	0.243433	0.237726	0.243355	0.247222	0.241342	0.243001	0.234174	0.239312	0.248641	0.234037	0.240568	0.239154	0.241516	0.247616	0.245487	0.245263	0.235303	0.235484	0.24593	0.251158	0.247687	0.238118	0.237226	0.244126	0.247533
0.24317	0.253648	0.242867	0.248207	0.234308	0.23905	0.257478	0.24663	0.252458	0.230539	0.24224	0.24854	0.241293	0.248727	0.235181	0.23636	0.25476	0.243112	0.250685	0.236881	0.24106	0.257786	0.247938	0.255379	0.226936	0.2455	0.242421	0.248376	0.247485	0.235303	0.246235	0.237668	0.247914	0.2455	0.240017	0.241581	0.237152	0.242978	0.250806	0.237974	0.249935	0.240139	0.24243	0.247997	0.241978	0.251142	0.240302	0.24257	0.246132	0.242369
0.20863	0.218805	0.246323	0.235923	0.308939	0.21207	0.224904	0.248981	0.242344	0.296135	0.19843	0.21363	0.223551	0.268378	0.320263	0.23792	0.236631	0.246203	0.228179	0.281342	0.19379	0.201345	0.244253	0.251123	0.326464	0.205585	0.220083	0.223538	0.252106	0.323894	0.198359	0.218674	0.221215	0.259064	0.336786	0.198371	0.237313	0.228925	0.248989	0.318931	0.222093	0.226965	0.234193	0.244758	0.310752	0.205317	0.227098	0.225172	0.254144	0.313605
0.24446	0.266043	0.246763	0.247868	0.225271	0.24194	0.254859	0.252384	0.244199	0.226473	0.24722	0.261358	0.261234	0.246641	0.217286	0.25018	0.265419	0.246882	0.245557	0.225963	0.25247	0.261175	0.245613	0.253426	0.222674	0.243098	0.251523	0.249312	0.240587	0.232996	0.248064	0.25837	0.24086	0.243029	0.230469	0.247493	0.238994	0.245462	0.244427	0.22659	0.242804	0.240793	0.240161	0.245429	0.236841	0.243985	0.250828	0.242204	0.246884	0.2328
0.23276	0.251698	0.240834	0.254819	0.247681	0.23761	0.24349	0.247986	0.248999	0.241582	0.23394	0.245998	0.247162	0.246666	0.250844	0.24073	0.243708	0.244946	0.246247	0.250135	0.24282	0.237753	0.250296	0.248282	0.23759	0.241568	0.244498	0.23843	0.242022	0.251388	0.240737	0.244725	0.247731	0.236798	0.245209	0.231226	0.240973	0.250194	0.236283	0.254271	0.240032	0.238611	0.247796	0.242651	0.246371	0.24365	0.244542	0.234785	0.241724	0.246607
0.23694	0.250464	0.255257	0.253765	0.227462	0.23987	0.245575	0.254951	0.247583	0.231624	0.24032	0.250456	0.251989	0.250637	0.236113	0.23583	0.245776	0.251966	0.252942	0.230578	0.2415	0.253879	0.254321	0.252124	0.225535	0.240417	0.244349	0.247376	0.241561	0.236562	0.239923	0.24374	0.245011	0.243015	0.235296	0.239599	0.243397	0.245237	0.242858	0.236431	0.237551	0.244779	0.24529	0.245706	0.238528	0.239076	0.245093	0.248892	0.245868	0.234213
0.24545	0.247173	0.248706	0.242222	0.236511	0.24861	0.252542	0.24438	0.23728	0.24137	0.24479	0.252085	0.248091	0.245297	0.240681	0.24565	0.251711	0.244686	0.239702	0.233104	0.25129	0.252791	0.248527	0.240672	0.231539	0.243567	0.244567	0.247925	0.236782	0.237503	0.244384	0.244783	0.246452	0.236286	0.236556	0.238419	0.247846	0.247591	0.237708	0.235932	0.24315	0.241551	0.244559	0.235963	0.239364	0.240921	0.245806	0.248	0.241222	0.235261
0.2467	0.25338	0.246018	0.242021	0.235604	0.24187	0.243419	0.243125	0.249262	0.233721	0.24328	0.250563	0.247559	0.24002	0.23773	0.24458	0.250179	0.24892	0.243927	0.233293	0.23968	0.251204	0.248232	0.24479	0.235353	0.239121	0.247644	0.247258	0.241969	0.233163	0.24232	0.24563	0.245409	0.239309	0.238621	0.245133	0.246096	0.241021	0.243525	0.226998	0.24077	0.245032	0.244516	0.242322	0.237495	0.239143	0.244496	0.245656	0.244535	0.235975
0.2564	0.252199	0.241432	0.236149	0.235439	0.25578	0.241565	0.241305	0.23906	0.241794	0.262	0.245783	0.243842	0.241678	0.233929	0.25675	0.248859	0.244233	0.240241	0.232962	0.26024	0.242695	0.24389	0.237305	0.236436	0.249131	0.246278	0.241677	0.243944	0.240098	0.254654	0.241563	0.236129	0.242463	0.238621	0.247292	0.244644	0.23672	0.241747	0.230883	0.251734	0.246548	0.240032	0.238175	0.225457	0.256968	0.243657	0.238559	0.238991	0.231509
0.24656	0.259551	0.240348	0.248119	0.238762	0.24056	0.252115	0.241915	0.252069	0.235548	0.24765	0.251172	0.247751	0.247106	0.231474	0.24549	0.255134	0.244006	0.250736	0.232053	0.24099	0.247814	0.243878	0.245728	0.234847	0.25513	0.24234	0.247419	0.240178	0.237291	0.258479	0.240876	0.243247	0.23881	0.236663	0.238608	0.240332	0.251344	0.242022	0.233393	0.251868	0.240162	0.242452	0.244903	0.234425	0.253647	0.240577	0.243624	0.241776	0.232679
0.24374	0.2439	0.247035	0.24448	0.236488	0.24757	0.248533	0.246551	0.241353	0.235913	0.23814	0.24743	0.245712	0.23855	0.238167	0.24046	0.258182	0.248411	0.244215	0.22928	0.24446	0.254397	0.248516	0.233988	0.237684	0.252225	0.24544	0.237839	0.241179	0.237139	0.242811	0.244027	0.245656	0.241609	0.240032	0.240646	0.244232	0.246323	0.240192	0.233181	0.252986	0.242746	0.238656	0.240044	0.242905	0.254329	0.24268	0.240925	0.238252	0.242172
0.23994	0.237711	0.241003	0.236287	0.266592	0.21659	0.279415	0.244335	0.253536	0.245365	0.24154	0.230136	0.239435	0.233159	0.273154	0.24534	0.234225	0.247415	0.241958	0.24997	0.22831	0.247136	0.242869	0.248257	0.255579	0.248606	0.245084	0.236301	0.240534	0.253467	0.237804	0.241563	0.235774	0.250586	0.255925	0.2455	0.238948	0.234688	0.242545	0.254014	0.241083	0.234924	0.236613	0.243112	0.263469	0.256465	0.233728	0.22928	0.241908	0.258302
0.2477	0.252307	0.247351	0.247266	0.229972	0.25903	0.243508	0.233899	0.243208	0.239684	0.2453	0.247198	0.249485	0.244442	0.238285	0.25428	0.255152	0.236589	0.245657	0.233364	0.21786	0.249027	0.210122	0.252763	0.300552	0.250728	0.247896	0.23915	0.24555	0.228626	0.258435	0.2435	0.235484	0.234117	0.240731	0.225014	0.249276	0.263226	0.244336	0.22411	0.249577	0.241747	0.244269	0.242691	0.235169	0.276481	0.232315	0.224075	0.24212	0.241139
0.23631	0.23197	0.237038	0.242874	0.267629	0.23309	0.235025	0.237167	0.242193	0.266213	0.23358	0.235078	0.240387	0.246164	0.265517	0.23508	0.236613	0.238492	0.244052	0.26326	0.23433	0.236469	0.238572	0.242862	0.263114	0.233334	0.232492	0.235839	0.242351	0.27626	0.23302	0.232662	0.234699	0.243068	0.277176	0.229389	0.233595	0.232806	0.243512	0.274121	0.231795	0.232937	0.234086	0.244521	0.281692	0.2324	0.232947	0.236516	0.242238	0.280372
0.23748	0.243506	0.246707	0.250766	0.248376	0.22435	0.241209	0.248077	0.2496	0.242254	0.23609	0.256256	0.24808	0.246226	0.231392	0.23447	0.253868	0.247834	0.255086	0.229658	0.2454	0.243123	0.248845	0.25036	0.234753	0.235099	0.242937	0.246946	0.242667	0.245197	0.24086	0.238173	0.24129	0.24638	0.247091	0.23224	0.249619	0.256215	0.245159	0.241466	0.235282	0.240655	0.241419	0.24431	0.243452	0.220838	0.252563	0.252387	0.248613	0.236886
0.2287	0.245814	0.243036	0.249813	0.258745	0	0	0	0	0	0	0	0	0	0	0.24395	0.250731	0.244742	0.241357	0.244022	0	0	0	0	0	0	0	0	0	0	0	0	0	0	0	0	0	0	0	0	0.244078	0.244733	0.24572	0.235752	0.244668	0.242699	0.228706	0.235807	0.249881	0.266292
0.24976	0.246046	0.241139	0.238771	0.238385	0.25604	0.248301	0.243566	0.236202	0.230516	0.24662	0.250563	0.242891	0.239542	0.234095	0.26032	0.242924	0.242081	0.239438	0.236645	0.25369	0.249723	0.241474	0.234313	0.236625	0.25857	0.240952	0.232946	0.24476	0.245925	0.252491	0.24004	0.238333	0.239493	0.239911	0.248361	0.235677	0.238484	0.238231	0.243809	0.251645	0.238313	0.23471	0.245337	0.244061	0.255503	0.24129	0.238183	0.244904	0.244708
0.24331	0.257762	0.249294	0.24172	0.243039	0.24184	0.265515	0.24681	0.247407	0.227994	0.24493	0.249561	0.247207	0.244756	0.239973	0.24286	0.26148	0.242466	0.250572	0.238982	0.24514	0.260265	0.247121	0.247894	0.227171	0.240707	0.251868	0.250946	0.243733	0.222435	0.239477	0.249422	0.252409	0.242095	0.223882	0.244632	0.246622	0.255516	0.240492	0.216264	0.242078	0.249258	0.248301	0.245337	0.226673	0.24602	0.250023	0.254172	0.239823	0.219252
0.26825	0.235887	0.249271	0.243828	0.239504	0.2515	0.237395	0.2462	0.228219	0.241912	0.25948	0.239124	0.248091	0.244405	0.232088	0.25553	0.24246	0.251242	0.241219	0.229516	0.27898	0.234685	0.24796	0.214837	0.231315	0.251555	0.236555	0.244505	0.235255	0.235788	0.252915	0.235904	0.236	0.239375	0.237088	0.245912	0.233916	0.235161	0.254296	0.244187	0.253813	0.229388	0.234226	0.245443	0.244212	0.263521	0.237613	0.234065	0.241974	0.244556
0.23491	0.22122	0.251067	0.250841	0.258285	0.2442	0.232495	0.235832	0.240414	0.26507	0.24383	0.23787	0.25277	0.237042	0.249711	0.23837	0.233637	0.251751	0.239062	0.258185	0.22918	0.242391	0.248108	0.241147	0.263091	0.229771	0.242317	0.252505	0.240192	0.251813	0.228793	0.243923	0.266946	0.231449	0.239198	0.233175	0.239577	0.253828	0.241473	0.240211	0.232097	0.242987	0.246591	0.244679	0.251721	0.242364	0.238302	0.241011	0.249643	0.246987
0	0	0	0	0	0.22228	0.258049	0.245816	0.261595	0.24368	0.24655	0.261663	0.242415	0.245824	0.233351	0.22993	0.262603	0.242444	0.25861	0.238875	0.22673	0.255503	0.247609	0.247656	0.248857	0.224565	0.254428	0.251634	0.241798	0.242238	0	0	0	0	0	0.230224	0.247721	0.250505	0.239538	0.241254	0.242826	0.252451	0.240312	0.243046	0.235367	0.234223	0.248989	0.248204	0.244627	0.239544
0.23756	0.249123	0.252196	0.235634	0.243981	0.24003	0.244933	0.248088	0.239887	0.24309	0.23875	0.239607	0.252657	0.236853	0.248401	0.22813	0.251373	0.252352	0.242786	0.247822	0.23011	0.251114	0.254027	0.244014	0.237402	0.240093	0.242811	0.248161	0.243141	0.225788	0.235652	0.249399	0.25028	0.24132	0.225141	0.236159	0.245456	0.247387	0.245486	0.230188	0.241776	0.238163	0.247333	0.238925	0.23941	0.232356	0.245852	0.251882	0.239018	0.23359
0.2444	0.241682	0.241139	0.24709	0.235639	0.25285	0.247802	0.241655	0.251556	0.235218	0.25226	0.248093	0.244545	0.244983	0.236597	0.24667	0.247416	0.243248	0.239915	0.234756	0.25204	0.240821	0.245012	0.243438	0.234329	0.254269	0.234581	0.236634	0.240244	0.246365	0.254175	0.240097	0.232215	0.241478	0.24621	0.2563	0.236512	0.236387	0.241525	0.24972	0.25274	0.238611	0.238591	0.239531	0.246249	0.260054	0.239532	0.236312	0.237223	0.246926
0.24787	0.25896	0.244719	0.24374	0.233495	0.23998	0.250261	0.244583	0.246893	0.242383	0.24456	0.25264	0.246482	0.244505	0.24015	0.23956	0.254421	0.240337	0.243877	0.242629	0.23711	0.259142	0.243436	0.243976	0.24237	0.236876	0.247563	0.246398	0.24214	0.234286	0.234837	0.24846	0.245828	0.235169	0.233262	0.23607	0.238685	0.237774	0.244074	0.228132	0.2402	0.2386	0.248333	0.256213	0.230184	0.237198	0.252322	0.246237	0.241262	0.227059
0.24486	0.25431	0.235581	0.23847	0.236405	0.25857	0.251134	0.233142	0.244161	0.23272	0.25084	0.242919	0.237384	0.238751	0.241814	0.25288	0.245669	0.246588	0.235125	0.238793	0.25804	0.24389	0.238889	0.239032	0.238485	0.247835	0.240997	0.247656	0.238257	0.240629	0.259372	0.243557	0.239785	0.234406	0.24448	0.259406	0.235952	0.237763	0.236597	0.241269	0.255613	0.240219	0.241656	0.235238	0.244516	0.253949	0.238371	0.239	0.238028	0.242734
0.22783	0.246708	0.254602	0.252335	0.244747	0	0	0	0	0	0.23957	0.252389	0.255999	0.239932	0.239076	0.22846	0.24517	0.242885	0.261682	0.247728	0.2228	0.241196	0.253675	0.26185	0.246138	0.239881	0.22829	0.237452	0.23927	0.282512	0.22625	0.24492	0.244204	0.239059	0.264638	0	0	0	0	0	0.223591	0.252049	0.23572	0.240742	0.271205	0.225646	0.248817	0.226914	0.244997	0.28107
0.24586	0.246941	0.253665	0.250001	0.227462	0.24094	0.259474	0.249513	0.245051	0.229361	0.25315	0.247591	0.247978	0.247144	0.229562	0.23958	0.258004	0.249034	0.246109	0.235913	0.24074	0.258285	0.245069	0.248344	0.247138	0.24674	0.246037	0.242301	0.245523	0.235515	0.250807	0.241644	0.242602	0.242201	0.237831	0.255019	0.233378	0.24343	0.245577	0.224972	0.24941	0.246973	0.242258	0.241321	0.238787	0.249095	0.241635	0.249194	0.243057	0.238223
0.24954	0.234456	0.253608	0.239072	0.22857	0.24457	0.261826	0.249207	0.246354	0.217776	0.24689	0.262486	0.254606	0.258226	0.22281	0.24863	0.263512	0.245297	0.242748	0.220605	0.24375	0.264582	0.247881	0.250222	0.219401	0.250829	0.249469	0.242527	0.237862	0.226061	0.256361	0.242617	0.238979	0.239782	0.23264	0.252047	0.242368	0.240194	0.237303	0.228026	0.246001	0.241976	0.24629	0.243744	0.224621	0.248548	0.239336	0.246495	0.239783	0.233104
0.2586	0.252056	0.247159	0.24236	0.226743	0.24482	0.256106	0.240626	0.248698	0.233368	0.2534	0.254126	0.243378	0.248212	0.236585	0.25797	0.251462	0.245286	0.248428	0.234733	0.24635	0.251899	0.240272	0.253364	0.234388	0.249801	0.235453	0.233828	0.241416	0.245485	0.253049	0.239158	0.231559	0.246117	0.238939	0.252191	0.23228	0.237011	0.242218	0.237777	0.248694	0.240093	0.238065	0.245337	0.240139	0.251131	0.238819	0.233043	0.244139	0.244268
0.24259	0.252539	0.246233	0.248006	0.22507	0.24637	0.240835	0.250191	0.238045	0.251858	0.2457	0.250169	0.248862	0.246465	0.239725	0.24392	0.24246	0.243621	0.240491	0.254915	0.24955	0.245227	0.247609	0.237092	0.244536	0.243199	0.243741	0.240011	0.24085	0.244484	0.248889	0.245069	0.247387	0.236483	0.242962	0.244977	0.243603	0.239785	0.239316	0.248057	0.2441	0.248018	0.239129	0.241006	0.246796	0.249767	0.243634	0.234925	0.245802	0.245756
0.19758	0.203709	0.217182	0.248006	0.351815	0.18255	0.212109	0.215832	0.265179	0.348767	0	0	0	0	0	0.19466	0.205633	0.219333	0.256553	0.344227	0.19119	0.211655	0.217765	0.253301	0.348162	0.218756	0.232113	0.241204	0.245181	0.285274	0.198159	0.20283	0.219011	0.241819	0.391022	0	0	0	0	0	0.203853	0.202673	0.224892	0.234896	0.385454	0.250158	0.233464	0.233118	0.241222	0.263634
0.25781	0.250411	0.252208	0.243727	0.220063	0.25263	0.252952	0.249671	0.244412	0.22229	0.25212	0.254323	0.244624	0.24404	0.235688	0.2492	0.250874	0.241549	0.248353	0.23249	0.25359	0.259053	0.248527	0.246968	0.222521	0.249633	0.241124	0.238677	0.241008	0.237109	0.251197	0.243007	0.236979	0.240439	0.236723	0.248083	0.245959	0.238075	0.242074	0.235796	0.256283	0.241172	0.239086	0.244942	0.234075	0.248536	0.243542	0.241989	0.241103	0.236066
0.23847	0.238355	0.24935	0.243602	0.243534	0.24114	0.242902	0.242876	0.248272	0.247804	0.23872	0.240126	0.248975	0.245385	0.241059	0.23942	0.246346	0.244855	0.250033	0.24126	0.24027	0.241945	0.244672	0.247306	0.242358	0.242149	0.246117	0.244591	0.243838	0.240144	0.241986	0.242617	0.247118	0.244816	0.238272	0.242349	0.233721	0.248333	0.242113	0.239092	0.236053	0.245698	0.24828	0.241006	0.236005	0.240385	0.245645	0.246634	0.244786	0.240395
0.21338	0.266133	0.27368	0.266789	0.215515	0	0	0	0	0	0	0	0	0	0	0	0	0	0	0	0	0	0	0	0	0	0	0	0	0	0	0	0	0	0	0	0	0	0	0	0	0	0	0	0	0	0	0	0	0
0.24625	0.233615	0.253586	0.241657	0.247245	0.25515	0.241227	0.256703	0.22689	0.237351	0.24286	0.23787	0.266729	0.232167	0.240882	0.25237	0.250375	0.250506	0.223527	0.245107	0.25125	0.245049	0.256385	0.225464	0.241499	0.247366	0.253727	0.250893	0.226987	0.230325	0	0	0	0	0	0.227018	0.254446	0.246548	0.246479	0.235494	0.226151	0.247064	0.264968	0.233382	0.241477	0.245137	0.241336	0.260516	0.233659	0.233894
0.25659	0.24077	0.244459	0.238031	0.246385	0.2476	0.247927	0.241553	0.238333	0.245895	0.25283	0.24154	0.225443	0.23321	0.259461	0.25027	0.250624	0.245184	0.245833	0.242534	0.25608	0.249205	0.237869	0.246592	0.243489	0.247946	0.241411	0.238333	0.2453	0.230341	0.240246	0.245688	0.247355	0.244908	0.234234	0.23696	0.249596	0.249936	0.239813	0.23247	0.248236	0.244159	0.252183	0.243942	0.233254	0.242878	0.239336	0.248925	0.245894	0.230841
0.23033	0.241521	0.247543	0.256136	0.249012	0.24308	0.246947	0.249535	0.250302	0.233262	0.24536	0.223083	0.219766	0.227455	0.301034	0.24649	0.217398	0.242092	0.243112	0.264216	0.23763	0.233151	0.248516	0.241285	0.258688	0.238685	0.241491	0.235538	0.232227	0.273923	0.238819	0.251198	0.233021	0.223668	0.272774	0.248762	0.236443	0.232118	0.221251	0.279246	0	0	0	0	0	0.239032	0.240106	0.238	0.247518	0.255827
0	0	0	0	0	0.23343	0.246305	0.22369	0.245377	0.276631	0	0	0	0	0	0	0	0	0	0	0	0	0	0	0	0	0	0	0	0	0.250294	0.233418	0.251011	0.244501	0.226265	0	0	0	0	0	0	0	0	0	0	0	0	0	0	0
0.25059	0.24415	0.24098	0.239047	0.238467	0	0	0	0	0	0.25545	0.256185	0.247049	0.228837	0.237352	0.24514	0.250678	0.249034	0.24651	0.236562	0.24813	0.260801	0.251895	0.239332	0.236248	0.252773	0.243982	0.246054	0.233464	0.235227	0.263955	0.249812	0.24915	0.224128	0.217081	0.235235	0.247355	0.24714	0.240427	0.239909	0.25046	0.247673	0.244936	0.230906	0.238787	0.255939	0.249116	0.251699	0.235744	0.221454
0.23966	0.220129	0.237615	0.238345	0.279176	0.22401	0.239569	0.243679	0.245652	0.25827	0.25426	0.246553	0.235356	0.2436	0.243644	0.22729	0.250107	0.247041	0.255763	0.251505	0.23816	0.227175	0.245772	0.252024	0.255144	0.226676	0.242053	0.24057	0.251737	0.259901	0.238439	0.239925	0.238968	0.245263	0.246757	0.240145	0.237598	0.257613	0.235904	0.245986	0.234623	0.237509	0.233968	0.247378	0.255171	0.23779	0.234854	0.234624	0.243875	0.269178
0.23776	0.26844	0.246944	0.252548	0.226531	0.24136	0.262985	0.244176	0.246956	0.233403	0.26953	0.230727	0.253235	0.216235	0.243136	0.24734	0.249929	0.235774	0.252905	0.239053	0.24837	0.24694	0.240261	0.243626	0.2433	0.246159	0.248309	0.247527	0.242904	0.225515	0.243937	0.251267	0.244957	0.242266	0.227373	0.244208	0.259043	0.243893	0.234584	0.223581	0	0	0	0	0	0	0	0	0	0
0.22942	0.254256	0.242268	0.250352	0.250391	0.22978	0.253415	0.247206	0.25494	0.235666	0.23451	0.247932	0.242268	0.244995	0.255235	0.23895	0.250428	0.239941	0.248554	0.243797	0.232	0.253933	0.242778	0.243338	0.237696	0.241154	0.236417	0.247978	0.24368	0.245121	0.238585	0.239834	0.248118	0.241478	0.244146	0.246747	0.238696	0.239935	0.246139	0.242841	0.239786	0.239415	0.246516	0.242362	0.243225	0.244611	0.239968	0.240215	0.244904	0.248703
0.20222	0.248658	0.251937	0.27852	0.251829	0.23728	0.225385	0.243272	0.230675	0.252801	0.24681	0.246392	0.239469	0.245033	0.246902	0.23778	0.232834	0.249	0.248566	0.254431	0.22967	0.248795	0.245262	0.256731	0.246585	0.242819	0.241583	0.249774	0.233254	0.246912	0.2397	0.240487	0.251097	0.234117	0.248199	0.234856	0.242883	0.261882	0.227525	0.240528	0.226296	0.228779	0.247656	0.268932	0.248909	0.268116	0.249116	0.226796	0.233408	0.236476
0.25018	0.234116	0.254783	0.239988	0.238125	0.22183	0.223603	0.205272	0.37101	0.216763	0.24449	0.263614	0.259228	0.250838	0.212257	0.28501	0.196043	0.206741	0.246523	0.266529	0.23258	0.216115	0.213093	0.333258	0.226159	0.227671	0.240699	0.238968	0.260373	0.252648	0.244807	0.248334	0.243462	0.247011	0.22672	0	0	0	0	0	0.252919	0.246019	0.237129	0.244811	0.232616	0.254754	0.244565	0.243774	0.241288	0.227393
0.26224	0.247924	0.243285	0.238859	0.22619	0.26266	0.249139	0.246042	0.238496	0.227075	0.26361	0.243026	0.244398	0.239781	0.230447	0.26131	0.244296	0.247573	0.239965	0.228985	0.25836	0.248777	0.24618	0.238494	0.223074	0.257163	0.241973	0.235086	0.239626	0.234104	0.256439	0.242148	0.23715	0.23534	0.235069	0.264483	0.242642	0.234419	0.235538	0.231715	0.260005	0.241793	0.234366	0.236147	0.238087	0.253691	0.242462	0.238409	0.2401	0.236354
0	0	0	0	0	0.23829	0.254645	0.248812	0.246079	0.23853	0	0	0	0	0	0	0	0	0	0	0	0	0	0	0	0	0	0	0	0	0	0	0	0	0	0	0	0	0	0	0	0	0	0	0	0	0	0	0	0
0.22884	0.219413	0.236587	0.243338	0.288778	0	0	0	0	0	0.23263	0.249113	0.243004	0.24889	0.25651	0.22252	0.22303	0.240722	0.264077	0.27046	0.23826	0.243997	0.25753	0.252462	0.230903	0.251823	0.234455	0.235097	0.230397	0.268111	0.234157	0.239662	0.234193	0.243055	0.270376	0	0	0	0	0	0.23365	0.244262	0.247505	0.247404	0.243498	0.240127	0.234211	0.251323	0.233408	0.259533
0.25142	0.246368	0.237377	0.240565	0.246185	0.25461	0.230927	0.251367	0.234861	0.238188	0.24309	0.24428	0.232422	0.244028	0.259874	0.25082	0.233405	0.236725	0.238159	0.253322	0.25748	0.230778	0.243391	0.238606	0.235989	0.258202	0.239333	0.235387	0.242588	0.238535	0.249257	0.246581	0.23486	0.245079	0.240989	0.247248	0.241201	0.240247	0.240571	0.243219	0.245129	0.240552	0.241495	0.240795	0.243787	0.248358	0.24052	0.242882	0.24303	0.24322
0.25072	0.250572	0.248514	0.241243	0.235922	0.26845	0.257425	0.249592	0.228745	0.216645	0.25321	0.253177	0.254515	0.247646	0.217758	0.26409	0.252496	0.251876	0.232229	0.220263	0.24741	0.25297	0.244479	0.249358	0.23367	0.253532	0.254887	0.245807	0.230805	0.228474	0.240514	0.246914	0.24928	0.240426	0.234128	0.24285	0.244095	0.24243	0.2481	0.231609	0.24742	0.249614	0.246527	0.238556	0.232677	0.251746	0.24191	0.241613	0.240549	0.236005
0.23187	0.2571	0.256353	0.255559	0.227745	0.23237	0.256409	0.254171	0.245452	0.226132	0.23154	0.250438	0.254073	0.254029	0.235275	0.23457	0.256703	0.251944	0.255613	0.22509	0.22758	0.248028	0.257394	0.249508	0.225358	0.233591	0.245623	0.24628	0.246103	0.236031	0.234871	0.246089	0.246903	0.248089	0.224473	0.247215	0.235037	0.230452	0.261133	0.24452	0.240099	0.241459	0.249118	0.24959	0.234348	0.248726	0.243852	0.239441	0.248178	0.236248
0.24674	0.240144	0.239523	0.243238	0.251063	0.24388	0.254556	0.241825	0.251343	0.218495	0.24836	0.235167	0.244443	0.241414	0.255271	0.23807	0.251515	0.25208	0.243877	0.240433	0	0	0	0	0	0.266792	0.253647	0.229097	0.240613	0.219096	0.246759	0.234942	0.240699	0.241635	0.251918	0.245233	0.237793	0.235807	0.245015	0.249584	0.240088	0.240288	0.251043	0.245917	0.236704	0.247865	0.237061	0.234871	0.249339	0.250176
0.25054	0.240054	0.239535	0.239762	0.249896	0.24146	0.245486	0.244154	0.248886	0.256514	0.24631	0.240735	0.24467	0.24002	0.24506	0.24158	0.235865	0.242036	0.241645	0.253511	0.25064	0.257269	0.243617	0.243137	0.230797	0.242227	0.245589	0.247624	0.237914	0.238672	0.230577	0.25011	0.251591	0.247169	0.229665	0.24059	0.248818	0.247925	0.240414	0.229598	0.240133	0.246352	0.241323	0.242783	0.235169	0.238685	0.251724	0.255086	0.235665	0.230446
0.25617	0.262663	0.247306	0.222623	0.238938	0.24134	0.242367	0.243136	0.233445	0.261122	0.24199	0.248612	0.246811	0.24007	0.2393	0.24862	0.21599	0.244969	0.233595	0.268595	0.23482	0.218773	0.256102	0.2337	0.255815	0.234295	0.235671	0.241387	0.242917	0.2411	0.253807	0.243454	0.248043	0.231764	0.232078	0.236114	0.237701	0.24471	0.240754	0.252321	0.236489	0.248443	0.245516	0.23857	0.244805	0.250661	0.239233	0.248484	0.233883	0.243721
[truncated: 616 more rows]
[truncated: 19 more columns]

## Sheet: DEPs HL60
Gene names	Protein names	Log10_pvalue	FC	up_down	Time point
CSNK1A1	Casein kinase I isoform alpha	2.25905	1.31911	up	3h
[truncated: 787 more rows]

## Sheet: All proteins 2 pept NB4
Reporter intensity corrected 1 3	Reporter intensity corrected 3 3n	Reporter intensity corrected 5 3n	Reporter intensity corrected 7 3	Reporter intensity corrected 9 3	Reporter intensity corrected 1 3_20220128124255	Reporter intensity corrected 3 3_20220128124255n	Reporter intensity corrected 5 3_20220128124255	Reporter intensity corrected 7 3_20220128124255n	Reporter intensity corrected 9 3_20220128124255n	Reporter intensity corrected 1 3_20220128141613	Reporter intensity corrected 3 3_20220128141613n	Reporter intensity corrected 5 3_20220128141613n	Reporter intensity corrected 7 3_20220128141613	Reporter intensity corrected 9 3_20220128141613n	Reporter intensity corrected 1 3_20220128155218	Reporter intensity corrected 3 3_20220128155218n	Reporter intensity corrected 5 3_20220128155218	Reporter intensity corrected 7 3_20220128155218n	Reporter intensity corrected 9 3_20220128155218n	Reporter intensity corrected 1 3_20220128172538	Reporter intensity corrected 3 3_20220128172538	Reporter intensity corrected 5 3_20220128172538n	Reporter intensity corrected 7 3_20220128172538n	Reporter intensity corrected 9 3_20220128172538n	Reporter intensity corrected 1 4n	Reporter intensity corrected 3 4	Reporter intensity corrected 5 4	Reporter intensity corrected 7 4n	Reporter intensity corrected 9 4	Reporter intensity corrected 1 4_20220128213359n	Reporter intensity corrected 3 4_20220128213359n	Reporter intensity corrected 5 4_20220128213359n	Reporter intensity corrected 7 4_20220128213359n	Reporter intensity corrected 9 4_20220128213359n	Reporter intensity corrected 1 4_20220128230715n	Reporter intensity corrected 3 4_20220128230715n	Reporter intensity corrected 5 4_20220128230715n	Reporter intensity corrected 7 4_20220128230715n	Reporter intensity corrected 9 4_20220128230715n	Reporter intensity corrected 1 4_20220129004032n	Reporter intensity corrected 3 4_20220129004032n	Reporter intensity corrected 5 4_20220129004032n	Reporter intensity corrected 7 4_20220129004032n	Reporter intensity corrected 9 4_20220129004032n	Reporter intensity corrected 1 4_20220129021351n	Reporter intensity corrected 3 4_20220129021351	Reporter intensity corrected 5 4_20220129021351n	Reporter intensity corrected 7 4_20220129021351n	Reporter intensity corrected 9 4_20220129021351
[truncated: 1,591 more rows]
[truncated: 19 more columns]

[truncated: 12 more sheets: DEPs NB4, All proteins 2 pept K562, DEPs K562, NB4 and HL-60 common DEPs, GO_Biological_Process_2023.DOWN, KEGG_2021_DOWN, Reactome_2022.DOWN, GO_Biological_Process_2023.UP, Reactome_2022.UP, KEGG_2021_UP, DEPs common with K562 cells, SRM transition]
